# Supplementary material for: Subnanometer Topological Tuning of the Liquid Intrusion/Extrusion Characteristics of Hydrophobic Micropores
Source: Nano Lett. 2022 Mar 8;22(6):2164–9. doi: 10.1021/acs.nanolett.1c02140 (PMC8949755; doi:10.1021/acs.nanolett.1c02140)
Supplement: Supplementary file 2 — nl1c02140_si_002.zip [file nl1c02140_si_002.zip]

Archive with 3 entries (3 files):
- CONTROL
- FIELD
- CONFIG
