# Supplementary material for: Subnanometer Topological Tuning of the Liquid Intrusion/Extrusion Characteristics of Hydrophobic Micropores
Source: Nano Lett. 2022 Mar 8;22(6):2164–9. doi: 10.1021/acs.nanolett.1c02140 (PMC8949755; doi:10.1021/acs.nanolett.1c02140)
Supplement: Supplementary file 2 — nl1c02140_si_002.zip [file nl1c02140_si_002.zip › CONTROL]

integrate velocity verlet
#restart
temperature     300.0
pressure        0.80
ensemble npt hoover 1. 5.

steps           22000000
equilibration   20000

scale           5 
print         5000  
stack         5000 
stats         5000  
traj        50000  20000  0


timestep         2.0E-3
cutoff           9.0
ewald precision  1.0E-6

job time     23600000.0
close time       190.00

finish
