# Supplementary material for: Subnanometer Topological Tuning of the Liquid Intrusion/Extrusion Characteristics of Hydrophobic Micropores
Source: Nano Lett. 2022 Mar 8;22(6):2164–9. doi: 10.1021/acs.nanolett.1c02140 (PMC8949755; doi:10.1021/acs.nanolett.1c02140)
Supplement: Supplementary file 2 — nl1c02140_si_002.zip [file nl1c02140_si_002.zip › CONFIG]

ITT445                                                                  
         2         1    161040    587000   2.0000000E-03   1.1740000E+03
      117.7501260612        0.0000000000        0.0000000000            
        0.0000000000      117.7501260612        0.0000000000            
        0.0000000000        0.0000000000      117.7501260612            
Si               1                                                      
    -15.82346402        -24.35858266        -23.85171636                
     0.000000000         0.000000000         0.000000000                
     0.000000000         0.000000000         0.000000000                
Si               2                                                      
    -16.87310827        -17.32160944        -23.85171636                
     0.000000000         0.000000000         0.000000000                
     0.000000000         0.000000000         0.000000000                
Si               3                                                      
    -22.44248316        -21.74912211        -23.85171636                
     0.000000000         0.000000000         0.000000000                
     0.000000000         0.000000000         0.000000000                
Si               4                                                      
    -11.67892452        -23.27215131        -23.85171636                
     0.000000000         0.000000000         0.000000000                
     0.000000000         0.000000000         0.000000000                
Si               5                                                      
    -10.62927046        -30.30912453        -23.85171636                
     0.000000000         0.000000000         0.000000000                
     0.000000000         0.000000000         0.000000000                
Si               6                                                      
    -5.059895558        -25.88161185        -23.85171636                
     0.000000000         0.000000000         0.000000000                
     0.000000000         0.000000000         0.000000000                
Si               7                                                      
    -13.18549813        -25.88161185        -20.79542352                
     0.000000000         0.000000000         0.000000000                
     0.000000000         0.000000000         0.000000000                
Si               8                                                      
    -6.566469170        -23.27215131        -20.79542352                
     0.000000000         0.000000000         0.000000000                
     0.000000000         0.000000000         0.000000000                
Si               9                                                      
    -7.616123231        -30.30912453        -20.79542352                
     0.000000000         0.000000000         0.000000000                
     0.000000000         0.000000000         0.000000000                
Si              10                                                      
    -14.31689041        -21.74912211        -20.79542352                
     0.000000000         0.000000000         0.000000000                
     0.000000000         0.000000000         0.000000000                
Si              11                                                      
    -20.93590955        -24.35858266        -20.79542352                
     0.000000000         0.000000000         0.000000000                
     0.000000000         0.000000000         0.000000000                
Si              12                                                      
    -19.88626531        -17.32160944        -20.79542352                
     0.000000000         0.000000000         0.000000000                
     0.000000000         0.000000000         0.000000000                
Si              13                                                      
    -11.67892452        -23.27215131        -20.79542352                
     0.000000000         0.000000000         0.000000000                
     0.000000000         0.000000000         0.000000000                
Si              14                                                      
    -10.62927046        -30.30912453        -20.79542352                
     0.000000000         0.000000000         0.000000000                
     0.000000000         0.000000000         0.000000000                
Si              15                                                      
    -5.059895558        -25.88161185        -20.79542352                
     0.000000000         0.000000000         0.000000000                
     0.000000000         0.000000000         0.000000000                
Si              16                                                      
    -15.82346402        -24.35858266        -20.79542352                
     0.000000000         0.000000000         0.000000000                
     0.000000000         0.000000000         0.000000000                
Si              17                                                      
    -16.87310827        -17.32160944        -20.79542352                
     0.000000000         0.000000000         0.000000000                
     0.000000000         0.000000000         0.000000000                
Si              18                                                      
    -22.44248316        -21.74912211        -20.79542352                
     0.000000000         0.000000000         0.000000000                
     0.000000000         0.000000000         0.000000000                
Si              19                                                      
    -14.31689041        -21.74912211        -23.85171636                
     0.000000000         0.000000000         0.000000000                
     0.000000000         0.000000000         0.000000000                
Si              20                                                      
    -20.93590955        -24.35858266        -23.85171636                
     0.000000000         0.000000000         0.000000000                
     0.000000000         0.000000000         0.000000000                
Si              21                                                      
    -19.88626531        -17.32160944        -23.85171636                
     0.000000000         0.000000000         0.000000000                
     0.000000000         0.000000000         0.000000000                
Si              22                                                      
    -13.18549813        -25.88161185        -23.85171636                
     0.000000000         0.000000000         0.000000000                
     0.000000000         0.000000000         0.000000000                
Si              23                                                      
    -6.566469170        -23.27215131        -23.85171636                
     0.000000000         0.000000000         0.000000000                
     0.000000000         0.000000000         0.000000000                
Si              24                                                      
    -7.616123231        -30.30912453        -23.85171636                
     0.000000000         0.000000000         0.000000000                
     0.000000000         0.000000000         0.000000000                
Si              25                                                      
    -18.37969169        -24.00744197        -25.19196792                
     0.000000000         0.000000000         0.000000000                
     0.000000000         0.000000000         0.000000000                
Si              26                                                      
    -15.89908903        -19.71092631        -25.19196792                
     0.000000000         0.000000000         0.000000000                
     0.000000000         0.000000000         0.000000000                
Si              27                                                      
    -20.86028454        -19.71092631        -25.19196792                
     0.000000000         0.000000000         0.000000000                
     0.000000000         0.000000000         0.000000000                
Si              28                                                      
    -9.122696845        -23.62328218        -25.19196792                
     0.000000000         0.000000000         0.000000000                
     0.000000000         0.000000000         0.000000000                
Si              29                                                      
    -11.60328969        -27.91979784        -25.19196792                
     0.000000000         0.000000000         0.000000000                
     0.000000000         0.000000000         0.000000000                
Si              30                                                      
    -6.642104001        -27.91979784        -25.19196792                
     0.000000000         0.000000000         0.000000000                
     0.000000000         0.000000000         0.000000000                
Si              31                                                      
    -11.60328969        -27.91979784        -19.45516216                
     0.000000000         0.000000000         0.000000000                
     0.000000000         0.000000000         0.000000000                
Si              32                                                      
    -9.122696845        -23.62328218        -19.45516216                
     0.000000000         0.000000000         0.000000000                
     0.000000000         0.000000000         0.000000000                
Si              33                                                      
    -6.642104001        -27.91979784        -19.45516216                
     0.000000000         0.000000000         0.000000000                
     0.000000000         0.000000000         0.000000000                
Si              34                                                      
    -15.89908903        -19.71092631        -19.45516216                
     0.000000000         0.000000000         0.000000000                
     0.000000000         0.000000000         0.000000000                
Si              35                                                      
    -18.37969169        -24.00744197        -19.45516216                
     0.000000000         0.000000000         0.000000000                
     0.000000000         0.000000000         0.000000000                
Si              36                                                      
    -20.86028454        -19.71092631        -19.45516216                
     0.000000000         0.000000000         0.000000000                
     0.000000000         0.000000000         0.000000000                
Si              37                                                      
    -19.83081480        -20.30528969        -28.03114915                
     0.000000000         0.000000000         0.000000000                
     0.000000000         0.000000000         0.000000000                
Si              38                                                      
    -18.37969169        -22.81871519        -28.03114915                
     0.000000000         0.000000000         0.000000000                
     0.000000000         0.000000000         0.000000000                
Si              39                                                      
    -16.92855877        -20.30528969        -28.03114915                
     0.000000000         0.000000000         0.000000000                
     0.000000000         0.000000000         0.000000000                
Si              40                                                      
    -7.671573728        -27.32543446        -28.03114915                
     0.000000000         0.000000000         0.000000000                
     0.000000000         0.000000000         0.000000000                
Si              41                                                      
    -9.122696845        -24.81200896        -28.03114915                
     0.000000000         0.000000000         0.000000000                
     0.000000000         0.000000000         0.000000000                
Si              42                                                      
    -10.57381996        -27.32543446        -28.03114915                
     0.000000000         0.000000000         0.000000000                
     0.000000000         0.000000000         0.000000000                
Si              43                                                      
    -18.37969169        -21.14310146        -23.89919910                
     0.000000000         0.000000000         0.000000000                
     0.000000000         0.000000000         0.000000000                
Si              44                                                      
    -9.122696845        -26.48763250        -23.89919910                
     0.000000000         0.000000000         0.000000000                
     0.000000000         0.000000000         0.000000000                
Si              45                                                      
    -9.122696845        -26.48763250        -20.74793097                
     0.000000000         0.000000000         0.000000000                
     0.000000000         0.000000000         0.000000000                
Si              46                                                      
    -18.37969169        -21.14310146        -20.74793097                
     0.000000000         0.000000000         0.000000000                
     0.000000000         0.000000000         0.000000000                
Si              47                                                      
     2.690515866        -24.35858266        -23.85171636                
     0.000000000         0.000000000         0.000000000                
     0.000000000         0.000000000         0.000000000                
Si              48                                                      
     1.640871616        -17.32160944        -23.85171636                
     0.000000000         0.000000000         0.000000000                
     0.000000000         0.000000000         0.000000000                
Si              49                                                      
    -3.928513096        -21.74912211        -23.85171636                
     0.000000000         0.000000000         0.000000000                
     0.000000000         0.000000000         0.000000000                
Si              50                                                      
     6.835055364        -23.27215131        -23.85171636                
     0.000000000         0.000000000         0.000000000                
     0.000000000         0.000000000         0.000000000                
Si              51                                                      
     7.884709426        -30.30912453        -23.85171636                
     0.000000000         0.000000000         0.000000000                
     0.000000000         0.000000000         0.000000000                
Si              52                                                      
     13.45408432        -25.88161185        -23.85171636                
     0.000000000         0.000000000         0.000000000                
     0.000000000         0.000000000         0.000000000                
Si              53                                                      
     5.328481752        -25.88161185        -20.79542352                
     0.000000000         0.000000000         0.000000000                
     0.000000000         0.000000000         0.000000000                
Si              54                                                      
     11.94751071        -23.27215131        -20.79542352                
     0.000000000         0.000000000         0.000000000                
     0.000000000         0.000000000         0.000000000                
Si              55                                                      
     10.89785666        -30.30912453        -20.79542352                
     0.000000000         0.000000000         0.000000000                
     0.000000000         0.000000000         0.000000000                
Si              56                                                      
     4.197089478        -21.74912211        -20.79542352                
     0.000000000         0.000000000         0.000000000                
     0.000000000         0.000000000         0.000000000                
Si              57                                                      
    -2.421929670        -24.35858266        -20.79542352                
     0.000000000         0.000000000         0.000000000                
     0.000000000         0.000000000         0.000000000                
Si              58                                                      
    -1.372285422        -17.32160944        -20.79542352                
     0.000000000         0.000000000         0.000000000                
     0.000000000         0.000000000         0.000000000                
Si              59                                                      
     6.835055364        -23.27215131        -20.79542352                
     0.000000000         0.000000000         0.000000000                
     0.000000000         0.000000000         0.000000000                
Si              60                                                      
     7.884709426        -30.30912453        -20.79542352                
     0.000000000         0.000000000         0.000000000                
     0.000000000         0.000000000         0.000000000                
Si              61                                                      
     13.45408432        -25.88161185        -20.79542352                
     0.000000000         0.000000000         0.000000000                
     0.000000000         0.000000000         0.000000000                
Si              62                                                      
     2.690515866        -24.35858266        -20.79542352                
     0.000000000         0.000000000         0.000000000                
     0.000000000         0.000000000         0.000000000                
Si              63                                                      
     1.640871616        -17.32160944        -20.79542352                
     0.000000000         0.000000000         0.000000000                
     0.000000000         0.000000000         0.000000000                
Si              64                                                      
    -3.928513096        -21.74912211        -20.79542352                
     0.000000000         0.000000000         0.000000000                
     0.000000000         0.000000000         0.000000000                
Si              65                                                      
     4.197089478        -21.74912211        -23.85171636                
     0.000000000         0.000000000         0.000000000                
     0.000000000         0.000000000         0.000000000                
Si              66                                                      
    -2.421929670        -24.35858266        -23.85171636                
     0.000000000         0.000000000         0.000000000                
     0.000000000         0.000000000         0.000000000                
Si              67                                                      
    -1.372285422        -17.32160944        -23.85171636                
     0.000000000         0.000000000         0.000000000                
     0.000000000         0.000000000         0.000000000                
Si              68                                                      
     5.328481752        -25.88161185        -23.85171636                
     0.000000000         0.000000000         0.000000000                
     0.000000000         0.000000000         0.000000000                
Si              69                                                      
     11.94751071        -23.27215131        -23.85171636                
     0.000000000         0.000000000         0.000000000                
     0.000000000         0.000000000         0.000000000                
Si              70                                                      
     10.89785666        -30.30912453        -23.85171636                
     0.000000000         0.000000000         0.000000000                
     0.000000000         0.000000000         0.000000000                
Si              71                                                      
    0.1342881912        -24.00744197        -25.19196792                
     0.000000000         0.000000000         0.000000000                
     0.000000000         0.000000000         0.000000000                
Si              72                                                      
     2.614890846        -19.71092631        -25.19196792                
     0.000000000         0.000000000         0.000000000                
     0.000000000         0.000000000         0.000000000                
Si              73                                                      
    -2.346304652        -19.71092631        -25.19196792                
     0.000000000         0.000000000         0.000000000                
     0.000000000         0.000000000         0.000000000                
Si              74                                                      
     9.391283039        -23.62328218        -25.19196792                
     0.000000000         0.000000000         0.000000000                
     0.000000000         0.000000000         0.000000000                
Si              75                                                      
     6.910690195        -27.91979784        -25.19196792                
     0.000000000         0.000000000         0.000000000                
     0.000000000         0.000000000         0.000000000                
Si              76                                                      
     11.87187588        -27.91979784        -25.19196792                
     0.000000000         0.000000000         0.000000000                
     0.000000000         0.000000000         0.000000000                
Si              77                                                      
     6.910690195        -27.91979784        -19.45516216                
     0.000000000         0.000000000         0.000000000                
     0.000000000         0.000000000         0.000000000                
Si              78                                                      
     9.391283039        -23.62328218        -19.45516216                
     0.000000000         0.000000000         0.000000000                
     0.000000000         0.000000000         0.000000000                
Si              79                                                      
     11.87187588        -27.91979784        -19.45516216                
     0.000000000         0.000000000         0.000000000                
     0.000000000         0.000000000         0.000000000                
Si              80                                                      
     2.614890846        -19.71092631        -19.45516216                
     0.000000000         0.000000000         0.000000000                
     0.000000000         0.000000000         0.000000000                
Si              81                                                      
    0.1342881912        -24.00744197        -19.45516216                
     0.000000000         0.000000000         0.000000000                
     0.000000000         0.000000000         0.000000000                
Si              82                                                      
    -2.346304652        -19.71092631        -19.45516216                
     0.000000000         0.000000000         0.000000000                
     0.000000000         0.000000000         0.000000000                
Si              83                                                      
    -1.316834924        -20.30528969        -28.03114915                
     0.000000000         0.000000000         0.000000000                
     0.000000000         0.000000000         0.000000000                
Si              84                                                      
    0.1342881912        -22.81871519        -28.03114915                
     0.000000000         0.000000000         0.000000000                
     0.000000000         0.000000000         0.000000000                
Si              85                                                      
     1.585421120        -20.30528969        -28.03114915                
     0.000000000         0.000000000         0.000000000                
     0.000000000         0.000000000         0.000000000                
Si              86                                                      
     10.84240616        -27.32543446        -28.03114915                
     0.000000000         0.000000000         0.000000000                
     0.000000000         0.000000000         0.000000000                
Si              87                                                      
     9.391283039        -24.81200896        -28.03114915                
     0.000000000         0.000000000         0.000000000                
     0.000000000         0.000000000         0.000000000                
Si              88                                                      
     7.940159923        -27.32543446        -28.03114915                
     0.000000000         0.000000000         0.000000000                
     0.000000000         0.000000000         0.000000000                
Si              89                                                      
    0.1342881912        -21.14310146        -23.89919910                
     0.000000000         0.000000000         0.000000000                
     0.000000000         0.000000000         0.000000000                
Si              90                                                      
     9.391283039        -26.48763250        -23.89919910                
     0.000000000         0.000000000         0.000000000                
     0.000000000         0.000000000         0.000000000                
Si              91                                                      
     9.391283039        -26.48763250        -20.74793097                
     0.000000000         0.000000000         0.000000000                
     0.000000000         0.000000000         0.000000000                
Si              92                                                      
    0.1342881912        -21.14310146        -20.74793097                
     0.000000000         0.000000000         0.000000000                
     0.000000000         0.000000000         0.000000000                
Si              93                                                      
     21.20449575        -24.35858266        -23.85171636                
     0.000000000         0.000000000         0.000000000                
     0.000000000         0.000000000         0.000000000                
Si              94                                                      
     20.15484169        -17.32160944        -23.85171636                
     0.000000000         0.000000000         0.000000000                
     0.000000000         0.000000000         0.000000000                
Si              95                                                      
     14.58547660        -21.74912211        -23.85171636                
     0.000000000         0.000000000         0.000000000                
     0.000000000         0.000000000         0.000000000                
Si              96                                                      
     25.34903525        -23.27215131        -23.85171636                
     0.000000000         0.000000000         0.000000000                
     0.000000000         0.000000000         0.000000000                
Si              97                                                      
     26.39868931        -30.30912453        -23.85171636                
     0.000000000         0.000000000         0.000000000                
     0.000000000         0.000000000         0.000000000                
Si              98                                                      
     31.96806422        -25.88161185        -23.85171636                
     0.000000000         0.000000000         0.000000000                
     0.000000000         0.000000000         0.000000000                
Si              99                                                      
     23.84246163        -25.88161185        -20.79542352                
     0.000000000         0.000000000         0.000000000                
     0.000000000         0.000000000         0.000000000                
Si             100                                                      
     30.46148079        -23.27215131        -20.79542352                
     0.000000000         0.000000000         0.000000000                
     0.000000000         0.000000000         0.000000000                
Si             101                                                      
     29.41183653        -30.30912453        -20.79542352                
     0.000000000         0.000000000         0.000000000                
     0.000000000         0.000000000         0.000000000                
Si             102                                                      
     22.71106936        -21.74912211        -20.79542352                
     0.000000000         0.000000000         0.000000000                
     0.000000000         0.000000000         0.000000000                
Si             103                                                      
     16.09205021        -24.35858266        -20.79542352                
     0.000000000         0.000000000         0.000000000                
     0.000000000         0.000000000         0.000000000                
Si             104                                                      
     17.14169446        -17.32160944        -20.79542352                
     0.000000000         0.000000000         0.000000000                
     0.000000000         0.000000000         0.000000000                
Si             105                                                      
     25.34903525        -23.27215131        -20.79542352                
     0.000000000         0.000000000         0.000000000                
     0.000000000         0.000000000         0.000000000                
Si             106                                                      
     26.39868931        -30.30912453        -20.79542352                
     0.000000000         0.000000000         0.000000000                
     0.000000000         0.000000000         0.000000000                
Si             107                                                      
     31.96806422        -25.88161185        -20.79542352                
     0.000000000         0.000000000         0.000000000                
     0.000000000         0.000000000         0.000000000                
Si             108                                                      
     21.20449575        -24.35858266        -20.79542352                
     0.000000000         0.000000000         0.000000000                
     0.000000000         0.000000000         0.000000000                
Si             109                                                      
     20.15484169        -17.32160944        -20.79542352                
     0.000000000         0.000000000         0.000000000                
     0.000000000         0.000000000         0.000000000                
Si             110                                                      
     14.58547660        -21.74912211        -20.79542352                
     0.000000000         0.000000000         0.000000000                
     0.000000000         0.000000000         0.000000000                
Si             111                                                      
     22.71106936        -21.74912211        -23.85171636                
     0.000000000         0.000000000         0.000000000                
     0.000000000         0.000000000         0.000000000                
Si             112                                                      
     16.09205021        -24.35858266        -23.85171636                
     0.000000000         0.000000000         0.000000000                
     0.000000000         0.000000000         0.000000000                
Si             113                                                      
     17.14169446        -17.32160944        -23.85171636                
     0.000000000         0.000000000         0.000000000                
     0.000000000         0.000000000         0.000000000                
Si             114                                                      
     23.84246163        -25.88161185        -23.85171636                
     0.000000000         0.000000000         0.000000000                
     0.000000000         0.000000000         0.000000000                
Si             115                                                      
     30.46148079        -23.27215131        -23.85171636                
     0.000000000         0.000000000         0.000000000                
     0.000000000         0.000000000         0.000000000                
Si             116                                                      
     29.41183653        -30.30912453        -23.85171636                
     0.000000000         0.000000000         0.000000000                
     0.000000000         0.000000000         0.000000000                
Si             117                                                      
     18.64826808        -24.00744197        -25.19196792                
     0.000000000         0.000000000         0.000000000                
     0.000000000         0.000000000         0.000000000                
Si             118                                                      
     21.12887072        -19.71092631        -25.19196792                
     0.000000000         0.000000000         0.000000000                
     0.000000000         0.000000000         0.000000000                
Si             119                                                      
     16.16767523        -19.71092631        -25.19196792                
     0.000000000         0.000000000         0.000000000                
     0.000000000         0.000000000         0.000000000                
Si             120                                                      
     27.90526292        -23.62328218        -25.19196792                
     0.000000000         0.000000000         0.000000000                
     0.000000000         0.000000000         0.000000000                
Si             121                                                      
     25.42466027        -27.91979784        -25.19196792                
     0.000000000         0.000000000         0.000000000                
     0.000000000         0.000000000         0.000000000                
Si             122                                                      
     30.38585576        -27.91979784        -25.19196792                
     0.000000000         0.000000000         0.000000000                
     0.000000000         0.000000000         0.000000000                
Si             123                                                      
     25.42466027        -27.91979784        -19.45516216                
     0.000000000         0.000000000         0.000000000                
     0.000000000         0.000000000         0.000000000                
Si             124                                                      
     27.90526292        -23.62328218        -19.45516216                
     0.000000000         0.000000000         0.000000000                
     0.000000000         0.000000000         0.000000000                
Si             125                                                      
     30.38585576        -27.91979784        -19.45516216                
     0.000000000         0.000000000         0.000000000                
     0.000000000         0.000000000         0.000000000                
Si             126                                                      
     21.12887072        -19.71092631        -19.45516216                
     0.000000000         0.000000000         0.000000000                
     0.000000000         0.000000000         0.000000000                
Si             127                                                      
     18.64826808        -24.00744197        -19.45516216                
     0.000000000         0.000000000         0.000000000                
     0.000000000         0.000000000         0.000000000                
Si             128                                                      
     16.16767523        -19.71092631        -19.45516216                
     0.000000000         0.000000000         0.000000000                
     0.000000000         0.000000000         0.000000000                
Si             129                                                      
     17.19714495        -20.30528969        -28.03114915                
     0.000000000         0.000000000         0.000000000                
     0.000000000         0.000000000         0.000000000                
Si             130                                                      
     18.64826808        -22.81871519        -28.03114915                
     0.000000000         0.000000000         0.000000000                
     0.000000000         0.000000000         0.000000000                
Si             131                                                      
     20.09940100        -20.30528969        -28.03114915                
     0.000000000         0.000000000         0.000000000                
     0.000000000         0.000000000         0.000000000                
Si             132                                                      
     29.35638604        -27.32543446        -28.03114915                
     0.000000000         0.000000000         0.000000000                
     0.000000000         0.000000000         0.000000000                
Si             133                                                      
     27.90526292        -24.81200896        -28.03114915                
     0.000000000         0.000000000         0.000000000                
     0.000000000         0.000000000         0.000000000                
Si             134                                                      
     26.45413980        -27.32543446        -28.03114915                
     0.000000000         0.000000000         0.000000000                
     0.000000000         0.000000000         0.000000000                
Si             135                                                      
     18.64826808        -21.14310146        -23.89919910                
     0.000000000         0.000000000         0.000000000                
     0.000000000         0.000000000         0.000000000                
Si             136                                                      
     27.90526292        -26.48763250        -23.89919910                
     0.000000000         0.000000000         0.000000000                
     0.000000000         0.000000000         0.000000000                
Si             137                                                      
     27.90526292        -26.48763250        -20.74793097                
     0.000000000         0.000000000         0.000000000                
     0.000000000         0.000000000         0.000000000                
Si             138                                                      
     18.64826808        -21.14310146        -20.74793097                
     0.000000000         0.000000000         0.000000000                
     0.000000000         0.000000000         0.000000000                
Si             139                                                      
     39.71847563        -24.35858266        -23.85171636                
     0.000000000         0.000000000         0.000000000                
     0.000000000         0.000000000         0.000000000                
Si             140                                                      
     38.66883138        -17.32160944        -23.85171636                
     0.000000000         0.000000000         0.000000000                
     0.000000000         0.000000000         0.000000000                
Si             141                                                      
     33.09945648        -21.74912211        -23.85171636                
     0.000000000         0.000000000         0.000000000                
     0.000000000         0.000000000         0.000000000                
Si             142                                                      
     43.86301513        -23.27215131        -23.85171636                
     0.000000000         0.000000000         0.000000000                
     0.000000000         0.000000000         0.000000000                
Si             143                                                      
     44.91266920        -30.30912453        -23.85171636                
     0.000000000         0.000000000         0.000000000                
     0.000000000         0.000000000         0.000000000                
Si             144                                                      
     50.48204409        -25.88161185        -23.85171636                
     0.000000000         0.000000000         0.000000000                
     0.000000000         0.000000000         0.000000000                
Si             145                                                      
     42.35644151        -25.88161185        -20.79542352                
     0.000000000         0.000000000         0.000000000                
     0.000000000         0.000000000         0.000000000                
Si             146                                                      
     48.97547048        -23.27215131        -20.79542352                
     0.000000000         0.000000000         0.000000000                
     0.000000000         0.000000000         0.000000000                
Si             147                                                      
     47.92581642        -30.30912453        -20.79542352                
     0.000000000         0.000000000         0.000000000                
     0.000000000         0.000000000         0.000000000                
Si             148                                                      
     41.22504924        -21.74912211        -20.79542352                
     0.000000000         0.000000000         0.000000000                
     0.000000000         0.000000000         0.000000000                
Si             149                                                      
     34.60603010        -24.35858266        -20.79542352                
     0.000000000         0.000000000         0.000000000                
     0.000000000         0.000000000         0.000000000                
Si             150                                                      
     35.65567435        -17.32160944        -20.79542352                
     0.000000000         0.000000000         0.000000000                
     0.000000000         0.000000000         0.000000000                
Si             151                                                      
     43.86301513        -23.27215131        -20.79542352                
     0.000000000         0.000000000         0.000000000                
     0.000000000         0.000000000         0.000000000                
Si             152                                                      
     44.91266920        -30.30912453        -20.79542352                
     0.000000000         0.000000000         0.000000000                
     0.000000000         0.000000000         0.000000000                
Si             153                                                      
     50.48204409        -25.88161185        -20.79542352                
     0.000000000         0.000000000         0.000000000                
     0.000000000         0.000000000         0.000000000                
Si             154                                                      
     39.71847563        -24.35858266        -20.79542352                
     0.000000000         0.000000000         0.000000000                
     0.000000000         0.000000000         0.000000000                
Si             155                                                      
     38.66883138        -17.32160944        -20.79542352                
     0.000000000         0.000000000         0.000000000                
     0.000000000         0.000000000         0.000000000                
Si             156                                                      
     33.09945648        -21.74912211        -20.79542352                
     0.000000000         0.000000000         0.000000000                
     0.000000000         0.000000000         0.000000000                
Si             157                                                      
     41.22504924        -21.74912211        -23.85171636                
     0.000000000         0.000000000         0.000000000                
     0.000000000         0.000000000         0.000000000                
Si             158                                                      
     34.60603010        -24.35858266        -23.85171636                
     0.000000000         0.000000000         0.000000000                
     0.000000000         0.000000000         0.000000000                
Si             159                                                      
     35.65567435        -17.32160944        -23.85171636                
     0.000000000         0.000000000         0.000000000                
     0.000000000         0.000000000         0.000000000                
Si             160                                                      
     42.35644151        -25.88161185        -23.85171636                
     0.000000000         0.000000000         0.000000000                
     0.000000000         0.000000000         0.000000000                
Si             161                                                      
     48.97547048        -23.27215131        -23.85171636                
     0.000000000         0.000000000         0.000000000                
     0.000000000         0.000000000         0.000000000                
Si             162                                                      
     47.92581642        -30.30912453        -23.85171636                
     0.000000000         0.000000000         0.000000000                
     0.000000000         0.000000000         0.000000000                
Si             163                                                      
     37.16224795        -24.00744197        -25.19196792                
     0.000000000         0.000000000         0.000000000                
     0.000000000         0.000000000         0.000000000                
Si             164                                                      
     39.64285062        -19.71092631        -25.19196792                
     0.000000000         0.000000000         0.000000000                
     0.000000000         0.000000000         0.000000000                
Si             165                                                      
     34.68165512        -19.71092631        -25.19196792                
     0.000000000         0.000000000         0.000000000                
     0.000000000         0.000000000         0.000000000                
Si             166                                                      
     46.41924280        -23.62328218        -25.19196792                
     0.000000000         0.000000000         0.000000000                
     0.000000000         0.000000000         0.000000000                
Si             167                                                      
     43.93864996        -27.91979784        -25.19196792                
     0.000000000         0.000000000         0.000000000                
     0.000000000         0.000000000         0.000000000                
Si             168                                                      
     48.89983565        -27.91979784        -25.19196792                
     0.000000000         0.000000000         0.000000000                
     0.000000000         0.000000000         0.000000000                
Si             169                                                      
     43.93864996        -27.91979784        -19.45516216                
     0.000000000         0.000000000         0.000000000                
     0.000000000         0.000000000         0.000000000                
Si             170                                                      
     46.41924280        -23.62328218        -19.45516216                
     0.000000000         0.000000000         0.000000000                
     0.000000000         0.000000000         0.000000000                
Si             171                                                      
     48.89983565        -27.91979784        -19.45516216                
     0.000000000         0.000000000         0.000000000                
     0.000000000         0.000000000         0.000000000                
Si             172                                                      
     39.64285062        -19.71092631        -19.45516216                
     0.000000000         0.000000000         0.000000000                
     0.000000000         0.000000000         0.000000000                
Si             173                                                      
     37.16224795        -24.00744197        -19.45516216                
     0.000000000         0.000000000         0.000000000                
     0.000000000         0.000000000         0.000000000                
Si             174                                                      
     34.68165512        -19.71092631        -19.45516216                
     0.000000000         0.000000000         0.000000000                
     0.000000000         0.000000000         0.000000000                
Si             175                                                      
     35.71112484        -20.30528969        -28.03114915                
     0.000000000         0.000000000         0.000000000                
     0.000000000         0.000000000         0.000000000                
Si             176                                                      
     37.16224795        -22.81871519        -28.03114915                
     0.000000000         0.000000000         0.000000000                
     0.000000000         0.000000000         0.000000000                
Si             177                                                      
     38.61337108        -20.30528969        -28.03114915                
     0.000000000         0.000000000         0.000000000                
     0.000000000         0.000000000         0.000000000                
Si             178                                                      
     47.87036592        -27.32543446        -28.03114915                
     0.000000000         0.000000000         0.000000000                
     0.000000000         0.000000000         0.000000000                
Si             179                                                      
     46.41924280        -24.81200896        -28.03114915                
     0.000000000         0.000000000         0.000000000                
     0.000000000         0.000000000         0.000000000                
Si             180                                                      
     44.96811969        -27.32543446        -28.03114915                
     0.000000000         0.000000000         0.000000000                
     0.000000000         0.000000000         0.000000000                
Si             181                                                      
     37.16224795        -21.14310146        -23.89919910                
     0.000000000         0.000000000         0.000000000                
     0.000000000         0.000000000         0.000000000                
Si             182                                                      
     46.41924280        -26.48763250        -23.89919910                
     0.000000000         0.000000000         0.000000000                
     0.000000000         0.000000000         0.000000000                
Si             183                                                      
     46.41924280        -26.48763250        -20.74793097                
     0.000000000         0.000000000         0.000000000                
     0.000000000         0.000000000         0.000000000                
Si             184                                                      
     37.16224795        -21.14310146        -20.74793097                
     0.000000000         0.000000000         0.000000000                
     0.000000000         0.000000000         0.000000000                
Si             185                                                      
    -25.08044905        -8.325009179        -23.85171636                
     0.000000000         0.000000000         0.000000000                
     0.000000000         0.000000000         0.000000000                
Si             186                                                      
    -26.13010312        -1.288026145        -23.85171636                
     0.000000000         0.000000000         0.000000000                
     0.000000000         0.000000000         0.000000000                
Si             187                                                      
    -31.69947802        -5.715538823        -23.85171636                
     0.000000000         0.000000000         0.000000000                
     0.000000000         0.000000000         0.000000000                
Si             188                                                      
    -20.93590955        -7.238568016        -23.85171636                
     0.000000000         0.000000000         0.000000000                
     0.000000000         0.000000000         0.000000000                
Si             189                                                      
    -19.88626531        -14.27555105        -23.85171636                
     0.000000000         0.000000000         0.000000000                
     0.000000000         0.000000000         0.000000000                
Si             190                                                      
    -14.31689041        -9.848038371        -23.85171636                
     0.000000000         0.000000000         0.000000000                
     0.000000000         0.000000000         0.000000000                
Si             191                                                      
    -22.44248316        -9.848038371        -20.79542352                
     0.000000000         0.000000000         0.000000000                
     0.000000000         0.000000000         0.000000000                
Si             192                                                      
    -15.82346402        -7.238568016        -20.79542352                
     0.000000000         0.000000000         0.000000000                
     0.000000000         0.000000000         0.000000000                
Si             193                                                      
    -16.87310827        -14.27555105        -20.79542352                
     0.000000000         0.000000000         0.000000000                
     0.000000000         0.000000000         0.000000000                
Si             194                                                      
    -23.57387544        -5.715538823        -20.79542352                
     0.000000000         0.000000000         0.000000000                
     0.000000000         0.000000000         0.000000000                
Si             195                                                      
    -30.19290440        -8.325009179        -20.79542352                
     0.000000000         0.000000000         0.000000000                
     0.000000000         0.000000000         0.000000000                
Si             196                                                      
    -29.14325034        -1.288026145        -20.79542352                
     0.000000000         0.000000000         0.000000000                
     0.000000000         0.000000000         0.000000000                
Si             197                                                      
    -20.93590955        -7.238568016        -20.79542352                
     0.000000000         0.000000000         0.000000000                
     0.000000000         0.000000000         0.000000000                
Si             198                                                      
    -19.88626531        -14.27555105        -20.79542352                
     0.000000000         0.000000000         0.000000000                
     0.000000000         0.000000000         0.000000000                
Si             199                                                      
    -14.31689041        -9.848038371        -20.79542352                
     0.000000000         0.000000000         0.000000000                
     0.000000000         0.000000000         0.000000000                
Si             200                                                      
    -25.08044905        -8.325009179        -20.79542352                
     0.000000000         0.000000000         0.000000000                
     0.000000000         0.000000000         0.000000000                
Si             201                                                      
    -26.13010312        -1.288026145        -20.79542352                
     0.000000000         0.000000000         0.000000000                
     0.000000000         0.000000000         0.000000000                
Si             202                                                      
    -31.69947802        -5.715538823        -20.79542352                
     0.000000000         0.000000000         0.000000000                
     0.000000000         0.000000000         0.000000000                
Si             203                                                      
    -23.57387544        -5.715538823        -23.85171636                
     0.000000000         0.000000000         0.000000000                
     0.000000000         0.000000000         0.000000000                
Si             204                                                      
    -30.19290440        -8.325009179        -23.85171636                
     0.000000000         0.000000000         0.000000000                
     0.000000000         0.000000000         0.000000000                
Si             205                                                      
    -29.14325034        -1.288026145        -23.85171636                
     0.000000000         0.000000000         0.000000000                
     0.000000000         0.000000000         0.000000000                
Si             206                                                      
    -22.44248316        -9.848038371        -23.85171636                
     0.000000000         0.000000000         0.000000000                
     0.000000000         0.000000000         0.000000000                
Si             207                                                      
    -15.82346402        -7.238568016        -23.85171636                
     0.000000000         0.000000000         0.000000000                
     0.000000000         0.000000000         0.000000000                
Si             208                                                      
    -16.87310827        -14.27555105        -23.85171636                
     0.000000000         0.000000000         0.000000000                
     0.000000000         0.000000000         0.000000000                
Si             209                                                      
    -27.63667673        -7.973868491        -25.19196792                
     0.000000000         0.000000000         0.000000000                
     0.000000000         0.000000000         0.000000000                
Si             210                                                      
    -25.15608388        -3.677352828        -25.19196792                
     0.000000000         0.000000000         0.000000000                
     0.000000000         0.000000000         0.000000000                
Si             211                                                      
    -30.11727938        -3.677352828        -25.19196792                
     0.000000000         0.000000000         0.000000000                
     0.000000000         0.000000000         0.000000000                
Si             212                                                      
    -18.37969169        -7.589708705        -25.19196792                
     0.000000000         0.000000000         0.000000000                
     0.000000000         0.000000000         0.000000000                
Si             213                                                      
    -20.86028454        -11.88622437        -25.19196792                
     0.000000000         0.000000000         0.000000000                
     0.000000000         0.000000000         0.000000000                
Si             214                                                      
    -15.89908903        -11.88622437        -25.19196792                
     0.000000000         0.000000000         0.000000000                
     0.000000000         0.000000000         0.000000000                
Si             215                                                      
    -20.86028454        -11.88622437        -19.45516216                
     0.000000000         0.000000000         0.000000000                
     0.000000000         0.000000000         0.000000000                
Si             216                                                      
    -18.37969169        -7.589708705        -19.45516216                
     0.000000000         0.000000000         0.000000000                
     0.000000000         0.000000000         0.000000000                
Si             217                                                      
    -15.89908903        -11.88622437        -19.45516216                
     0.000000000         0.000000000         0.000000000                
     0.000000000         0.000000000         0.000000000                
Si             218                                                      
    -25.15608388        -3.677352828        -19.45516216                
     0.000000000         0.000000000         0.000000000                
     0.000000000         0.000000000         0.000000000                
Si             219                                                      
    -27.63667673        -7.973868491        -19.45516216                
     0.000000000         0.000000000         0.000000000                
     0.000000000         0.000000000         0.000000000                
Si             220                                                      
    -30.11727938        -3.677352828        -19.45516216                
     0.000000000         0.000000000         0.000000000                
     0.000000000         0.000000000         0.000000000                
Si             221                                                      
    -29.08779984        -4.271716215        -28.03114915                
     0.000000000         0.000000000         0.000000000                
     0.000000000         0.000000000         0.000000000                
Si             222                                                      
    -27.63667673        -6.785141718        -28.03114915                
     0.000000000         0.000000000         0.000000000                
     0.000000000         0.000000000         0.000000000                
Si             223                                                      
    -26.18555361        -4.271716215        -28.03114915                
     0.000000000         0.000000000         0.000000000                
     0.000000000         0.000000000         0.000000000                
Si             224                                                      
    -16.92855877        -11.29186098        -28.03114915                
     0.000000000         0.000000000         0.000000000                
     0.000000000         0.000000000         0.000000000                
Si             225                                                      
    -18.37969169        -8.778435478        -28.03114915                
     0.000000000         0.000000000         0.000000000                
     0.000000000         0.000000000         0.000000000                
Si             226                                                      
    -19.83081480        -11.29186098        -28.03114915                
     0.000000000         0.000000000         0.000000000                
     0.000000000         0.000000000         0.000000000                
Si             227                                                      
    -27.63667673        -5.109527987        -23.89919910                
     0.000000000         0.000000000         0.000000000                
     0.000000000         0.000000000         0.000000000                
Si             228                                                      
    -18.37969169        -10.45404921        -23.89919910                
     0.000000000         0.000000000         0.000000000                
     0.000000000         0.000000000         0.000000000                
Si             229                                                      
    -18.37969169        -10.45404921        -20.74793097                
     0.000000000         0.000000000         0.000000000                
     0.000000000         0.000000000         0.000000000                
Si             230                                                      
    -27.63667673        -5.109527987        -20.74793097                
     0.000000000         0.000000000         0.000000000                
     0.000000000         0.000000000         0.000000000                
Si             231                                                      
    -6.566469170        -8.325009179        -23.85171636                
     0.000000000         0.000000000         0.000000000                
     0.000000000         0.000000000         0.000000000                
Si             232                                                      
    -7.616123231        -1.288026145        -23.85171636                
     0.000000000         0.000000000         0.000000000                
     0.000000000         0.000000000         0.000000000                
Si             233                                                      
    -13.18549813        -5.715538823        -23.85171636                
     0.000000000         0.000000000         0.000000000                
     0.000000000         0.000000000         0.000000000                
Si             234                                                      
    -2.421929670        -7.238568016        -23.85171636                
     0.000000000         0.000000000         0.000000000                
     0.000000000         0.000000000         0.000000000                
Si             235                                                      
    -1.372285422        -14.27555105        -23.85171636                
     0.000000000         0.000000000         0.000000000                
     0.000000000         0.000000000         0.000000000                
Si             236                                                      
     4.197089478        -9.848038371        -23.85171636                
     0.000000000         0.000000000         0.000000000                
     0.000000000         0.000000000         0.000000000                
Si             237                                                      
    -3.928513096        -9.848038371        -20.79542352                
     0.000000000         0.000000000         0.000000000                
     0.000000000         0.000000000         0.000000000                
Si             238                                                      
     2.690515866        -7.238568016        -20.79542352                
     0.000000000         0.000000000         0.000000000                
     0.000000000         0.000000000         0.000000000                
Si             239                                                      
     1.640871616        -14.27555105        -20.79542352                
     0.000000000         0.000000000         0.000000000                
     0.000000000         0.000000000         0.000000000                
Si             240                                                      
    -5.059895558        -5.715538823        -20.79542352                
     0.000000000         0.000000000         0.000000000                
     0.000000000         0.000000000         0.000000000                
Si             241                                                      
    -11.67892452        -8.325009179        -20.79542352                
     0.000000000         0.000000000         0.000000000                
     0.000000000         0.000000000         0.000000000                
Si             242                                                      
    -10.62927046        -1.288026145        -20.79542352                
     0.000000000         0.000000000         0.000000000                
     0.000000000         0.000000000         0.000000000                
Si             243                                                      
    -2.421929670        -7.238568016        -20.79542352                
     0.000000000         0.000000000         0.000000000                
     0.000000000         0.000000000         0.000000000                
Si             244                                                      
    -1.372285422        -14.27555105        -20.79542352                
     0.000000000         0.000000000         0.000000000                
     0.000000000         0.000000000         0.000000000                
Si             245                                                      
     4.197089478        -9.848038371        -20.79542352                
     0.000000000         0.000000000         0.000000000                
     0.000000000         0.000000000         0.000000000                
Si             246                                                      
    -6.566469170        -8.325009179        -20.79542352                
     0.000000000         0.000000000         0.000000000                
     0.000000000         0.000000000         0.000000000                
Si             247                                                      
    -7.616123231        -1.288026145        -20.79542352                
     0.000000000         0.000000000         0.000000000                
     0.000000000         0.000000000         0.000000000                
Si             248                                                      
    -13.18549813        -5.715538823        -20.79542352                
     0.000000000         0.000000000         0.000000000                
     0.000000000         0.000000000         0.000000000                
Si             249                                                      
    -5.059895558        -5.715538823        -23.85171636                
     0.000000000         0.000000000         0.000000000                
     0.000000000         0.000000000         0.000000000                
Si             250                                                      
    -11.67892452        -8.325009179        -23.85171636                
     0.000000000         0.000000000         0.000000000                
     0.000000000         0.000000000         0.000000000                
Si             251                                                      
    -10.62927046        -1.288026145        -23.85171636                
     0.000000000         0.000000000         0.000000000                
     0.000000000         0.000000000         0.000000000                
Si             252                                                      
    -3.928513096        -9.848038371        -23.85171636                
     0.000000000         0.000000000         0.000000000                
     0.000000000         0.000000000         0.000000000                
Si             253                                                      
     2.690515866        -7.238568016        -23.85171636                
     0.000000000         0.000000000         0.000000000                
     0.000000000         0.000000000         0.000000000                
Si             254                                                      
     1.640871616        -14.27555105        -23.85171636                
     0.000000000         0.000000000         0.000000000                
     0.000000000         0.000000000         0.000000000                
Si             255                                                      
    -9.122696845        -7.973868491        -25.19196792                
     0.000000000         0.000000000         0.000000000                
     0.000000000         0.000000000         0.000000000                
Si             256                                                      
    -6.642104001        -3.677352828        -25.19196792                
     0.000000000         0.000000000         0.000000000                
     0.000000000         0.000000000         0.000000000                
Si             257                                                      
    -11.60328969        -3.677352828        -25.19196792                
     0.000000000         0.000000000         0.000000000                
     0.000000000         0.000000000         0.000000000                
Si             258                                                      
    0.1342881912        -7.589708705        -25.19196792                
     0.000000000         0.000000000         0.000000000                
     0.000000000         0.000000000         0.000000000                
Si             259                                                      
    -2.346304652        -11.88622437        -25.19196792                
     0.000000000         0.000000000         0.000000000                
     0.000000000         0.000000000         0.000000000                
Si             260                                                      
     2.614890846        -11.88622437        -25.19196792                
     0.000000000         0.000000000         0.000000000                
     0.000000000         0.000000000         0.000000000                
Si             261                                                      
    -2.346304652        -11.88622437        -19.45516216                
     0.000000000         0.000000000         0.000000000                
     0.000000000         0.000000000         0.000000000                
Si             262                                                      
    0.1342881912        -7.589708705        -19.45516216                
     0.000000000         0.000000000         0.000000000                
     0.000000000         0.000000000         0.000000000                
Si             263                                                      
     2.614890846        -11.88622437        -19.45516216                
     0.000000000         0.000000000         0.000000000                
     0.000000000         0.000000000         0.000000000                
Si             264                                                      
    -6.642104001        -3.677352828        -19.45516216                
     0.000000000         0.000000000         0.000000000                
     0.000000000         0.000000000         0.000000000                
Si             265                                                      
    -9.122696845        -7.973868491        -19.45516216                
     0.000000000         0.000000000         0.000000000                
     0.000000000         0.000000000         0.000000000                
Si             266                                                      
    -11.60328969        -3.677352828        -19.45516216                
     0.000000000         0.000000000         0.000000000                
     0.000000000         0.000000000         0.000000000                
Si             267                                                      
    -10.57381996        -4.271716215        -28.03114915                
     0.000000000         0.000000000         0.000000000                
     0.000000000         0.000000000         0.000000000                
Si             268                                                      
    -9.122696845        -6.785141718        -28.03114915                
     0.000000000         0.000000000         0.000000000                
     0.000000000         0.000000000         0.000000000                
Si             269                                                      
    -7.671573728        -4.271716215        -28.03114915                
     0.000000000         0.000000000         0.000000000                
     0.000000000         0.000000000         0.000000000                
Si             270                                                      
     1.585421120        -11.29186098        -28.03114915                
     0.000000000         0.000000000         0.000000000                
     0.000000000         0.000000000         0.000000000                
Si             271                                                      
    0.1342881912        -8.778435478        -28.03114915                
     0.000000000         0.000000000         0.000000000                
     0.000000000         0.000000000         0.000000000                
Si             272                                                      
    -1.316834924        -11.29186098        -28.03114915                
     0.000000000         0.000000000         0.000000000                
     0.000000000         0.000000000         0.000000000                
Si             273                                                      
    -9.122696845        -5.109527987        -23.89919910                
     0.000000000         0.000000000         0.000000000                
     0.000000000         0.000000000         0.000000000                
Si             274                                                      
    0.1342881912        -10.45404921        -23.89919910                
     0.000000000         0.000000000         0.000000000                
     0.000000000         0.000000000         0.000000000                
Si             275                                                      
    0.1342881912        -10.45404921        -20.74793097                
     0.000000000         0.000000000         0.000000000                
     0.000000000         0.000000000         0.000000000                
Si             276                                                      
    -9.122696845        -5.109527987        -20.74793097                
     0.000000000         0.000000000         0.000000000                
     0.000000000         0.000000000         0.000000000                
Si             277                                                      
     11.94751071        -8.325009179        -23.85171636                
     0.000000000         0.000000000         0.000000000                
     0.000000000         0.000000000         0.000000000                
Si             278                                                      
     10.89785666        -1.288026145        -23.85171636                
     0.000000000         0.000000000         0.000000000                
     0.000000000         0.000000000         0.000000000                
Si             279                                                      
     5.328481752        -5.715538823        -23.85171636                
     0.000000000         0.000000000         0.000000000                
     0.000000000         0.000000000         0.000000000                
Si             280                                                      
     16.09205021        -7.238568016        -23.85171636                
     0.000000000         0.000000000         0.000000000                
     0.000000000         0.000000000         0.000000000                
Si             281                                                      
     17.14169446        -14.27555105        -23.85171636                
     0.000000000         0.000000000         0.000000000                
     0.000000000         0.000000000         0.000000000                
Si             282                                                      
     22.71106936        -9.848038371        -23.85171636                
     0.000000000         0.000000000         0.000000000                
     0.000000000         0.000000000         0.000000000                
Si             283                                                      
     14.58547660        -9.848038371        -20.79542352                
     0.000000000         0.000000000         0.000000000                
     0.000000000         0.000000000         0.000000000                
Si             284                                                      
     21.20449575        -7.238568016        -20.79542352                
     0.000000000         0.000000000         0.000000000                
     0.000000000         0.000000000         0.000000000                
Si             285                                                      
     20.15484169        -14.27555105        -20.79542352                
     0.000000000         0.000000000         0.000000000                
     0.000000000         0.000000000         0.000000000                
Si             286                                                      
     13.45408432        -5.715538823        -20.79542352                
     0.000000000         0.000000000         0.000000000                
     0.000000000         0.000000000         0.000000000                
Si             287                                                      
     6.835055364        -8.325009179        -20.79542352                
     0.000000000         0.000000000         0.000000000                
     0.000000000         0.000000000         0.000000000                
Si             288                                                      
     7.884709426        -1.288026145        -20.79542352                
     0.000000000         0.000000000         0.000000000                
     0.000000000         0.000000000         0.000000000                
Si             289                                                      
     16.09205021        -7.238568016        -20.79542352                
     0.000000000         0.000000000         0.000000000                
     0.000000000         0.000000000         0.000000000                
Si             290                                                      
     17.14169446        -14.27555105        -20.79542352                
     0.000000000         0.000000000         0.000000000                
     0.000000000         0.000000000         0.000000000                
Si             291                                                      
     22.71106936        -9.848038371        -20.79542352                
     0.000000000         0.000000000         0.000000000                
     0.000000000         0.000000000         0.000000000                
Si             292                                                      
     11.94751071        -8.325009179        -20.79542352                
     0.000000000         0.000000000         0.000000000                
     0.000000000         0.000000000         0.000000000                
Si             293                                                      
     10.89785666        -1.288026145        -20.79542352                
     0.000000000         0.000000000         0.000000000                
     0.000000000         0.000000000         0.000000000                
Si             294                                                      
     5.328481752        -5.715538823        -20.79542352                
     0.000000000         0.000000000         0.000000000                
     0.000000000         0.000000000         0.000000000                
Si             295                                                      
     13.45408432        -5.715538823        -23.85171636                
     0.000000000         0.000000000         0.000000000                
     0.000000000         0.000000000         0.000000000                
Si             296                                                      
     6.835055364        -8.325009179        -23.85171636                
     0.000000000         0.000000000         0.000000000                
     0.000000000         0.000000000         0.000000000                
Si             297                                                      
     7.884709426        -1.288026145        -23.85171636                
     0.000000000         0.000000000         0.000000000                
     0.000000000         0.000000000         0.000000000                
Si             298                                                      
     14.58547660        -9.848038371        -23.85171636                
     0.000000000         0.000000000         0.000000000                
     0.000000000         0.000000000         0.000000000                
Si             299                                                      
     21.20449575        -7.238568016        -23.85171636                
     0.000000000         0.000000000         0.000000000                
     0.000000000         0.000000000         0.000000000                
Si             300                                                      
     20.15484169        -14.27555105        -23.85171636                
     0.000000000         0.000000000         0.000000000                
     0.000000000         0.000000000         0.000000000                
Si             301                                                      
     9.391283039        -7.973868491        -25.19196792                
     0.000000000         0.000000000         0.000000000                
     0.000000000         0.000000000         0.000000000                
Si             302                                                      
     11.87187588        -3.677352828        -25.19196792                
     0.000000000         0.000000000         0.000000000                
     0.000000000         0.000000000         0.000000000                
Si             303                                                      
     6.910690195        -3.677352828        -25.19196792                
     0.000000000         0.000000000         0.000000000                
     0.000000000         0.000000000         0.000000000                
Si             304                                                      
     18.64826808        -7.589708705        -25.19196792                
     0.000000000         0.000000000         0.000000000                
     0.000000000         0.000000000         0.000000000                
Si             305                                                      
     16.16767523        -11.88622437        -25.19196792                
     0.000000000         0.000000000         0.000000000                
     0.000000000         0.000000000         0.000000000                
Si             306                                                      
     21.12887072        -11.88622437        -25.19196792                
     0.000000000         0.000000000         0.000000000                
     0.000000000         0.000000000         0.000000000                
Si             307                                                      
     16.16767523        -11.88622437        -19.45516216                
     0.000000000         0.000000000         0.000000000                
     0.000000000         0.000000000         0.000000000                
Si             308                                                      
     18.64826808        -7.589708705        -19.45516216                
     0.000000000         0.000000000         0.000000000                
     0.000000000         0.000000000         0.000000000                
Si             309                                                      
     21.12887072        -11.88622437        -19.45516216                
     0.000000000         0.000000000         0.000000000                
     0.000000000         0.000000000         0.000000000                
Si             310                                                      
     11.87187588        -3.677352828        -19.45516216                
     0.000000000         0.000000000         0.000000000                
     0.000000000         0.000000000         0.000000000                
Si             311                                                      
     9.391283039        -7.973868491        -19.45516216                
     0.000000000         0.000000000         0.000000000                
     0.000000000         0.000000000         0.000000000                
Si             312                                                      
     6.910690195        -3.677352828        -19.45516216                
     0.000000000         0.000000000         0.000000000                
     0.000000000         0.000000000         0.000000000                
Si             313                                                      
     7.940159923        -4.271716215        -28.03114915                
     0.000000000         0.000000000         0.000000000                
     0.000000000         0.000000000         0.000000000                
Si             314                                                      
     9.391283039        -6.785141718        -28.03114915                
     0.000000000         0.000000000         0.000000000                
     0.000000000         0.000000000         0.000000000                
Si             315                                                      
     10.84240616        -4.271716215        -28.03114915                
     0.000000000         0.000000000         0.000000000                
     0.000000000         0.000000000         0.000000000                
Si             316                                                      
     20.09940100        -11.29186098        -28.03114915                
     0.000000000         0.000000000         0.000000000                
     0.000000000         0.000000000         0.000000000                
Si             317                                                      
     18.64826808        -8.778435478        -28.03114915                
     0.000000000         0.000000000         0.000000000                
     0.000000000         0.000000000         0.000000000                
Si             318                                                      
     17.19714495        -11.29186098        -28.03114915                
     0.000000000         0.000000000         0.000000000                
     0.000000000         0.000000000         0.000000000                
Si             319                                                      
     9.391283039        -5.109527987        -23.89919910                
     0.000000000         0.000000000         0.000000000                
     0.000000000         0.000000000         0.000000000                
Si             320                                                      
     18.64826808        -10.45404921        -23.89919910                
     0.000000000         0.000000000         0.000000000                
     0.000000000         0.000000000         0.000000000                
Si             321                                                      
     18.64826808        -10.45404921        -20.74793097                
     0.000000000         0.000000000         0.000000000                
     0.000000000         0.000000000         0.000000000                
Si             322                                                      
     9.391283039        -5.109527987        -20.74793097                
     0.000000000         0.000000000         0.000000000                
     0.000000000         0.000000000         0.000000000                
Si             323                                                      
     30.46148079        -8.325009179        -23.85171636                
     0.000000000         0.000000000         0.000000000                
     0.000000000         0.000000000         0.000000000                
Si             324                                                      
     29.41183653        -1.288026145        -23.85171636                
     0.000000000         0.000000000         0.000000000                
     0.000000000         0.000000000         0.000000000                
Si             325                                                      
     23.84246163        -5.715538823        -23.85171636                
     0.000000000         0.000000000         0.000000000                
     0.000000000         0.000000000         0.000000000                
Si             326                                                      
     34.60603010        -7.238568016        -23.85171636                
     0.000000000         0.000000000         0.000000000                
     0.000000000         0.000000000         0.000000000                
Si             327                                                      
     35.65567435        -14.27555105        -23.85171636                
     0.000000000         0.000000000         0.000000000                
     0.000000000         0.000000000         0.000000000                
Si             328                                                      
     41.22504924        -9.848038371        -23.85171636                
     0.000000000         0.000000000         0.000000000                
     0.000000000         0.000000000         0.000000000                
Si             329                                                      
     33.09945648        -9.848038371        -20.79542352                
     0.000000000         0.000000000         0.000000000                
     0.000000000         0.000000000         0.000000000                
Si             330                                                      
     39.71847563        -7.238568016        -20.79542352                
     0.000000000         0.000000000         0.000000000                
     0.000000000         0.000000000         0.000000000                
Si             331                                                      
     38.66883138        -14.27555105        -20.79542352                
     0.000000000         0.000000000         0.000000000                
     0.000000000         0.000000000         0.000000000                
Si             332                                                      
     31.96806422        -5.715538823        -20.79542352                
     0.000000000         0.000000000         0.000000000                
     0.000000000         0.000000000         0.000000000                
Si             333                                                      
     25.34903525        -8.325009179        -20.79542352                
     0.000000000         0.000000000         0.000000000                
     0.000000000         0.000000000         0.000000000                
Si             334                                                      
     26.39868931        -1.288026145        -20.79542352                
     0.000000000         0.000000000         0.000000000                
     0.000000000         0.000000000         0.000000000                
Si             335                                                      
     34.60603010        -7.238568016        -20.79542352                
     0.000000000         0.000000000         0.000000000                
     0.000000000         0.000000000         0.000000000                
Si             336                                                      
     35.65567435        -14.27555105        -20.79542352                
     0.000000000         0.000000000         0.000000000                
     0.000000000         0.000000000         0.000000000                
Si             337                                                      
     41.22504924        -9.848038371        -20.79542352                
     0.000000000         0.000000000         0.000000000                
     0.000000000         0.000000000         0.000000000                
Si             338                                                      
     30.46148079        -8.325009179        -20.79542352                
     0.000000000         0.000000000         0.000000000                
     0.000000000         0.000000000         0.000000000                
Si             339                                                      
     29.41183653        -1.288026145        -20.79542352                
     0.000000000         0.000000000         0.000000000                
     0.000000000         0.000000000         0.000000000                
Si             340                                                      
     23.84246163        -5.715538823        -20.79542352                
     0.000000000         0.000000000         0.000000000                
     0.000000000         0.000000000         0.000000000                
Si             341                                                      
     31.96806422        -5.715538823        -23.85171636                
     0.000000000         0.000000000         0.000000000                
     0.000000000         0.000000000         0.000000000                
Si             342                                                      
     25.34903525        -8.325009179        -23.85171636                
     0.000000000         0.000000000         0.000000000                
     0.000000000         0.000000000         0.000000000                
Si             343                                                      
     26.39868931        -1.288026145        -23.85171636                
     0.000000000         0.000000000         0.000000000                
     0.000000000         0.000000000         0.000000000                
Si             344                                                      
     33.09945648        -9.848038371        -23.85171636                
     0.000000000         0.000000000         0.000000000                
     0.000000000         0.000000000         0.000000000                
Si             345                                                      
     39.71847563        -7.238568016        -23.85171636                
     0.000000000         0.000000000         0.000000000                
     0.000000000         0.000000000         0.000000000                
Si             346                                                      
     38.66883138        -14.27555105        -23.85171636                
     0.000000000         0.000000000         0.000000000                
     0.000000000         0.000000000         0.000000000                
Si             347                                                      
     27.90526292        -7.973868491        -25.19196792                
     0.000000000         0.000000000         0.000000000                
     0.000000000         0.000000000         0.000000000                
Si             348                                                      
     30.38585576        -3.677352828        -25.19196792                
     0.000000000         0.000000000         0.000000000                
     0.000000000         0.000000000         0.000000000                
Si             349                                                      
     25.42466027        -3.677352828        -25.19196792                
     0.000000000         0.000000000         0.000000000                
     0.000000000         0.000000000         0.000000000                
Si             350                                                      
     37.16224795        -7.589708705        -25.19196792                
     0.000000000         0.000000000         0.000000000                
     0.000000000         0.000000000         0.000000000                
Si             351                                                      
     34.68165512        -11.88622437        -25.19196792                
     0.000000000         0.000000000         0.000000000                
     0.000000000         0.000000000         0.000000000                
Si             352                                                      
     39.64285062        -11.88622437        -25.19196792                
     0.000000000         0.000000000         0.000000000                
     0.000000000         0.000000000         0.000000000                
Si             353                                                      
     34.68165512        -11.88622437        -19.45516216                
     0.000000000         0.000000000         0.000000000                
     0.000000000         0.000000000         0.000000000                
Si             354                                                      
     37.16224795        -7.589708705        -19.45516216                
     0.000000000         0.000000000         0.000000000                
     0.000000000         0.000000000         0.000000000                
Si             355                                                      
     39.64285062        -11.88622437        -19.45516216                
     0.000000000         0.000000000         0.000000000                
     0.000000000         0.000000000         0.000000000                
Si             356                                                      
     30.38585576        -3.677352828        -19.45516216                
     0.000000000         0.000000000         0.000000000                
     0.000000000         0.000000000         0.000000000                
Si             357                                                      
     27.90526292        -7.973868491        -19.45516216                
     0.000000000         0.000000000         0.000000000                
     0.000000000         0.000000000         0.000000000                
Si             358                                                      
     25.42466027        -3.677352828        -19.45516216                
     0.000000000         0.000000000         0.000000000                
     0.000000000         0.000000000         0.000000000                
Si             359                                                      
     26.45413980        -4.271716215        -28.03114915                
     0.000000000         0.000000000         0.000000000                
     0.000000000         0.000000000         0.000000000                
Si             360                                                      
     27.90526292        -6.785141718        -28.03114915                
     0.000000000         0.000000000         0.000000000                
     0.000000000         0.000000000         0.000000000                
Si             361                                                      
     29.35638604        -4.271716215        -28.03114915                
     0.000000000         0.000000000         0.000000000                
     0.000000000         0.000000000         0.000000000                
Si             362                                                      
     38.61337108        -11.29186098        -28.03114915                
     0.000000000         0.000000000         0.000000000                
     0.000000000         0.000000000         0.000000000                
Si             363                                                      
     37.16224795        -8.778435478        -28.03114915                
     0.000000000         0.000000000         0.000000000                
     0.000000000         0.000000000         0.000000000                
Si             364                                                      
     35.71112484        -11.29186098        -28.03114915                
     0.000000000         0.000000000         0.000000000                
     0.000000000         0.000000000         0.000000000                
Si             365                                                      
     27.90526292        -5.109527987        -23.89919910                
     0.000000000         0.000000000         0.000000000                
     0.000000000         0.000000000         0.000000000                
Si             366                                                      
     37.16224795        -10.45404921        -23.89919910                
     0.000000000         0.000000000         0.000000000                
     0.000000000         0.000000000         0.000000000                
Si             367                                                      
     37.16224795        -10.45404921        -20.74793097                
     0.000000000         0.000000000         0.000000000                
     0.000000000         0.000000000         0.000000000                
Si             368                                                      
     27.90526292        -5.109527987        -20.74793097                
     0.000000000         0.000000000         0.000000000                
     0.000000000         0.000000000         0.000000000                
Si             369                                                      
    -34.33744390         7.708574111        -23.85171636                
     0.000000000         0.000000000         0.000000000                
     0.000000000         0.000000000         0.000000000                
Si             370                                                      
    -35.38709796         14.74554733        -23.85171636                
     0.000000000         0.000000000         0.000000000                
     0.000000000         0.000000000         0.000000000                
Si             371                                                      
    -40.95647287         10.31803465        -23.85171636                
     0.000000000         0.000000000         0.000000000                
     0.000000000         0.000000000         0.000000000                
Si             372                                                      
    -30.19290440         8.795005462        -23.85171636                
     0.000000000         0.000000000         0.000000000                
     0.000000000         0.000000000         0.000000000                
Si             373                                                      
    -29.14325034         1.758032241        -23.85171636                
     0.000000000         0.000000000         0.000000000                
     0.000000000         0.000000000         0.000000000                
Si             374                                                      
    -23.57387544         6.185544919        -23.85171636                
     0.000000000         0.000000000         0.000000000                
     0.000000000         0.000000000         0.000000000                
Si             375                                                      
    -31.69947802         6.185544919        -20.79542352                
     0.000000000         0.000000000         0.000000000                
     0.000000000         0.000000000         0.000000000                
Si             376                                                      
    -25.08044905         8.795005462        -20.79542352                
     0.000000000         0.000000000         0.000000000                
     0.000000000         0.000000000         0.000000000                
Si             377                                                      
    -26.13010312         1.758032241        -20.79542352                
     0.000000000         0.000000000         0.000000000                
     0.000000000         0.000000000         0.000000000                
Si             378                                                      
    -32.83087029         10.31803465        -20.79542352                
     0.000000000         0.000000000         0.000000000                
     0.000000000         0.000000000         0.000000000                
Si             379                                                      
    -39.44989925         7.708574111        -20.79542352                
     0.000000000         0.000000000         0.000000000                
     0.000000000         0.000000000         0.000000000                
Si             380                                                      
    -38.40024518         14.74554733        -20.79542352                
     0.000000000         0.000000000         0.000000000                
     0.000000000         0.000000000         0.000000000                
Si             381                                                      
    -30.19290440         8.795005462        -20.79542352                
     0.000000000         0.000000000         0.000000000                
     0.000000000         0.000000000         0.000000000                
Si             382                                                      
    -29.14325034         1.758032241        -20.79542352                
     0.000000000         0.000000000         0.000000000                
     0.000000000         0.000000000         0.000000000                
Si             383                                                      
    -23.57387544         6.185544919        -20.79542352                
     0.000000000         0.000000000         0.000000000                
     0.000000000         0.000000000         0.000000000                
Si             384                                                      
    -34.33744390         7.708574111        -20.79542352                
     0.000000000         0.000000000         0.000000000                
     0.000000000         0.000000000         0.000000000                
Si             385                                                      
    -35.38709796         14.74554733        -20.79542352                
     0.000000000         0.000000000         0.000000000                
     0.000000000         0.000000000         0.000000000                
Si             386                                                      
    -40.95647287         10.31803465        -20.79542352                
     0.000000000         0.000000000         0.000000000                
     0.000000000         0.000000000         0.000000000                
Si             387                                                      
    -32.83087029         10.31803465        -23.85171636                
     0.000000000         0.000000000         0.000000000                
     0.000000000         0.000000000         0.000000000                
Si             388                                                      
    -39.44989925         7.708574111        -23.85171636                
     0.000000000         0.000000000         0.000000000                
     0.000000000         0.000000000         0.000000000                
Si             389                                                      
    -38.40024518         14.74554733        -23.85171636                
     0.000000000         0.000000000         0.000000000                
     0.000000000         0.000000000         0.000000000                
Si             390                                                      
    -31.69947802         6.185544919        -23.85171636                
     0.000000000         0.000000000         0.000000000                
     0.000000000         0.000000000         0.000000000                
Si             391                                                      
    -25.08044905         8.795005462        -23.85171636                
     0.000000000         0.000000000         0.000000000                
     0.000000000         0.000000000         0.000000000                
Si             392                                                      
    -26.13010312         1.758032241        -23.85171636                
     0.000000000         0.000000000         0.000000000                
     0.000000000         0.000000000         0.000000000                
Si             393                                                      
    -36.89366176         8.059704987        -25.19196792                
     0.000000000         0.000000000         0.000000000                
     0.000000000         0.000000000         0.000000000                
Si             394                                                      
    -34.41306892         12.35622065        -25.19196792                
     0.000000000         0.000000000         0.000000000                
     0.000000000         0.000000000         0.000000000                
Si             395                                                      
    -39.37426442         12.35622065        -25.19196792                
     0.000000000         0.000000000         0.000000000                
     0.000000000         0.000000000         0.000000000                
Si             396                                                      
    -27.63667673         8.443874585        -25.19196792                
     0.000000000         0.000000000         0.000000000                
     0.000000000         0.000000000         0.000000000                
Si             397                                                      
    -30.11727938         4.147349111        -25.19196792                
     0.000000000         0.000000000         0.000000000                
     0.000000000         0.000000000         0.000000000                
Si             398                                                      
    -25.15608388         4.147349111        -25.19196792                
     0.000000000         0.000000000         0.000000000                
     0.000000000         0.000000000         0.000000000                
Si             399                                                      
    -30.11727938         4.147349111        -19.45516216                
     0.000000000         0.000000000         0.000000000                
     0.000000000         0.000000000         0.000000000                
Si             400                                                      
    -27.63667673         8.443874585        -19.45516216                
     0.000000000         0.000000000         0.000000000                
     0.000000000         0.000000000         0.000000000                
Si             401                                                      
    -25.15608388         4.147349111        -19.45516216                
     0.000000000         0.000000000         0.000000000                
     0.000000000         0.000000000         0.000000000                
Si             402                                                      
    -34.41306892         12.35622065        -19.45516216                
     0.000000000         0.000000000         0.000000000                
     0.000000000         0.000000000         0.000000000                
Si             403                                                      
    -36.89366176         8.059704987        -19.45516216                
     0.000000000         0.000000000         0.000000000                
     0.000000000         0.000000000         0.000000000                
Si             404                                                      
    -39.37426442         12.35622065        -19.45516216                
     0.000000000         0.000000000         0.000000000                
     0.000000000         0.000000000         0.000000000                
Si             405                                                      
    -38.34479470         11.76185727        -28.03114915                
     0.000000000         0.000000000         0.000000000                
     0.000000000         0.000000000         0.000000000                
Si             406                                                      
    -36.89366176         9.248431760        -28.03114915                
     0.000000000         0.000000000         0.000000000                
     0.000000000         0.000000000         0.000000000                
Si             407                                                      
    -35.44253865         11.76185727        -28.03114915                
     0.000000000         0.000000000         0.000000000                
     0.000000000         0.000000000         0.000000000                
Si             408                                                      
    -26.18555361         4.741712497        -28.03114915                
     0.000000000         0.000000000         0.000000000                
     0.000000000         0.000000000         0.000000000                
Si             409                                                      
    -27.63667673         7.255147813        -28.03114915                
     0.000000000         0.000000000         0.000000000                
     0.000000000         0.000000000         0.000000000                
Si             410                                                      
    -29.08779984         4.741712497        -28.03114915                
     0.000000000         0.000000000         0.000000000                
     0.000000000         0.000000000         0.000000000                
Si             411                                                      
    -36.89366176         10.92405530        -23.89919910                
     0.000000000         0.000000000         0.000000000                
     0.000000000         0.000000000         0.000000000                
Si             412                                                      
    -27.63667673         5.579524269        -23.89919910                
     0.000000000         0.000000000         0.000000000                
     0.000000000         0.000000000         0.000000000                
Si             413                                                      
    -27.63667673         5.579524269        -20.74793097                
     0.000000000         0.000000000         0.000000000                
     0.000000000         0.000000000         0.000000000                
Si             414                                                      
    -36.89366176         10.92405530        -20.74793097                
     0.000000000         0.000000000         0.000000000                
     0.000000000         0.000000000         0.000000000                
Si             415                                                      
    -15.82346402         7.708574111        -23.85171636                
     0.000000000         0.000000000         0.000000000                
     0.000000000         0.000000000         0.000000000                
Si             416                                                      
    -16.87310827         14.74554733        -23.85171636                
     0.000000000         0.000000000         0.000000000                
     0.000000000         0.000000000         0.000000000                
Si             417                                                      
    -22.44248316         10.31803465        -23.85171636                
     0.000000000         0.000000000         0.000000000                
     0.000000000         0.000000000         0.000000000                
Si             418                                                      
    -11.67892452         8.795005462        -23.85171636                
     0.000000000         0.000000000         0.000000000                
     0.000000000         0.000000000         0.000000000                
Si             419                                                      
    -10.62927046         1.758032241        -23.85171636                
     0.000000000         0.000000000         0.000000000                
     0.000000000         0.000000000         0.000000000                
Si             420                                                      
    -5.059895558         6.185544919        -23.85171636                
     0.000000000         0.000000000         0.000000000                
     0.000000000         0.000000000         0.000000000                
Si             421                                                      
    -13.18549813         6.185544919        -20.79542352                
     0.000000000         0.000000000         0.000000000                
     0.000000000         0.000000000         0.000000000                
Si             422                                                      
    -6.566469170         8.795005462        -20.79542352                
     0.000000000         0.000000000         0.000000000                
     0.000000000         0.000000000         0.000000000                
Si             423                                                      
    -7.616123231         1.758032241        -20.79542352                
     0.000000000         0.000000000         0.000000000                
     0.000000000         0.000000000         0.000000000                
Si             424                                                      
    -14.31689041         10.31803465        -20.79542352                
     0.000000000         0.000000000         0.000000000                
     0.000000000         0.000000000         0.000000000                
Si             425                                                      
    -20.93590955         7.708574111        -20.79542352                
     0.000000000         0.000000000         0.000000000                
     0.000000000         0.000000000         0.000000000                
Si             426                                                      
    -19.88626531         14.74554733        -20.79542352                
     0.000000000         0.000000000         0.000000000                
     0.000000000         0.000000000         0.000000000                
Si             427                                                      
    -11.67892452         8.795005462        -20.79542352                
     0.000000000         0.000000000         0.000000000                
     0.000000000         0.000000000         0.000000000                
Si             428                                                      
    -10.62927046         1.758032241        -20.79542352                
     0.000000000         0.000000000         0.000000000                
     0.000000000         0.000000000         0.000000000                
Si             429                                                      
    -5.059895558         6.185544919        -20.79542352                
     0.000000000         0.000000000         0.000000000                
     0.000000000         0.000000000         0.000000000                
Si             430                                                      
    -15.82346402         7.708574111        -20.79542352                
     0.000000000         0.000000000         0.000000000                
     0.000000000         0.000000000         0.000000000                
Si             431                                                      
    -16.87310827         14.74554733        -20.79542352                
     0.000000000         0.000000000         0.000000000                
     0.000000000         0.000000000         0.000000000                
Si             432                                                      
    -22.44248316         10.31803465        -20.79542352                
     0.000000000         0.000000000         0.000000000                
     0.000000000         0.000000000         0.000000000                
Si             433                                                      
    -14.31689041         10.31803465        -23.85171636                
     0.000000000         0.000000000         0.000000000                
     0.000000000         0.000000000         0.000000000                
Si             434                                                      
    -20.93590955         7.708574111        -23.85171636                
     0.000000000         0.000000000         0.000000000                
     0.000000000         0.000000000         0.000000000                
Si             435                                                      
    -19.88626531         14.74554733        -23.85171636                
     0.000000000         0.000000000         0.000000000                
     0.000000000         0.000000000         0.000000000                
Si             436                                                      
    -13.18549813         6.185544919        -23.85171636                
     0.000000000         0.000000000         0.000000000                
     0.000000000         0.000000000         0.000000000                
Si             437                                                      
    -6.566469170         8.795005462        -23.85171636                
     0.000000000         0.000000000         0.000000000                
     0.000000000         0.000000000         0.000000000                
Si             438                                                      
    -7.616123231         1.758032241        -23.85171636                
     0.000000000         0.000000000         0.000000000                
     0.000000000         0.000000000         0.000000000                
Si             439                                                      
    -18.37969169         8.059704987        -25.19196792                
     0.000000000         0.000000000         0.000000000                
     0.000000000         0.000000000         0.000000000                
Si             440                                                      
    -15.89908903         12.35622065        -25.19196792                
     0.000000000         0.000000000         0.000000000                
     0.000000000         0.000000000         0.000000000                
Si             441                                                      
    -20.86028454         12.35622065        -25.19196792                
     0.000000000         0.000000000         0.000000000                
     0.000000000         0.000000000         0.000000000                
Si             442                                                      
    -9.122696845         8.443874585        -25.19196792                
     0.000000000         0.000000000         0.000000000                
     0.000000000         0.000000000         0.000000000                
Si             443                                                      
    -11.60328969         4.147349111        -25.19196792                
     0.000000000         0.000000000         0.000000000                
     0.000000000         0.000000000         0.000000000                
Si             444                                                      
    -6.642104001         4.147349111        -25.19196792                
     0.000000000         0.000000000         0.000000000                
     0.000000000         0.000000000         0.000000000                
Si             445                                                      
    -11.60328969         4.147349111        -19.45516216                
     0.000000000         0.000000000         0.000000000                
     0.000000000         0.000000000         0.000000000                
Si             446                                                      
    -9.122696845         8.443874585        -19.45516216                
     0.000000000         0.000000000         0.000000000                
     0.000000000         0.000000000         0.000000000                
Si             447                                                      
    -6.642104001         4.147349111        -19.45516216                
     0.000000000         0.000000000         0.000000000                
     0.000000000         0.000000000         0.000000000                
Si             448                                                      
    -15.89908903         12.35622065        -19.45516216                
     0.000000000         0.000000000         0.000000000                
     0.000000000         0.000000000         0.000000000                
Si             449                                                      
    -18.37969169         8.059704987        -19.45516216                
     0.000000000         0.000000000         0.000000000                
     0.000000000         0.000000000         0.000000000                
Si             450                                                      
    -20.86028454         12.35622065        -19.45516216                
     0.000000000         0.000000000         0.000000000                
     0.000000000         0.000000000         0.000000000                
Si             451                                                      
    -19.83081480         11.76185727        -28.03114915                
     0.000000000         0.000000000         0.000000000                
     0.000000000         0.000000000         0.000000000                
Si             452                                                      
    -18.37969169         9.248431760        -28.03114915                
     0.000000000         0.000000000         0.000000000                
     0.000000000         0.000000000         0.000000000                
Si             453                                                      
    -16.92855877         11.76185727        -28.03114915                
     0.000000000         0.000000000         0.000000000                
     0.000000000         0.000000000         0.000000000                
Si             454                                                      
    -7.671573728         4.741712497        -28.03114915                
     0.000000000         0.000000000         0.000000000                
     0.000000000         0.000000000         0.000000000                
Si             455                                                      
    -9.122696845         7.255147813        -28.03114915                
     0.000000000         0.000000000         0.000000000                
     0.000000000         0.000000000         0.000000000                
Si             456                                                      
    -10.57381996         4.741712497        -28.03114915                
     0.000000000         0.000000000         0.000000000                
     0.000000000         0.000000000         0.000000000                
Si             457                                                      
    -18.37969169         10.92405530        -23.89919910                
     0.000000000         0.000000000         0.000000000                
     0.000000000         0.000000000         0.000000000                
Si             458                                                      
    -9.122696845         5.579524269        -23.89919910                
     0.000000000         0.000000000         0.000000000                
     0.000000000         0.000000000         0.000000000                
Si             459                                                      
    -9.122696845         5.579524269        -20.74793097                
     0.000000000         0.000000000         0.000000000                
     0.000000000         0.000000000         0.000000000                
Si             460                                                      
    -18.37969169         10.92405530        -20.74793097                
     0.000000000         0.000000000         0.000000000                
     0.000000000         0.000000000         0.000000000                
Si             461                                                      
     2.690515866         7.708574111        -23.85171636                
     0.000000000         0.000000000         0.000000000                
     0.000000000         0.000000000         0.000000000                
Si             462                                                      
     1.640871616         14.74554733        -23.85171636                
     0.000000000         0.000000000         0.000000000                
     0.000000000         0.000000000         0.000000000                
Si             463                                                      
    -3.928513096         10.31803465        -23.85171636                
     0.000000000         0.000000000         0.000000000                
     0.000000000         0.000000000         0.000000000                
Si             464                                                      
     6.835055364         8.795005462        -23.85171636                
     0.000000000         0.000000000         0.000000000                
     0.000000000         0.000000000         0.000000000                
Si             465                                                      
     7.884709426         1.758032241        -23.85171636                
     0.000000000         0.000000000         0.000000000                
     0.000000000         0.000000000         0.000000000                
Si             466                                                      
     13.45408432         6.185544919        -23.85171636                
     0.000000000         0.000000000         0.000000000                
     0.000000000         0.000000000         0.000000000                
Si             467                                                      
     5.328481752         6.185544919        -20.79542352                
     0.000000000         0.000000000         0.000000000                
     0.000000000         0.000000000         0.000000000                
Si             468                                                      
     11.94751071         8.795005462        -20.79542352                
     0.000000000         0.000000000         0.000000000                
     0.000000000         0.000000000         0.000000000                
Si             469                                                      
     10.89785666         1.758032241        -20.79542352                
     0.000000000         0.000000000         0.000000000                
     0.000000000         0.000000000         0.000000000                
Si             470                                                      
     4.197089478         10.31803465        -20.79542352                
     0.000000000         0.000000000         0.000000000                
     0.000000000         0.000000000         0.000000000                
Si             471                                                      
    -2.421929670         7.708574111        -20.79542352                
     0.000000000         0.000000000         0.000000000                
     0.000000000         0.000000000         0.000000000                
Si             472                                                      
    -1.372285422         14.74554733        -20.79542352                
     0.000000000         0.000000000         0.000000000                
     0.000000000         0.000000000         0.000000000                
Si             473                                                      
     6.835055364         8.795005462        -20.79542352                
     0.000000000         0.000000000         0.000000000                
     0.000000000         0.000000000         0.000000000                
Si             474                                                      
     7.884709426         1.758032241        -20.79542352                
     0.000000000         0.000000000         0.000000000                
     0.000000000         0.000000000         0.000000000                
Si             475                                                      
     13.45408432         6.185544919        -20.79542352                
     0.000000000         0.000000000         0.000000000                
     0.000000000         0.000000000         0.000000000                
Si             476                                                      
     2.690515866         7.708574111        -20.79542352                
     0.000000000         0.000000000         0.000000000                
     0.000000000         0.000000000         0.000000000                
Si             477                                                      
     1.640871616         14.74554733        -20.79542352                
     0.000000000         0.000000000         0.000000000                
     0.000000000         0.000000000         0.000000000                
Si             478                                                      
    -3.928513096         10.31803465        -20.79542352                
     0.000000000         0.000000000         0.000000000                
     0.000000000         0.000000000         0.000000000                
Si             479                                                      
     4.197089478         10.31803465        -23.85171636                
     0.000000000         0.000000000         0.000000000                
     0.000000000         0.000000000         0.000000000                
Si             480                                                      
    -2.421929670         7.708574111        -23.85171636                
     0.000000000         0.000000000         0.000000000                
     0.000000000         0.000000000         0.000000000                
Si             481                                                      
    -1.372285422         14.74554733        -23.85171636                
     0.000000000         0.000000000         0.000000000                
     0.000000000         0.000000000         0.000000000                
Si             482                                                      
     5.328481752         6.185544919        -23.85171636                
     0.000000000         0.000000000         0.000000000                
     0.000000000         0.000000000         0.000000000                
Si             483                                                      
     11.94751071         8.795005462        -23.85171636                
     0.000000000         0.000000000         0.000000000                
     0.000000000         0.000000000         0.000000000                
Si             484                                                      
     10.89785666         1.758032241        -23.85171636                
     0.000000000         0.000000000         0.000000000                
     0.000000000         0.000000000         0.000000000                
Si             485                                                      
    0.1342881912         8.059704987        -25.19196792                
     0.000000000         0.000000000         0.000000000                
     0.000000000         0.000000000         0.000000000                
Si             486                                                      
     2.614890846         12.35622065        -25.19196792                
     0.000000000         0.000000000         0.000000000                
     0.000000000         0.000000000         0.000000000                
Si             487                                                      
    -2.346304652         12.35622065        -25.19196792                
     0.000000000         0.000000000         0.000000000                
     0.000000000         0.000000000         0.000000000                
Si             488                                                      
     9.391283039         8.443874585        -25.19196792                
     0.000000000         0.000000000         0.000000000                
     0.000000000         0.000000000         0.000000000                
Si             489                                                      
     6.910690195         4.147349111        -25.19196792                
     0.000000000         0.000000000         0.000000000                
     0.000000000         0.000000000         0.000000000                
Si             490                                                      
     11.87187588         4.147349111        -25.19196792                
     0.000000000         0.000000000         0.000000000                
     0.000000000         0.000000000         0.000000000                
Si             491                                                      
     6.910690195         4.147349111        -19.45516216                
     0.000000000         0.000000000         0.000000000                
     0.000000000         0.000000000         0.000000000                
Si             492                                                      
     9.391283039         8.443874585        -19.45516216                
     0.000000000         0.000000000         0.000000000                
     0.000000000         0.000000000         0.000000000                
Si             493                                                      
     11.87187588         4.147349111        -19.45516216                
     0.000000000         0.000000000         0.000000000                
     0.000000000         0.000000000         0.000000000                
Si             494                                                      
     2.614890846         12.35622065        -19.45516216                
     0.000000000         0.000000000         0.000000000                
     0.000000000         0.000000000         0.000000000                
Si             495                                                      
    0.1342881912         8.059704987        -19.45516216                
     0.000000000         0.000000000         0.000000000                
     0.000000000         0.000000000         0.000000000                
Si             496                                                      
    -2.346304652         12.35622065        -19.45516216                
     0.000000000         0.000000000         0.000000000                
     0.000000000         0.000000000         0.000000000                
Si             497                                                      
    -1.316834924         11.76185727        -28.03114915                
     0.000000000         0.000000000         0.000000000                
     0.000000000         0.000000000         0.000000000                
Si             498                                                      
    0.1342881912         9.248431760        -28.03114915                
     0.000000000         0.000000000         0.000000000                
     0.000000000         0.000000000         0.000000000                
Si             499                                                      
     1.585421120         11.76185727        -28.03114915                
     0.000000000         0.000000000         0.000000000                
     0.000000000         0.000000000         0.000000000                
Si             500                                                      
     10.84240616         4.741712497        -28.03114915                
     0.000000000         0.000000000         0.000000000                
     0.000000000         0.000000000         0.000000000                
Si             501                                                      
     9.391283039         7.255147813        -28.03114915                
     0.000000000         0.000000000         0.000000000                
     0.000000000         0.000000000         0.000000000                
Si             502                                                      
     7.940159923         4.741712497        -28.03114915                
     0.000000000         0.000000000         0.000000000                
     0.000000000         0.000000000         0.000000000                
Si             503                                                      
    0.1342881912         10.92405530        -23.89919910                
     0.000000000         0.000000000         0.000000000                
     0.000000000         0.000000000         0.000000000                
Si             504                                                      
     9.391283039         5.579524269        -23.89919910                
     0.000000000         0.000000000         0.000000000                
     0.000000000         0.000000000         0.000000000                
Si             505                                                      
     9.391283039         5.579524269        -20.74793097                
     0.000000000         0.000000000         0.000000000                
     0.000000000         0.000000000         0.000000000                
Si             506                                                      
    0.1342881912         10.92405530        -20.74793097                
     0.000000000         0.000000000         0.000000000                
     0.000000000         0.000000000         0.000000000                
Si             507                                                      
     21.20449575         7.708574111        -23.85171636                
     0.000000000         0.000000000         0.000000000                
     0.000000000         0.000000000         0.000000000                
Si             508                                                      
     20.15484169         14.74554733        -23.85171636                
     0.000000000         0.000000000         0.000000000                
     0.000000000         0.000000000         0.000000000                
Si             509                                                      
     14.58547660         10.31803465        -23.85171636                
     0.000000000         0.000000000         0.000000000                
     0.000000000         0.000000000         0.000000000                
Si             510                                                      
     25.34903525         8.795005462        -23.85171636                
     0.000000000         0.000000000         0.000000000                
     0.000000000         0.000000000         0.000000000                
Si             511                                                      
     26.39868931         1.758032241        -23.85171636                
     0.000000000         0.000000000         0.000000000                
     0.000000000         0.000000000         0.000000000                
Si             512                                                      
     31.96806422         6.185544919        -23.85171636                
     0.000000000         0.000000000         0.000000000                
     0.000000000         0.000000000         0.000000000                
Si             513                                                      
     23.84246163         6.185544919        -20.79542352                
     0.000000000         0.000000000         0.000000000                
     0.000000000         0.000000000         0.000000000                
Si             514                                                      
     30.46148079         8.795005462        -20.79542352                
     0.000000000         0.000000000         0.000000000                
     0.000000000         0.000000000         0.000000000                
Si             515                                                      
     29.41183653         1.758032241        -20.79542352                
     0.000000000         0.000000000         0.000000000                
     0.000000000         0.000000000         0.000000000                
Si             516                                                      
     22.71106936         10.31803465        -20.79542352                
     0.000000000         0.000000000         0.000000000                
     0.000000000         0.000000000         0.000000000                
Si             517                                                      
     16.09205021         7.708574111        -20.79542352                
     0.000000000         0.000000000         0.000000000                
     0.000000000         0.000000000         0.000000000                
Si             518                                                      
     17.14169446         14.74554733        -20.79542352                
     0.000000000         0.000000000         0.000000000                
     0.000000000         0.000000000         0.000000000                
Si             519                                                      
     25.34903525         8.795005462        -20.79542352                
     0.000000000         0.000000000         0.000000000                
     0.000000000         0.000000000         0.000000000                
Si             520                                                      
     26.39868931         1.758032241        -20.79542352                
     0.000000000         0.000000000         0.000000000                
     0.000000000         0.000000000         0.000000000                
Si             521                                                      
     31.96806422         6.185544919        -20.79542352                
     0.000000000         0.000000000         0.000000000                
     0.000000000         0.000000000         0.000000000                
Si             522                                                      
     21.20449575         7.708574111        -20.79542352                
     0.000000000         0.000000000         0.000000000                
     0.000000000         0.000000000         0.000000000                
Si             523                                                      
     20.15484169         14.74554733        -20.79542352                
     0.000000000         0.000000000         0.000000000                
     0.000000000         0.000000000         0.000000000                
Si             524                                                      
     14.58547660         10.31803465        -20.79542352                
     0.000000000         0.000000000         0.000000000                
     0.000000000         0.000000000         0.000000000                
Si             525                                                      
     22.71106936         10.31803465        -23.85171636                
     0.000000000         0.000000000         0.000000000                
     0.000000000         0.000000000         0.000000000                
Si             526                                                      
     16.09205021         7.708574111        -23.85171636                
     0.000000000         0.000000000         0.000000000                
     0.000000000         0.000000000         0.000000000                
Si             527                                                      
     17.14169446         14.74554733        -23.85171636                
     0.000000000         0.000000000         0.000000000                
     0.000000000         0.000000000         0.000000000                
Si             528                                                      
     23.84246163         6.185544919        -23.85171636                
     0.000000000         0.000000000         0.000000000                
     0.000000000         0.000000000         0.000000000                
Si             529                                                      
     30.46148079         8.795005462        -23.85171636                
     0.000000000         0.000000000         0.000000000                
     0.000000000         0.000000000         0.000000000                
Si             530                                                      
     29.41183653         1.758032241        -23.85171636                
     0.000000000         0.000000000         0.000000000                
     0.000000000         0.000000000         0.000000000                
Si             531                                                      
     18.64826808         8.059704987        -25.19196792                
     0.000000000         0.000000000         0.000000000                
     0.000000000         0.000000000         0.000000000                
Si             532                                                      
     21.12887072         12.35622065        -25.19196792                
     0.000000000         0.000000000         0.000000000                
     0.000000000         0.000000000         0.000000000                
Si             533                                                      
     16.16767523         12.35622065        -25.19196792                
     0.000000000         0.000000000         0.000000000                
     0.000000000         0.000000000         0.000000000                
Si             534                                                      
     27.90526292         8.443874585        -25.19196792                
     0.000000000         0.000000000         0.000000000                
     0.000000000         0.000000000         0.000000000                
Si             535                                                      
     25.42466027         4.147349111        -25.19196792                
     0.000000000         0.000000000         0.000000000                
     0.000000000         0.000000000         0.000000000                
Si             536                                                      
     30.38585576         4.147349111        -25.19196792                
     0.000000000         0.000000000         0.000000000                
     0.000000000         0.000000000         0.000000000                
Si             537                                                      
     25.42466027         4.147349111        -19.45516216                
     0.000000000         0.000000000         0.000000000                
     0.000000000         0.000000000         0.000000000                
Si             538                                                      
     27.90526292         8.443874585        -19.45516216                
     0.000000000         0.000000000         0.000000000                
     0.000000000         0.000000000         0.000000000                
Si             539                                                      
     30.38585576         4.147349111        -19.45516216                
     0.000000000         0.000000000         0.000000000                
     0.000000000         0.000000000         0.000000000                
Si             540                                                      
     21.12887072         12.35622065        -19.45516216                
     0.000000000         0.000000000         0.000000000                
     0.000000000         0.000000000         0.000000000                
Si             541                                                      
     18.64826808         8.059704987        -19.45516216                
     0.000000000         0.000000000         0.000000000                
     0.000000000         0.000000000         0.000000000                
Si             542                                                      
     16.16767523         12.35622065        -19.45516216                
     0.000000000         0.000000000         0.000000000                
     0.000000000         0.000000000         0.000000000                
Si             543                                                      
     17.19714495         11.76185727        -28.03114915                
     0.000000000         0.000000000         0.000000000                
     0.000000000         0.000000000         0.000000000                
Si             544                                                      
     18.64826808         9.248431760        -28.03114915                
     0.000000000         0.000000000         0.000000000                
     0.000000000         0.000000000         0.000000000                
Si             545                                                      
     20.09940100         11.76185727        -28.03114915                
     0.000000000         0.000000000         0.000000000                
     0.000000000         0.000000000         0.000000000                
Si             546                                                      
     29.35638604         4.741712497        -28.03114915                
     0.000000000         0.000000000         0.000000000                
     0.000000000         0.000000000         0.000000000                
Si             547                                                      
     27.90526292         7.255147813        -28.03114915                
     0.000000000         0.000000000         0.000000000                
     0.000000000         0.000000000         0.000000000                
Si             548                                                      
     26.45413980         4.741712497        -28.03114915                
     0.000000000         0.000000000         0.000000000                
     0.000000000         0.000000000         0.000000000                
Si             549                                                      
     18.64826808         10.92405530        -23.89919910                
     0.000000000         0.000000000         0.000000000                
     0.000000000         0.000000000         0.000000000                
Si             550                                                      
     27.90526292         5.579524269        -23.89919910                
     0.000000000         0.000000000         0.000000000                
     0.000000000         0.000000000         0.000000000                
Si             551                                                      
     27.90526292         5.579524269        -20.74793097                
     0.000000000         0.000000000         0.000000000                
     0.000000000         0.000000000         0.000000000                
Si             552                                                      
     18.64826808         10.92405530        -20.74793097                
     0.000000000         0.000000000         0.000000000                
     0.000000000         0.000000000         0.000000000                
Si             553                                                      
    -43.59442894         23.74214759        -23.85171636                
     0.000000000         0.000000000         0.000000000                
     0.000000000         0.000000000         0.000000000                
Si             554                                                      
    -44.64408300         30.77912081        -23.85171636                
     0.000000000         0.000000000         0.000000000                
     0.000000000         0.000000000         0.000000000                
Si             555                                                      
    -50.21345790         26.35160813        -23.85171636                
     0.000000000         0.000000000         0.000000000                
     0.000000000         0.000000000         0.000000000                
Si             556                                                      
    -39.44989925         24.82857894        -23.85171636                
     0.000000000         0.000000000         0.000000000                
     0.000000000         0.000000000         0.000000000                
Si             557                                                      
    -38.40024518         17.79160572        -23.85171636                
     0.000000000         0.000000000         0.000000000                
     0.000000000         0.000000000         0.000000000                
Si             558                                                      
    -32.83087029         22.21911840        -23.85171636                
     0.000000000         0.000000000         0.000000000                
     0.000000000         0.000000000         0.000000000                
Si             559                                                      
    -40.95647287         22.21911840        -20.79542352                
     0.000000000         0.000000000         0.000000000                
     0.000000000         0.000000000         0.000000000                
Si             560                                                      
    -34.33744390         24.82857894        -20.79542352                
     0.000000000         0.000000000         0.000000000                
     0.000000000         0.000000000         0.000000000                
Si             561                                                      
    -35.38709796         17.79160572        -20.79542352                
     0.000000000         0.000000000         0.000000000                
     0.000000000         0.000000000         0.000000000                
Si             562                                                      
    -42.08785532         26.35160813        -20.79542352                
     0.000000000         0.000000000         0.000000000                
     0.000000000         0.000000000         0.000000000                
Si             563                                                      
    -48.70688428         23.74214759        -20.79542352                
     0.000000000         0.000000000         0.000000000                
     0.000000000         0.000000000         0.000000000                
Si             564                                                      
    -47.65723022         30.77912081        -20.79542352                
     0.000000000         0.000000000         0.000000000                
     0.000000000         0.000000000         0.000000000                
Si             565                                                      
    -39.44989925         24.82857894        -20.79542352                
     0.000000000         0.000000000         0.000000000                
     0.000000000         0.000000000         0.000000000                
Si             566                                                      
    -38.40024518         17.79160572        -20.79542352                
     0.000000000         0.000000000         0.000000000                
     0.000000000         0.000000000         0.000000000                
Si             567                                                      
    -32.83087029         22.21911840        -20.79542352                
     0.000000000         0.000000000         0.000000000                
     0.000000000         0.000000000         0.000000000                
Si             568                                                      
    -43.59442894         23.74214759        -20.79542352                
     0.000000000         0.000000000         0.000000000                
     0.000000000         0.000000000         0.000000000                
Si             569                                                      
    -44.64408300         30.77912081        -20.79542352                
     0.000000000         0.000000000         0.000000000                
     0.000000000         0.000000000         0.000000000                
Si             570                                                      
    -50.21345790         26.35160813        -20.79542352                
     0.000000000         0.000000000         0.000000000                
     0.000000000         0.000000000         0.000000000                
Si             571                                                      
    -42.08785532         26.35160813        -23.85171636                
     0.000000000         0.000000000         0.000000000                
     0.000000000         0.000000000         0.000000000                
Si             572                                                      
    -48.70688428         23.74214759        -23.85171636                
     0.000000000         0.000000000         0.000000000                
     0.000000000         0.000000000         0.000000000                
Si             573                                                      
    -47.65723022         30.77912081        -23.85171636                
     0.000000000         0.000000000         0.000000000                
     0.000000000         0.000000000         0.000000000                
Si             574                                                      
    -40.95647287         22.21911840        -23.85171636                
     0.000000000         0.000000000         0.000000000                
     0.000000000         0.000000000         0.000000000                
Si             575                                                      
    -34.33744390         24.82857894        -23.85171636                
     0.000000000         0.000000000         0.000000000                
     0.000000000         0.000000000         0.000000000                
Si             576                                                      
    -35.38709796         17.79160572        -23.85171636                
     0.000000000         0.000000000         0.000000000                
     0.000000000         0.000000000         0.000000000                
Si             577                                                      
    -46.15065661         24.09328828        -25.19196792                
     0.000000000         0.000000000         0.000000000                
     0.000000000         0.000000000         0.000000000                
Si             578                                                      
    -43.67006377         28.38980394        -25.19196792                
     0.000000000         0.000000000         0.000000000                
     0.000000000         0.000000000         0.000000000                
Si             579                                                      
    -48.63124945         28.38980394        -25.19196792                
     0.000000000         0.000000000         0.000000000                
     0.000000000         0.000000000         0.000000000                
Si             580                                                      
    -36.89366176         24.47744806        -25.19196792                
     0.000000000         0.000000000         0.000000000                
     0.000000000         0.000000000         0.000000000                
Si             581                                                      
    -39.37426442         20.18093240        -25.19196792                
     0.000000000         0.000000000         0.000000000                
     0.000000000         0.000000000         0.000000000                
Si             582                                                      
    -34.41306892         20.18093240        -25.19196792                
     0.000000000         0.000000000         0.000000000                
     0.000000000         0.000000000         0.000000000                
Si             583                                                      
    -39.37426442         20.18093240        -19.45516216                
     0.000000000         0.000000000         0.000000000                
     0.000000000         0.000000000         0.000000000                
Si             584                                                      
    -36.89366176         24.47744806        -19.45516216                
     0.000000000         0.000000000         0.000000000                
     0.000000000         0.000000000         0.000000000                
Si             585                                                      
    -34.41306892         20.18093240        -19.45516216                
     0.000000000         0.000000000         0.000000000                
     0.000000000         0.000000000         0.000000000                
Si             586                                                      
    -43.67006377         28.38980394        -19.45516216                
     0.000000000         0.000000000         0.000000000                
     0.000000000         0.000000000         0.000000000                
Si             587                                                      
    -46.15065661         24.09328828        -19.45516216                
     0.000000000         0.000000000         0.000000000                
     0.000000000         0.000000000         0.000000000                
Si             588                                                      
    -48.63124945         28.38980394        -19.45516216                
     0.000000000         0.000000000         0.000000000                
     0.000000000         0.000000000         0.000000000                
Si             589                                                      
    -47.60177973         27.79544056        -28.03114915                
     0.000000000         0.000000000         0.000000000                
     0.000000000         0.000000000         0.000000000                
Si             590                                                      
    -46.15065661         25.28201505        -28.03114915                
     0.000000000         0.000000000         0.000000000                
     0.000000000         0.000000000         0.000000000                
Si             591                                                      
    -44.69953349         27.79544056        -28.03114915                
     0.000000000         0.000000000         0.000000000                
     0.000000000         0.000000000         0.000000000                
Si             592                                                      
    -35.44253865         20.77529578        -28.03114915                
     0.000000000         0.000000000         0.000000000                
     0.000000000         0.000000000         0.000000000                
Si             593                                                      
    -36.89366176         23.28872129        -28.03114915                
     0.000000000         0.000000000         0.000000000                
     0.000000000         0.000000000         0.000000000                
Si             594                                                      
    -38.34479470         20.77529578        -28.03114915                
     0.000000000         0.000000000         0.000000000                
     0.000000000         0.000000000         0.000000000                
Si             595                                                      
    -46.15065661         26.95762878        -23.89919910                
     0.000000000         0.000000000         0.000000000                
     0.000000000         0.000000000         0.000000000                
Si             596                                                      
    -36.89366176         21.61310756        -23.89919910                
     0.000000000         0.000000000         0.000000000                
     0.000000000         0.000000000         0.000000000                
Si             597                                                      
    -36.89366176         21.61310756        -20.74793097                
     0.000000000         0.000000000         0.000000000                
     0.000000000         0.000000000         0.000000000                
Si             598                                                      
    -46.15065661         26.95762878        -20.74793097                
     0.000000000         0.000000000         0.000000000                
     0.000000000         0.000000000         0.000000000                
Si             599                                                      
    -25.08044905         23.74214759        -23.85171636                
     0.000000000         0.000000000         0.000000000                
     0.000000000         0.000000000         0.000000000                
Si             600                                                      
    -26.13010312         30.77912081        -23.85171636                
     0.000000000         0.000000000         0.000000000                
     0.000000000         0.000000000         0.000000000                
Si             601                                                      
    -31.69947802         26.35160813        -23.85171636                
     0.000000000         0.000000000         0.000000000                
     0.000000000         0.000000000         0.000000000                
Si             602                                                      
    -20.93590955         24.82857894        -23.85171636                
     0.000000000         0.000000000         0.000000000                
     0.000000000         0.000000000         0.000000000                
Si             603                                                      
    -19.88626531         17.79160572        -23.85171636                
     0.000000000         0.000000000         0.000000000                
     0.000000000         0.000000000         0.000000000                
Si             604                                                      
    -14.31689041         22.21911840        -23.85171636                
     0.000000000         0.000000000         0.000000000                
     0.000000000         0.000000000         0.000000000                
Si             605                                                      
    -22.44248316         22.21911840        -20.79542352                
     0.000000000         0.000000000         0.000000000                
     0.000000000         0.000000000         0.000000000                
Si             606                                                      
    -15.82346402         24.82857894        -20.79542352                
     0.000000000         0.000000000         0.000000000                
     0.000000000         0.000000000         0.000000000                
Si             607                                                      
    -16.87310827         17.79160572        -20.79542352                
     0.000000000         0.000000000         0.000000000                
     0.000000000         0.000000000         0.000000000                
Si             608                                                      
    -23.57387544         26.35160813        -20.79542352                
     0.000000000         0.000000000         0.000000000                
     0.000000000         0.000000000         0.000000000                
Si             609                                                      
    -30.19290440         23.74214759        -20.79542352                
     0.000000000         0.000000000         0.000000000                
     0.000000000         0.000000000         0.000000000                
Si             610                                                      
    -29.14325034         30.77912081        -20.79542352                
     0.000000000         0.000000000         0.000000000                
     0.000000000         0.000000000         0.000000000                
Si             611                                                      
    -20.93590955         24.82857894        -20.79542352                
     0.000000000         0.000000000         0.000000000                
     0.000000000         0.000000000         0.000000000                
Si             612                                                      
    -19.88626531         17.79160572        -20.79542352                
     0.000000000         0.000000000         0.000000000                
     0.000000000         0.000000000         0.000000000                
Si             613                                                      
    -14.31689041         22.21911840        -20.79542352                
     0.000000000         0.000000000         0.000000000                
     0.000000000         0.000000000         0.000000000                
Si             614                                                      
    -25.08044905         23.74214759        -20.79542352                
     0.000000000         0.000000000         0.000000000                
     0.000000000         0.000000000         0.000000000                
Si             615                                                      
    -26.13010312         30.77912081        -20.79542352                
     0.000000000         0.000000000         0.000000000                
     0.000000000         0.000000000         0.000000000                
Si             616                                                      
    -31.69947802         26.35160813        -20.79542352                
     0.000000000         0.000000000         0.000000000                
     0.000000000         0.000000000         0.000000000                
Si             617                                                      
    -23.57387544         26.35160813        -23.85171636                
     0.000000000         0.000000000         0.000000000                
     0.000000000         0.000000000         0.000000000                
Si             618                                                      
    -30.19290440         23.74214759        -23.85171636                
     0.000000000         0.000000000         0.000000000                
     0.000000000         0.000000000         0.000000000                
Si             619                                                      
    -29.14325034         30.77912081        -23.85171636                
     0.000000000         0.000000000         0.000000000                
     0.000000000         0.000000000         0.000000000                
Si             620                                                      
    -22.44248316         22.21911840        -23.85171636                
     0.000000000         0.000000000         0.000000000                
     0.000000000         0.000000000         0.000000000                
Si             621                                                      
    -15.82346402         24.82857894        -23.85171636                
     0.000000000         0.000000000         0.000000000                
     0.000000000         0.000000000         0.000000000                
Si             622                                                      
    -16.87310827         17.79160572        -23.85171636                
     0.000000000         0.000000000         0.000000000                
     0.000000000         0.000000000         0.000000000                
Si             623                                                      
    -27.63667673         24.09328828        -25.19196792                
     0.000000000         0.000000000         0.000000000                
     0.000000000         0.000000000         0.000000000                
Si             624                                                      
    -25.15608388         28.38980394        -25.19196792                
     0.000000000         0.000000000         0.000000000                
     0.000000000         0.000000000         0.000000000                
Si             625                                                      
    -30.11727938         28.38980394        -25.19196792                
     0.000000000         0.000000000         0.000000000                
     0.000000000         0.000000000         0.000000000                
Si             626                                                      
    -18.37969169         24.47744806        -25.19196792                
     0.000000000         0.000000000         0.000000000                
     0.000000000         0.000000000         0.000000000                
Si             627                                                      
    -20.86028454         20.18093240        -25.19196792                
     0.000000000         0.000000000         0.000000000                
     0.000000000         0.000000000         0.000000000                
Si             628                                                      
    -15.89908903         20.18093240        -25.19196792                
     0.000000000         0.000000000         0.000000000                
     0.000000000         0.000000000         0.000000000                
Si             629                                                      
    -20.86028454         20.18093240        -19.45516216                
     0.000000000         0.000000000         0.000000000                
     0.000000000         0.000000000         0.000000000                
Si             630                                                      
    -18.37969169         24.47744806        -19.45516216                
     0.000000000         0.000000000         0.000000000                
     0.000000000         0.000000000         0.000000000                
Si             631                                                      
    -15.89908903         20.18093240        -19.45516216                
     0.000000000         0.000000000         0.000000000                
     0.000000000         0.000000000         0.000000000                
Si             632                                                      
    -25.15608388         28.38980394        -19.45516216                
     0.000000000         0.000000000         0.000000000                
     0.000000000         0.000000000         0.000000000                
Si             633                                                      
    -27.63667673         24.09328828        -19.45516216                
     0.000000000         0.000000000         0.000000000                
     0.000000000         0.000000000         0.000000000                
Si             634                                                      
    -30.11727938         28.38980394        -19.45516216                
     0.000000000         0.000000000         0.000000000                
     0.000000000         0.000000000         0.000000000                
Si             635                                                      
    -29.08779984         27.79544056        -28.03114915                
     0.000000000         0.000000000         0.000000000                
     0.000000000         0.000000000         0.000000000                
Si             636                                                      
    -27.63667673         25.28201505        -28.03114915                
     0.000000000         0.000000000         0.000000000                
     0.000000000         0.000000000         0.000000000                
Si             637                                                      
    -26.18555361         27.79544056        -28.03114915                
     0.000000000         0.000000000         0.000000000                
     0.000000000         0.000000000         0.000000000                
Si             638                                                      
    -16.92855877         20.77529578        -28.03114915                
     0.000000000         0.000000000         0.000000000                
     0.000000000         0.000000000         0.000000000                
Si             639                                                      
    -18.37969169         23.28872129        -28.03114915                
     0.000000000         0.000000000         0.000000000                
     0.000000000         0.000000000         0.000000000                
Si             640                                                      
    -19.83081480         20.77529578        -28.03114915                
     0.000000000         0.000000000         0.000000000                
     0.000000000         0.000000000         0.000000000                
Si             641                                                      
    -27.63667673         26.95762878        -23.89919910                
     0.000000000         0.000000000         0.000000000                
     0.000000000         0.000000000         0.000000000                
Si             642                                                      
    -18.37969169         21.61310756        -23.89919910                
     0.000000000         0.000000000         0.000000000                
     0.000000000         0.000000000         0.000000000                
Si             643                                                      
    -18.37969169         21.61310756        -20.74793097                
     0.000000000         0.000000000         0.000000000                
     0.000000000         0.000000000         0.000000000                
Si             644                                                      
    -27.63667673         26.95762878        -20.74793097                
     0.000000000         0.000000000         0.000000000                
     0.000000000         0.000000000         0.000000000                
Si             645                                                      
    -6.566469170         23.74214759        -23.85171636                
     0.000000000         0.000000000         0.000000000                
     0.000000000         0.000000000         0.000000000                
Si             646                                                      
    -7.616123231         30.77912081        -23.85171636                
     0.000000000         0.000000000         0.000000000                
     0.000000000         0.000000000         0.000000000                
Si             647                                                      
    -13.18549813         26.35160813        -23.85171636                
     0.000000000         0.000000000         0.000000000                
     0.000000000         0.000000000         0.000000000                
Si             648                                                      
    -2.421929670         24.82857894        -23.85171636                
     0.000000000         0.000000000         0.000000000                
     0.000000000         0.000000000         0.000000000                
Si             649                                                      
    -1.372285422         17.79160572        -23.85171636                
     0.000000000         0.000000000         0.000000000                
     0.000000000         0.000000000         0.000000000                
Si             650                                                      
     4.197089478         22.21911840        -23.85171636                
     0.000000000         0.000000000         0.000000000                
     0.000000000         0.000000000         0.000000000                
Si             651                                                      
    -3.928513096         22.21911840        -20.79542352                
     0.000000000         0.000000000         0.000000000                
     0.000000000         0.000000000         0.000000000                
Si             652                                                      
     2.690515866         24.82857894        -20.79542352                
     0.000000000         0.000000000         0.000000000                
     0.000000000         0.000000000         0.000000000                
Si             653                                                      
     1.640871616         17.79160572        -20.79542352                
     0.000000000         0.000000000         0.000000000                
     0.000000000         0.000000000         0.000000000                
Si             654                                                      
    -5.059895558         26.35160813        -20.79542352                
     0.000000000         0.000000000         0.000000000                
     0.000000000         0.000000000         0.000000000                
Si             655                                                      
    -11.67892452         23.74214759        -20.79542352                
     0.000000000         0.000000000         0.000000000                
     0.000000000         0.000000000         0.000000000                
Si             656                                                      
    -10.62927046         30.77912081        -20.79542352                
     0.000000000         0.000000000         0.000000000                
     0.000000000         0.000000000         0.000000000                
Si             657                                                      
    -2.421929670         24.82857894        -20.79542352                
     0.000000000         0.000000000         0.000000000                
     0.000000000         0.000000000         0.000000000                
Si             658                                                      
    -1.372285422         17.79160572        -20.79542352                
     0.000000000         0.000000000         0.000000000                
     0.000000000         0.000000000         0.000000000                
Si             659                                                      
     4.197089478         22.21911840        -20.79542352                
     0.000000000         0.000000000         0.000000000                
     0.000000000         0.000000000         0.000000000                
Si             660                                                      
    -6.566469170         23.74214759        -20.79542352                
     0.000000000         0.000000000         0.000000000                
     0.000000000         0.000000000         0.000000000                
Si             661                                                      
    -7.616123231         30.77912081        -20.79542352                
     0.000000000         0.000000000         0.000000000                
     0.000000000         0.000000000         0.000000000                
Si             662                                                      
    -13.18549813         26.35160813        -20.79542352                
     0.000000000         0.000000000         0.000000000                
     0.000000000         0.000000000         0.000000000                
Si             663                                                      
    -5.059895558         26.35160813        -23.85171636                
     0.000000000         0.000000000         0.000000000                
     0.000000000         0.000000000         0.000000000                
Si             664                                                      
    -11.67892452         23.74214759        -23.85171636                
     0.000000000         0.000000000         0.000000000                
     0.000000000         0.000000000         0.000000000                
Si             665                                                      
    -10.62927046         30.77912081        -23.85171636                
     0.000000000         0.000000000         0.000000000                
     0.000000000         0.000000000         0.000000000                
Si             666                                                      
    -3.928513096         22.21911840        -23.85171636                
     0.000000000         0.000000000         0.000000000                
     0.000000000         0.000000000         0.000000000                
Si             667                                                      
     2.690515866         24.82857894        -23.85171636                
     0.000000000         0.000000000         0.000000000                
     0.000000000         0.000000000         0.000000000                
Si             668                                                      
     1.640871616         17.79160572        -23.85171636                
     0.000000000         0.000000000         0.000000000                
     0.000000000         0.000000000         0.000000000                
Si             669                                                      
    -9.122696845         24.09328828        -25.19196792                
     0.000000000         0.000000000         0.000000000                
     0.000000000         0.000000000         0.000000000                
Si             670                                                      
    -6.642104001         28.38980394        -25.19196792                
     0.000000000         0.000000000         0.000000000                
     0.000000000         0.000000000         0.000000000                
Si             671                                                      
    -11.60328969         28.38980394        -25.19196792                
     0.000000000         0.000000000         0.000000000                
     0.000000000         0.000000000         0.000000000                
Si             672                                                      
    0.1342881912         24.47744806        -25.19196792                
     0.000000000         0.000000000         0.000000000                
     0.000000000         0.000000000         0.000000000                
Si             673                                                      
    -2.346304652         20.18093240        -25.19196792                
     0.000000000         0.000000000         0.000000000                
     0.000000000         0.000000000         0.000000000                
Si             674                                                      
     2.614890846         20.18093240        -25.19196792                
     0.000000000         0.000000000         0.000000000                
     0.000000000         0.000000000         0.000000000                
Si             675                                                      
    -2.346304652         20.18093240        -19.45516216                
     0.000000000         0.000000000         0.000000000                
     0.000000000         0.000000000         0.000000000                
Si             676                                                      
    0.1342881912         24.47744806        -19.45516216                
     0.000000000         0.000000000         0.000000000                
     0.000000000         0.000000000         0.000000000                
Si             677                                                      
     2.614890846         20.18093240        -19.45516216                
     0.000000000         0.000000000         0.000000000                
     0.000000000         0.000000000         0.000000000                
Si             678                                                      
    -6.642104001         28.38980394        -19.45516216                
     0.000000000         0.000000000         0.000000000                
     0.000000000         0.000000000         0.000000000                
Si             679                                                      
    -9.122696845         24.09328828        -19.45516216                
     0.000000000         0.000000000         0.000000000                
     0.000000000         0.000000000         0.000000000                
Si             680                                                      
    -11.60328969         28.38980394        -19.45516216                
     0.000000000         0.000000000         0.000000000                
     0.000000000         0.000000000         0.000000000                
Si             681                                                      
    -10.57381996         27.79544056        -28.03114915                
     0.000000000         0.000000000         0.000000000                
     0.000000000         0.000000000         0.000000000                
Si             682                                                      
    -9.122696845         25.28201505        -28.03114915                
     0.000000000         0.000000000         0.000000000                
     0.000000000         0.000000000         0.000000000                
Si             683                                                      
    -7.671573728         27.79544056        -28.03114915                
     0.000000000         0.000000000         0.000000000                
     0.000000000         0.000000000         0.000000000                
Si             684                                                      
     1.585421120         20.77529578        -28.03114915                
     0.000000000         0.000000000         0.000000000                
     0.000000000         0.000000000         0.000000000                
Si             685                                                      
    0.1342881912         23.28872129        -28.03114915                
     0.000000000         0.000000000         0.000000000                
     0.000000000         0.000000000         0.000000000                
Si             686                                                      
    -1.316834924         20.77529578        -28.03114915                
     0.000000000         0.000000000         0.000000000                
     0.000000000         0.000000000         0.000000000                
Si             687                                                      
    -9.122696845         26.95762878        -23.89919910                
     0.000000000         0.000000000         0.000000000                
     0.000000000         0.000000000         0.000000000                
Si             688                                                      
    0.1342881912         21.61310756        -23.89919910                
     0.000000000         0.000000000         0.000000000                
     0.000000000         0.000000000         0.000000000                
Si             689                                                      
    0.1342881912         21.61310756        -20.74793097                
     0.000000000         0.000000000         0.000000000                
     0.000000000         0.000000000         0.000000000                
Si             690                                                      
    -9.122696845         26.95762878        -20.74793097                
     0.000000000         0.000000000         0.000000000                
     0.000000000         0.000000000         0.000000000                
Si             691                                                      
     11.94751071         23.74214759        -23.85171636                
     0.000000000         0.000000000         0.000000000                
     0.000000000         0.000000000         0.000000000                
Si             692                                                      
     10.89785666         30.77912081        -23.85171636                
     0.000000000         0.000000000         0.000000000                
     0.000000000         0.000000000         0.000000000                
Si             693                                                      
     5.328481752         26.35160813        -23.85171636                
     0.000000000         0.000000000         0.000000000                
     0.000000000         0.000000000         0.000000000                
Si             694                                                      
     16.09205021         24.82857894        -23.85171636                
     0.000000000         0.000000000         0.000000000                
     0.000000000         0.000000000         0.000000000                
Si             695                                                      
     17.14169446         17.79160572        -23.85171636                
     0.000000000         0.000000000         0.000000000                
     0.000000000         0.000000000         0.000000000                
Si             696                                                      
     22.71106936         22.21911840        -23.85171636                
     0.000000000         0.000000000         0.000000000                
     0.000000000         0.000000000         0.000000000                
Si             697                                                      
     14.58547660         22.21911840        -20.79542352                
     0.000000000         0.000000000         0.000000000                
     0.000000000         0.000000000         0.000000000                
Si             698                                                      
     21.20449575         24.82857894        -20.79542352                
     0.000000000         0.000000000         0.000000000                
     0.000000000         0.000000000         0.000000000                
Si             699                                                      
     20.15484169         17.79160572        -20.79542352                
     0.000000000         0.000000000         0.000000000                
     0.000000000         0.000000000         0.000000000                
Si             700                                                      
     13.45408432         26.35160813        -20.79542352                
     0.000000000         0.000000000         0.000000000                
     0.000000000         0.000000000         0.000000000                
Si             701                                                      
     6.835055364         23.74214759        -20.79542352                
     0.000000000         0.000000000         0.000000000                
     0.000000000         0.000000000         0.000000000                
Si             702                                                      
     7.884709426         30.77912081        -20.79542352                
     0.000000000         0.000000000         0.000000000                
     0.000000000         0.000000000         0.000000000                
Si             703                                                      
     16.09205021         24.82857894        -20.79542352                
     0.000000000         0.000000000         0.000000000                
     0.000000000         0.000000000         0.000000000                
Si             704                                                      
     17.14169446         17.79160572        -20.79542352                
     0.000000000         0.000000000         0.000000000                
     0.000000000         0.000000000         0.000000000                
Si             705                                                      
     22.71106936         22.21911840        -20.79542352                
     0.000000000         0.000000000         0.000000000                
     0.000000000         0.000000000         0.000000000                
Si             706                                                      
     11.94751071         23.74214759        -20.79542352                
     0.000000000         0.000000000         0.000000000                
     0.000000000         0.000000000         0.000000000                
Si             707                                                      
     10.89785666         30.77912081        -20.79542352                
     0.000000000         0.000000000         0.000000000                
     0.000000000         0.000000000         0.000000000                
Si             708                                                      
     5.328481752         26.35160813        -20.79542352                
     0.000000000         0.000000000         0.000000000                
     0.000000000         0.000000000         0.000000000                
Si             709                                                      
     13.45408432         26.35160813        -23.85171636                
     0.000000000         0.000000000         0.000000000                
     0.000000000         0.000000000         0.000000000                
Si             710                                                      
     6.835055364         23.74214759        -23.85171636                
     0.000000000         0.000000000         0.000000000                
     0.000000000         0.000000000         0.000000000                
Si             711                                                      
     7.884709426         30.77912081        -23.85171636                
     0.000000000         0.000000000         0.000000000                
     0.000000000         0.000000000         0.000000000                
Si             712                                                      
     14.58547660         22.21911840        -23.85171636                
     0.000000000         0.000000000         0.000000000                
     0.000000000         0.000000000         0.000000000                
Si             713                                                      
     21.20449575         24.82857894        -23.85171636                
     0.000000000         0.000000000         0.000000000                
     0.000000000         0.000000000         0.000000000                
Si             714                                                      
     20.15484169         17.79160572        -23.85171636                
     0.000000000         0.000000000         0.000000000                
     0.000000000         0.000000000         0.000000000                
Si             715                                                      
     9.391283039         24.09328828        -25.19196792                
     0.000000000         0.000000000         0.000000000                
     0.000000000         0.000000000         0.000000000                
Si             716                                                      
     11.87187588         28.38980394        -25.19196792                
     0.000000000         0.000000000         0.000000000                
     0.000000000         0.000000000         0.000000000                
Si             717                                                      
     6.910690195         28.38980394        -25.19196792                
     0.000000000         0.000000000         0.000000000                
     0.000000000         0.000000000         0.000000000                
Si             718                                                      
     18.64826808         24.47744806        -25.19196792                
     0.000000000         0.000000000         0.000000000                
     0.000000000         0.000000000         0.000000000                
Si             719                                                      
     16.16767523         20.18093240        -25.19196792                
     0.000000000         0.000000000         0.000000000                
     0.000000000         0.000000000         0.000000000                
Si             720                                                      
     21.12887072         20.18093240        -25.19196792                
     0.000000000         0.000000000         0.000000000                
     0.000000000         0.000000000         0.000000000                
Si             721                                                      
     16.16767523         20.18093240        -19.45516216                
     0.000000000         0.000000000         0.000000000                
     0.000000000         0.000000000         0.000000000                
Si             722                                                      
     18.64826808         24.47744806        -19.45516216                
     0.000000000         0.000000000         0.000000000                
     0.000000000         0.000000000         0.000000000                
Si             723                                                      
     21.12887072         20.18093240        -19.45516216                
     0.000000000         0.000000000         0.000000000                
     0.000000000         0.000000000         0.000000000                
Si             724                                                      
     11.87187588         28.38980394        -19.45516216                
     0.000000000         0.000000000         0.000000000                
     0.000000000         0.000000000         0.000000000                
Si             725                                                      
     9.391283039         24.09328828        -19.45516216                
     0.000000000         0.000000000         0.000000000                
     0.000000000         0.000000000         0.000000000                
Si             726                                                      
     6.910690195         28.38980394        -19.45516216                
     0.000000000         0.000000000         0.000000000                
     0.000000000         0.000000000         0.000000000                
Si             727                                                      
     7.940159923         27.79544056        -28.03114915                
     0.000000000         0.000000000         0.000000000                
     0.000000000         0.000000000         0.000000000                
Si             728                                                      
     9.391283039         25.28201505        -28.03114915                
     0.000000000         0.000000000         0.000000000                
     0.000000000         0.000000000         0.000000000                
Si             729                                                      
     10.84240616         27.79544056        -28.03114915                
     0.000000000         0.000000000         0.000000000                
     0.000000000         0.000000000         0.000000000                
Si             730                                                      
     20.09940100         20.77529578        -28.03114915                
     0.000000000         0.000000000         0.000000000                
     0.000000000         0.000000000         0.000000000                
Si             731                                                      
     18.64826808         23.28872129        -28.03114915                
     0.000000000         0.000000000         0.000000000                
     0.000000000         0.000000000         0.000000000                
Si             732                                                      
     17.19714495         20.77529578        -28.03114915                
     0.000000000         0.000000000         0.000000000                
     0.000000000         0.000000000         0.000000000                
Si             733                                                      
     9.391283039         26.95762878        -23.89919910                
     0.000000000         0.000000000         0.000000000                
     0.000000000         0.000000000         0.000000000                
Si             734                                                      
     18.64826808         21.61310756        -23.89919910                
     0.000000000         0.000000000         0.000000000                
     0.000000000         0.000000000         0.000000000                
Si             735                                                      
     18.64826808         21.61310756        -20.74793097                
     0.000000000         0.000000000         0.000000000                
     0.000000000         0.000000000         0.000000000                
Si             736                                                      
     9.391283039         26.95762878        -20.74793097                
     0.000000000         0.000000000         0.000000000                
     0.000000000         0.000000000         0.000000000                
Si             737                                                      
    -15.82346402        -24.35858266        -12.43654814                
     0.000000000         0.000000000         0.000000000                
     0.000000000         0.000000000         0.000000000                
Si             738                                                      
    -16.87310827        -17.32160944        -12.43654814                
     0.000000000         0.000000000         0.000000000                
     0.000000000         0.000000000         0.000000000                
Si             739                                                      
    -22.44248316        -21.74912211        -12.43654814                
     0.000000000         0.000000000         0.000000000                
     0.000000000         0.000000000         0.000000000                
Si             740                                                      
    -11.67892452        -23.27215131        -12.43654814                
     0.000000000         0.000000000         0.000000000                
     0.000000000         0.000000000         0.000000000                
Si             741                                                      
    -10.62927046        -30.30912453        -12.43654814                
     0.000000000         0.000000000         0.000000000                
     0.000000000         0.000000000         0.000000000                
Si             742                                                      
    -5.059895558        -25.88161185        -12.43654814                
     0.000000000         0.000000000         0.000000000                
     0.000000000         0.000000000         0.000000000                
Si             743                                                      
    -13.18549813        -25.88161185        -9.380255307                
     0.000000000         0.000000000         0.000000000                
     0.000000000         0.000000000         0.000000000                
Si             744                                                      
    -6.566469170        -23.27215131        -9.380255307                
     0.000000000         0.000000000         0.000000000                
     0.000000000         0.000000000         0.000000000                
Si             745                                                      
    -7.616123231        -30.30912453        -9.380255307                
     0.000000000         0.000000000         0.000000000                
     0.000000000         0.000000000         0.000000000                
Si             746                                                      
    -14.31689041        -21.74912211        -9.380255307                
     0.000000000         0.000000000         0.000000000                
     0.000000000         0.000000000         0.000000000                
Si             747                                                      
    -20.93590955        -24.35858266        -9.380255307                
     0.000000000         0.000000000         0.000000000                
     0.000000000         0.000000000         0.000000000                
Si             748                                                      
    -19.88626531        -17.32160944        -9.380255307                
     0.000000000         0.000000000         0.000000000                
     0.000000000         0.000000000         0.000000000                
Si             749                                                      
    -11.67892452        -23.27215131        -9.380255307                
     0.000000000         0.000000000         0.000000000                
     0.000000000         0.000000000         0.000000000                
Si             750                                                      
    -10.62927046        -30.30912453        -9.380255307                
     0.000000000         0.000000000         0.000000000                
     0.000000000         0.000000000         0.000000000                
Si             751                                                      
    -5.059895558        -25.88161185        -9.380255307                
     0.000000000         0.000000000         0.000000000                
     0.000000000         0.000000000         0.000000000                
Si             752                                                      
    -15.82346402        -24.35858266        -9.380255307                
     0.000000000         0.000000000         0.000000000                
     0.000000000         0.000000000         0.000000000                
Si             753                                                      
    -16.87310827        -17.32160944        -9.380255307                
     0.000000000         0.000000000         0.000000000                
     0.000000000         0.000000000         0.000000000                
Si             754                                                      
    -22.44248316        -21.74912211        -9.380255307                
     0.000000000         0.000000000         0.000000000                
     0.000000000         0.000000000         0.000000000                
Si             755                                                      
    -14.31689041        -21.74912211        -12.43654814                
     0.000000000         0.000000000         0.000000000                
     0.000000000         0.000000000         0.000000000                
Si             756                                                      
    -20.93590955        -24.35858266        -12.43654814                
     0.000000000         0.000000000         0.000000000                
     0.000000000         0.000000000         0.000000000                
Si             757                                                      
    -19.88626531        -17.32160944        -12.43654814                
     0.000000000         0.000000000         0.000000000                
     0.000000000         0.000000000         0.000000000                
Si             758                                                      
    -13.18549813        -25.88161185        -12.43654814                
     0.000000000         0.000000000         0.000000000                
     0.000000000         0.000000000         0.000000000                
Si             759                                                      
    -6.566469170        -23.27215131        -12.43654814                
     0.000000000         0.000000000         0.000000000                
     0.000000000         0.000000000         0.000000000                
Si             760                                                      
    -7.616123231        -30.30912453        -12.43654814                
     0.000000000         0.000000000         0.000000000                
     0.000000000         0.000000000         0.000000000                
Si             761                                                      
    -18.37969169        -24.00744197        -13.77679971                
     0.000000000         0.000000000         0.000000000                
     0.000000000         0.000000000         0.000000000                
Si             762                                                      
    -15.89908903        -19.71092631        -13.77679971                
     0.000000000         0.000000000         0.000000000                
     0.000000000         0.000000000         0.000000000                
Si             763                                                      
    -20.86028454        -19.71092631        -13.77679971                
     0.000000000         0.000000000         0.000000000                
     0.000000000         0.000000000         0.000000000                
Si             764                                                      
    -9.122696845        -23.62328218        -13.77679971                
     0.000000000         0.000000000         0.000000000                
     0.000000000         0.000000000         0.000000000                
Si             765                                                      
    -11.60328969        -27.91979784        -13.77679971                
     0.000000000         0.000000000         0.000000000                
     0.000000000         0.000000000         0.000000000                
Si             766                                                      
    -6.642104001        -27.91979784        -13.77679971                
     0.000000000         0.000000000         0.000000000                
     0.000000000         0.000000000         0.000000000                
Si             767                                                      
    -11.60328969        -27.91979784        -8.039993935                
     0.000000000         0.000000000         0.000000000                
     0.000000000         0.000000000         0.000000000                
Si             768                                                      
    -9.122696845        -23.62328218        -8.039993935                
     0.000000000         0.000000000         0.000000000                
     0.000000000         0.000000000         0.000000000                
Si             769                                                      
    -6.642104001        -27.91979784        -8.039993935                
     0.000000000         0.000000000         0.000000000                
     0.000000000         0.000000000         0.000000000                
Si             770                                                      
    -15.89908903        -19.71092631        -8.039993935                
     0.000000000         0.000000000         0.000000000                
     0.000000000         0.000000000         0.000000000                
Si             771                                                      
    -18.37969169        -24.00744197        -8.039993935                
     0.000000000         0.000000000         0.000000000                
     0.000000000         0.000000000         0.000000000                
Si             772                                                      
    -20.86028454        -19.71092631        -8.039993935                
     0.000000000         0.000000000         0.000000000                
     0.000000000         0.000000000         0.000000000                
Si             773                                                      
    -19.83081480        -20.30528969        -16.61598093                
     0.000000000         0.000000000         0.000000000                
     0.000000000         0.000000000         0.000000000                
Si             774                                                      
    -18.37969169        -22.81871519        -16.61598093                
     0.000000000         0.000000000         0.000000000                
     0.000000000         0.000000000         0.000000000                
Si             775                                                      
    -16.92855877        -20.30528969        -16.61598093                
     0.000000000         0.000000000         0.000000000                
     0.000000000         0.000000000         0.000000000                
Si             776                                                      
    -7.671573728        -27.32543446        -16.61598093                
     0.000000000         0.000000000         0.000000000                
     0.000000000         0.000000000         0.000000000                
Si             777                                                      
    -9.122696845        -24.81200896        -16.61598093                
     0.000000000         0.000000000         0.000000000                
     0.000000000         0.000000000         0.000000000                
Si             778                                                      
    -10.57381996        -27.32543446        -16.61598093                
     0.000000000         0.000000000         0.000000000                
     0.000000000         0.000000000         0.000000000                
Si             779                                                      
    -18.37969169        -21.14310146        -12.48403088                
     0.000000000         0.000000000         0.000000000                
     0.000000000         0.000000000         0.000000000                
Si             780                                                      
    -9.122696845        -26.48763250        -12.48403088                
     0.000000000         0.000000000         0.000000000                
     0.000000000         0.000000000         0.000000000                
Si             781                                                      
    -9.122696845        -26.48763250        -9.332762756                
     0.000000000         0.000000000         0.000000000                
     0.000000000         0.000000000         0.000000000                
Si             782                                                      
    -18.37969169        -21.14310146        -9.332762756                
     0.000000000         0.000000000         0.000000000                
     0.000000000         0.000000000         0.000000000                
Si             783                                                      
     2.690515866        -24.35858266        -12.43654814                
     0.000000000         0.000000000         0.000000000                
     0.000000000         0.000000000         0.000000000                
Si             784                                                      
     1.640871616        -17.32160944        -12.43654814                
     0.000000000         0.000000000         0.000000000                
     0.000000000         0.000000000         0.000000000                
Si             785                                                      
    -3.928513096        -21.74912211        -12.43654814                
     0.000000000         0.000000000         0.000000000                
     0.000000000         0.000000000         0.000000000                
Si             786                                                      
     6.835055364        -23.27215131        -12.43654814                
     0.000000000         0.000000000         0.000000000                
     0.000000000         0.000000000         0.000000000                
Si             787                                                      
     7.884709426        -30.30912453        -12.43654814                
     0.000000000         0.000000000         0.000000000                
     0.000000000         0.000000000         0.000000000                
Si             788                                                      
     13.45408432        -25.88161185        -12.43654814                
     0.000000000         0.000000000         0.000000000                
     0.000000000         0.000000000         0.000000000                
Si             789                                                      
     5.328481752        -25.88161185        -9.380255307                
     0.000000000         0.000000000         0.000000000                
     0.000000000         0.000000000         0.000000000                
Si             790                                                      
     11.94751071        -23.27215131        -9.380255307                
     0.000000000         0.000000000         0.000000000                
     0.000000000         0.000000000         0.000000000                
Si             791                                                      
     10.89785666        -30.30912453        -9.380255307                
     0.000000000         0.000000000         0.000000000                
     0.000000000         0.000000000         0.000000000                
Si             792                                                      
     4.197089478        -21.74912211        -9.380255307                
     0.000000000         0.000000000         0.000000000                
     0.000000000         0.000000000         0.000000000                
Si             793                                                      
    -2.421929670        -24.35858266        -9.380255307                
     0.000000000         0.000000000         0.000000000                
     0.000000000         0.000000000         0.000000000                
Si             794                                                      
    -1.372285422        -17.32160944        -9.380255307                
     0.000000000         0.000000000         0.000000000                
     0.000000000         0.000000000         0.000000000                
Si             795                                                      
     6.835055364        -23.27215131        -9.380255307                
     0.000000000         0.000000000         0.000000000                
     0.000000000         0.000000000         0.000000000                
Si             796                                                      
     7.884709426        -30.30912453        -9.380255307                
     0.000000000         0.000000000         0.000000000                
     0.000000000         0.000000000         0.000000000                
Si             797                                                      
     13.45408432        -25.88161185        -9.380255307                
     0.000000000         0.000000000         0.000000000                
     0.000000000         0.000000000         0.000000000                
Si             798                                                      
     2.690515866        -24.35858266        -9.380255307                
     0.000000000         0.000000000         0.000000000                
     0.000000000         0.000000000         0.000000000                
Si             799                                                      
     1.640871616        -17.32160944        -9.380255307                
     0.000000000         0.000000000         0.000000000                
     0.000000000         0.000000000         0.000000000                
Si             800                                                      
    -3.928513096        -21.74912211        -9.380255307                
     0.000000000         0.000000000         0.000000000                
     0.000000000         0.000000000         0.000000000                
Si             801                                                      
     4.197089478        -21.74912211        -12.43654814                
     0.000000000         0.000000000         0.000000000                
     0.000000000         0.000000000         0.000000000                
Si             802                                                      
    -2.421929670        -24.35858266        -12.43654814                
     0.000000000         0.000000000         0.000000000                
     0.000000000         0.000000000         0.000000000                
Si             803                                                      
    -1.372285422        -17.32160944        -12.43654814                
     0.000000000         0.000000000         0.000000000                
     0.000000000         0.000000000         0.000000000                
Si             804                                                      
     5.328481752        -25.88161185        -12.43654814                
     0.000000000         0.000000000         0.000000000                
     0.000000000         0.000000000         0.000000000                
Si             805                                                      
     11.94751071        -23.27215131        -12.43654814                
     0.000000000         0.000000000         0.000000000                
     0.000000000         0.000000000         0.000000000                
Si             806                                                      
     10.89785666        -30.30912453        -12.43654814                
     0.000000000         0.000000000         0.000000000                
     0.000000000         0.000000000         0.000000000                
Si             807                                                      
    0.1342881912        -24.00744197        -13.77679971                
     0.000000000         0.000000000         0.000000000                
     0.000000000         0.000000000         0.000000000                
Si             808                                                      
     2.614890846        -19.71092631        -13.77679971                
     0.000000000         0.000000000         0.000000000                
     0.000000000         0.000000000         0.000000000                
Si             809                                                      
    -2.346304652        -19.71092631        -13.77679971                
     0.000000000         0.000000000         0.000000000                
     0.000000000         0.000000000         0.000000000                
Si             810                                                      
     9.391283039        -23.62328218        -13.77679971                
     0.000000000         0.000000000         0.000000000                
     0.000000000         0.000000000         0.000000000                
Si             811                                                      
     6.910690195        -27.91979784        -13.77679971                
     0.000000000         0.000000000         0.000000000                
     0.000000000         0.000000000         0.000000000                
Si             812                                                      
     11.87187588        -27.91979784        -13.77679971                
     0.000000000         0.000000000         0.000000000                
     0.000000000         0.000000000         0.000000000                
Si             813                                                      
     6.910690195        -27.91979784        -8.039993935                
     0.000000000         0.000000000         0.000000000                
     0.000000000         0.000000000         0.000000000                
Si             814                                                      
     9.391283039        -23.62328218        -8.039993935                
     0.000000000         0.000000000         0.000000000                
     0.000000000         0.000000000         0.000000000                
Si             815                                                      
     11.87187588        -27.91979784        -8.039993935                
     0.000000000         0.000000000         0.000000000                
     0.000000000         0.000000000         0.000000000                
Si             816                                                      
     2.614890846        -19.71092631        -8.039993935                
     0.000000000         0.000000000         0.000000000                
     0.000000000         0.000000000         0.000000000                
Si             817                                                      
    0.1342881912        -24.00744197        -8.039993935                
     0.000000000         0.000000000         0.000000000                
     0.000000000         0.000000000         0.000000000                
Si             818                                                      
    -2.346304652        -19.71092631        -8.039993935                
     0.000000000         0.000000000         0.000000000                
     0.000000000         0.000000000         0.000000000                
Si             819                                                      
    -1.316834924        -20.30528969        -16.61598093                
     0.000000000         0.000000000         0.000000000                
     0.000000000         0.000000000         0.000000000                
Si             820                                                      
    0.1342881912        -22.81871519        -16.61598093                
     0.000000000         0.000000000         0.000000000                
     0.000000000         0.000000000         0.000000000                
Si             821                                                      
     1.585421120        -20.30528969        -16.61598093                
     0.000000000         0.000000000         0.000000000                
     0.000000000         0.000000000         0.000000000                
Si             822                                                      
     10.84240616        -27.32543446        -16.61598093                
     0.000000000         0.000000000         0.000000000                
     0.000000000         0.000000000         0.000000000                
Si             823                                                      
     9.391283039        -24.81200896        -16.61598093                
     0.000000000         0.000000000         0.000000000                
     0.000000000         0.000000000         0.000000000                
Si             824                                                      
     7.940159923        -27.32543446        -16.61598093                
     0.000000000         0.000000000         0.000000000                
     0.000000000         0.000000000         0.000000000                
Si             825                                                      
    0.1342881912        -21.14310146        -12.48403088                
     0.000000000         0.000000000         0.000000000                
     0.000000000         0.000000000         0.000000000                
Si             826                                                      
     9.391283039        -26.48763250        -12.48403088                
     0.000000000         0.000000000         0.000000000                
     0.000000000         0.000000000         0.000000000                
Si             827                                                      
     9.391283039        -26.48763250        -9.332762756                
     0.000000000         0.000000000         0.000000000                
     0.000000000         0.000000000         0.000000000                
Si             828                                                      
    0.1342881912        -21.14310146        -9.332762756                
     0.000000000         0.000000000         0.000000000                
     0.000000000         0.000000000         0.000000000                
Si             829                                                      
     21.20449575        -24.35858266        -12.43654814                
     0.000000000         0.000000000         0.000000000                
     0.000000000         0.000000000         0.000000000                
Si             830                                                      
     20.15484169        -17.32160944        -12.43654814                
     0.000000000         0.000000000         0.000000000                
     0.000000000         0.000000000         0.000000000                
Si             831                                                      
     14.58547660        -21.74912211        -12.43654814                
     0.000000000         0.000000000         0.000000000                
     0.000000000         0.000000000         0.000000000                
Si             832                                                      
     25.34903525        -23.27215131        -12.43654814                
     0.000000000         0.000000000         0.000000000                
     0.000000000         0.000000000         0.000000000                
Si             833                                                      
     26.39868931        -30.30912453        -12.43654814                
     0.000000000         0.000000000         0.000000000                
     0.000000000         0.000000000         0.000000000                
Si             834                                                      
     31.96806422        -25.88161185        -12.43654814                
     0.000000000         0.000000000         0.000000000                
     0.000000000         0.000000000         0.000000000                
Si             835                                                      
     23.84246163        -25.88161185        -9.380255307                
     0.000000000         0.000000000         0.000000000                
     0.000000000         0.000000000         0.000000000                
Si             836                                                      
     30.46148079        -23.27215131        -9.380255307                
     0.000000000         0.000000000         0.000000000                
     0.000000000         0.000000000         0.000000000                
Si             837                                                      
     29.41183653        -30.30912453        -9.380255307                
     0.000000000         0.000000000         0.000000000                
     0.000000000         0.000000000         0.000000000                
Si             838                                                      
     22.71106936        -21.74912211        -9.380255307                
     0.000000000         0.000000000         0.000000000                
     0.000000000         0.000000000         0.000000000                
Si             839                                                      
     16.09205021        -24.35858266        -9.380255307                
     0.000000000         0.000000000         0.000000000                
     0.000000000         0.000000000         0.000000000                
Si             840                                                      
     17.14169446        -17.32160944        -9.380255307                
     0.000000000         0.000000000         0.000000000                
     0.000000000         0.000000000         0.000000000                
Si             841                                                      
     25.34903525        -23.27215131        -9.380255307                
     0.000000000         0.000000000         0.000000000                
     0.000000000         0.000000000         0.000000000                
Si             842                                                      
     26.39868931        -30.30912453        -9.380255307                
     0.000000000         0.000000000         0.000000000                
     0.000000000         0.000000000         0.000000000                
Si             843                                                      
     31.96806422        -25.88161185        -9.380255307                
     0.000000000         0.000000000         0.000000000                
     0.000000000         0.000000000         0.000000000                
Si             844                                                      
     21.20449575        -24.35858266        -9.380255307                
     0.000000000         0.000000000         0.000000000                
     0.000000000         0.000000000         0.000000000                
Si             845                                                      
     20.15484169        -17.32160944        -9.380255307                
     0.000000000         0.000000000         0.000000000                
     0.000000000         0.000000000         0.000000000                
Si             846                                                      
     14.58547660        -21.74912211        -9.380255307                
     0.000000000         0.000000000         0.000000000                
     0.000000000         0.000000000         0.000000000                
Si             847                                                      
     22.71106936        -21.74912211        -12.43654814                
     0.000000000         0.000000000         0.000000000                
     0.000000000         0.000000000         0.000000000                
Si             848                                                      
     16.09205021        -24.35858266        -12.43654814                
     0.000000000         0.000000000         0.000000000                
     0.000000000         0.000000000         0.000000000                
Si             849                                                      
     17.14169446        -17.32160944        -12.43654814                
     0.000000000         0.000000000         0.000000000                
     0.000000000         0.000000000         0.000000000                
Si             850                                                      
     23.84246163        -25.88161185        -12.43654814                
     0.000000000         0.000000000         0.000000000                
     0.000000000         0.000000000         0.000000000                
Si             851                                                      
     30.46148079        -23.27215131        -12.43654814                
     0.000000000         0.000000000         0.000000000                
     0.000000000         0.000000000         0.000000000                
Si             852                                                      
     29.41183653        -30.30912453        -12.43654814                
     0.000000000         0.000000000         0.000000000                
     0.000000000         0.000000000         0.000000000                
Si             853                                                      
     18.64826808        -24.00744197        -13.77679971                
     0.000000000         0.000000000         0.000000000                
     0.000000000         0.000000000         0.000000000                
Si             854                                                      
     21.12887072        -19.71092631        -13.77679971                
     0.000000000         0.000000000         0.000000000                
     0.000000000         0.000000000         0.000000000                
Si             855                                                      
     16.16767523        -19.71092631        -13.77679971                
     0.000000000         0.000000000         0.000000000                
     0.000000000         0.000000000         0.000000000                
Si             856                                                      
     27.90526292        -23.62328218        -13.77679971                
     0.000000000         0.000000000         0.000000000                
     0.000000000         0.000000000         0.000000000                
Si             857                                                      
     25.42466027        -27.91979784        -13.77679971                
     0.000000000         0.000000000         0.000000000                
     0.000000000         0.000000000         0.000000000                
Si             858                                                      
     30.38585576        -27.91979784        -13.77679971                
     0.000000000         0.000000000         0.000000000                
     0.000000000         0.000000000         0.000000000                
Si             859                                                      
     25.42466027        -27.91979784        -8.039993935                
     0.000000000         0.000000000         0.000000000                
     0.000000000         0.000000000         0.000000000                
Si             860                                                      
     27.90526292        -23.62328218        -8.039993935                
     0.000000000         0.000000000         0.000000000                
     0.000000000         0.000000000         0.000000000                
Si             861                                                      
     30.38585576        -27.91979784        -8.039993935                
     0.000000000         0.000000000         0.000000000                
     0.000000000         0.000000000         0.000000000                
Si             862                                                      
     21.12887072        -19.71092631        -8.039993935                
     0.000000000         0.000000000         0.000000000                
     0.000000000         0.000000000         0.000000000                
Si             863                                                      
     18.64826808        -24.00744197        -8.039993935                
     0.000000000         0.000000000         0.000000000                
     0.000000000         0.000000000         0.000000000                
Si             864                                                      
     16.16767523        -19.71092631        -8.039993935                
     0.000000000         0.000000000         0.000000000                
     0.000000000         0.000000000         0.000000000                
Si             865                                                      
     17.19714495        -20.30528969        -16.61598093                
     0.000000000         0.000000000         0.000000000                
     0.000000000         0.000000000         0.000000000                
Si             866                                                      
     18.64826808        -22.81871519        -16.61598093                
     0.000000000         0.000000000         0.000000000                
     0.000000000         0.000000000         0.000000000                
Si             867                                                      
     20.09940100        -20.30528969        -16.61598093                
     0.000000000         0.000000000         0.000000000                
     0.000000000         0.000000000         0.000000000                
Si             868                                                      
     29.35638604        -27.32543446        -16.61598093                
     0.000000000         0.000000000         0.000000000                
     0.000000000         0.000000000         0.000000000                
Si             869                                                      
     27.90526292        -24.81200896        -16.61598093                
     0.000000000         0.000000000         0.000000000                
     0.000000000         0.000000000         0.000000000                
Si             870                                                      
     26.45413980        -27.32543446        -16.61598093                
     0.000000000         0.000000000         0.000000000                
     0.000000000         0.000000000         0.000000000                
Si             871                                                      
     18.64826808        -21.14310146        -12.48403088                
     0.000000000         0.000000000         0.000000000                
     0.000000000         0.000000000         0.000000000                
Si             872                                                      
     27.90526292        -26.48763250        -12.48403088                
     0.000000000         0.000000000         0.000000000                
     0.000000000         0.000000000         0.000000000                
Si             873                                                      
     27.90526292        -26.48763250        -9.332762756                
     0.000000000         0.000000000         0.000000000                
     0.000000000         0.000000000         0.000000000                
Si             874                                                      
     18.64826808        -21.14310146        -9.332762756                
     0.000000000         0.000000000         0.000000000                
     0.000000000         0.000000000         0.000000000                
Si             875                                                      
     39.71847563        -24.35858266        -12.43654814                
     0.000000000         0.000000000         0.000000000                
     0.000000000         0.000000000         0.000000000                
Si             876                                                      
     38.66883138        -17.32160944        -12.43654814                
     0.000000000         0.000000000         0.000000000                
     0.000000000         0.000000000         0.000000000                
Si             877                                                      
     33.09945648        -21.74912211        -12.43654814                
     0.000000000         0.000000000         0.000000000                
     0.000000000         0.000000000         0.000000000                
Si             878                                                      
     43.86301513        -23.27215131        -12.43654814                
     0.000000000         0.000000000         0.000000000                
     0.000000000         0.000000000         0.000000000                
Si             879                                                      
     44.91266920        -30.30912453        -12.43654814                
     0.000000000         0.000000000         0.000000000                
     0.000000000         0.000000000         0.000000000                
Si             880                                                      
     50.48204409        -25.88161185        -12.43654814                
     0.000000000         0.000000000         0.000000000                
     0.000000000         0.000000000         0.000000000                
Si             881                                                      
     42.35644151        -25.88161185        -9.380255307                
     0.000000000         0.000000000         0.000000000                
     0.000000000         0.000000000         0.000000000                
Si             882                                                      
     48.97547048        -23.27215131        -9.380255307                
     0.000000000         0.000000000         0.000000000                
     0.000000000         0.000000000         0.000000000                
Si             883                                                      
     47.92581642        -30.30912453        -9.380255307                
     0.000000000         0.000000000         0.000000000                
     0.000000000         0.000000000         0.000000000                
Si             884                                                      
     41.22504924        -21.74912211        -9.380255307                
     0.000000000         0.000000000         0.000000000                
     0.000000000         0.000000000         0.000000000                
Si             885                                                      
     34.60603010        -24.35858266        -9.380255307                
     0.000000000         0.000000000         0.000000000                
     0.000000000         0.000000000         0.000000000                
Si             886                                                      
     35.65567435        -17.32160944        -9.380255307                
     0.000000000         0.000000000         0.000000000                
     0.000000000         0.000000000         0.000000000                
Si             887                                                      
     43.86301513        -23.27215131        -9.380255307                
     0.000000000         0.000000000         0.000000000                
     0.000000000         0.000000000         0.000000000                
Si             888                                                      
     44.91266920        -30.30912453        -9.380255307                
     0.000000000         0.000000000         0.000000000                
     0.000000000         0.000000000         0.000000000                
Si             889                                                      
     50.48204409        -25.88161185        -9.380255307                
     0.000000000         0.000000000         0.000000000                
     0.000000000         0.000000000         0.000000000                
Si             890                                                      
     39.71847563        -24.35858266        -9.380255307                
     0.000000000         0.000000000         0.000000000                
     0.000000000         0.000000000         0.000000000                
Si             891                                                      
     38.66883138        -17.32160944        -9.380255307                
     0.000000000         0.000000000         0.000000000                
     0.000000000         0.000000000         0.000000000                
Si             892                                                      
     33.09945648        -21.74912211        -9.380255307                
     0.000000000         0.000000000         0.000000000                
     0.000000000         0.000000000         0.000000000                
Si             893                                                      
     41.22504924        -21.74912211        -12.43654814                
     0.000000000         0.000000000         0.000000000                
     0.000000000         0.000000000         0.000000000                
Si             894                                                      
     34.60603010        -24.35858266        -12.43654814                
     0.000000000         0.000000000         0.000000000                
     0.000000000         0.000000000         0.000000000                
Si             895                                                      
     35.65567435        -17.32160944        -12.43654814                
     0.000000000         0.000000000         0.000000000                
     0.000000000         0.000000000         0.000000000                
Si             896                                                      
     42.35644151        -25.88161185        -12.43654814                
     0.000000000         0.000000000         0.000000000                
     0.000000000         0.000000000         0.000000000                
Si             897                                                      
     48.97547048        -23.27215131        -12.43654814                
     0.000000000         0.000000000         0.000000000                
     0.000000000         0.000000000         0.000000000                
Si             898                                                      
     47.92581642        -30.30912453        -12.43654814                
     0.000000000         0.000000000         0.000000000                
     0.000000000         0.000000000         0.000000000                
Si             899                                                      
     37.16224795        -24.00744197        -13.77679971                
     0.000000000         0.000000000         0.000000000                
     0.000000000         0.000000000         0.000000000                
Si             900                                                      
     39.64285062        -19.71092631        -13.77679971                
     0.000000000         0.000000000         0.000000000                
     0.000000000         0.000000000         0.000000000                
Si             901                                                      
     34.68165512        -19.71092631        -13.77679971                
     0.000000000         0.000000000         0.000000000                
     0.000000000         0.000000000         0.000000000                
Si             902                                                      
     46.41924280        -23.62328218        -13.77679971                
     0.000000000         0.000000000         0.000000000                
     0.000000000         0.000000000         0.000000000                
Si             903                                                      
     43.93864996        -27.91979784        -13.77679971                
     0.000000000         0.000000000         0.000000000                
     0.000000000         0.000000000         0.000000000                
Si             904                                                      
     48.89983565        -27.91979784        -13.77679971                
     0.000000000         0.000000000         0.000000000                
     0.000000000         0.000000000         0.000000000                
Si             905                                                      
     43.93864996        -27.91979784        -8.039993935                
     0.000000000         0.000000000         0.000000000                
     0.000000000         0.000000000         0.000000000                
Si             906                                                      
     46.41924280        -23.62328218        -8.039993935                
     0.000000000         0.000000000         0.000000000                
     0.000000000         0.000000000         0.000000000                
Si             907                                                      
     48.89983565        -27.91979784        -8.039993935                
     0.000000000         0.000000000         0.000000000                
     0.000000000         0.000000000         0.000000000                
Si             908                                                      
     39.64285062        -19.71092631        -8.039993935                
     0.000000000         0.000000000         0.000000000                
     0.000000000         0.000000000         0.000000000                
Si             909                                                      
     37.16224795        -24.00744197        -8.039993935                
     0.000000000         0.000000000         0.000000000                
     0.000000000         0.000000000         0.000000000                
Si             910                                                      
     34.68165512        -19.71092631        -8.039993935                
     0.000000000         0.000000000         0.000000000                
     0.000000000         0.000000000         0.000000000                
Si             911                                                      
     35.71112484        -20.30528969        -16.61598093                
     0.000000000         0.000000000         0.000000000                
     0.000000000         0.000000000         0.000000000                
Si             912                                                      
     37.16224795        -22.81871519        -16.61598093                
     0.000000000         0.000000000         0.000000000                
     0.000000000         0.000000000         0.000000000                
Si             913                                                      
     38.61337108        -20.30528969        -16.61598093                
     0.000000000         0.000000000         0.000000000                
     0.000000000         0.000000000         0.000000000                
Si             914                                                      
     47.87036592        -27.32543446        -16.61598093                
     0.000000000         0.000000000         0.000000000                
     0.000000000         0.000000000         0.000000000                
Si             915                                                      
     46.41924280        -24.81200896        -16.61598093                
     0.000000000         0.000000000         0.000000000                
     0.000000000         0.000000000         0.000000000                
Si             916                                                      
     44.96811969        -27.32543446        -16.61598093                
     0.000000000         0.000000000         0.000000000                
     0.000000000         0.000000000         0.000000000                
Si             917                                                      
     37.16224795        -21.14310146        -12.48403088                
     0.000000000         0.000000000         0.000000000                
     0.000000000         0.000000000         0.000000000                
Si             918                                                      
     46.41924280        -26.48763250        -12.48403088                
     0.000000000         0.000000000         0.000000000                
     0.000000000         0.000000000         0.000000000                
Si             919                                                      
     46.41924280        -26.48763250        -9.332762756                
     0.000000000         0.000000000         0.000000000                
     0.000000000         0.000000000         0.000000000                
Si             920                                                      
     37.16224795        -21.14310146        -9.332762756                
     0.000000000         0.000000000         0.000000000                
     0.000000000         0.000000000         0.000000000                
Si             921                                                      
    -25.08044905        -8.325009179        -12.43654814                
     0.000000000         0.000000000         0.000000000                
     0.000000000         0.000000000         0.000000000                
Si             922                                                      
    -26.13010312        -1.288026145        -12.43654814                
     0.000000000         0.000000000         0.000000000                
     0.000000000         0.000000000         0.000000000                
Si             923                                                      
    -31.69947802        -5.715538823        -12.43654814                
     0.000000000         0.000000000         0.000000000                
     0.000000000         0.000000000         0.000000000                
Si             924                                                      
    -20.93590955        -7.238568016        -12.43654814                
     0.000000000         0.000000000         0.000000000                
     0.000000000         0.000000000         0.000000000                
Si             925                                                      
    -19.88626531        -14.27555105        -12.43654814                
     0.000000000         0.000000000         0.000000000                
     0.000000000         0.000000000         0.000000000                
Si             926                                                      
    -14.31689041        -9.848038371        -12.43654814                
     0.000000000         0.000000000         0.000000000                
     0.000000000         0.000000000         0.000000000                
Si             927                                                      
    -22.44248316        -9.848038371        -9.380255307                
     0.000000000         0.000000000         0.000000000                
     0.000000000         0.000000000         0.000000000                
Si             928                                                      
    -15.82346402        -7.238568016        -9.380255307                
     0.000000000         0.000000000         0.000000000                
     0.000000000         0.000000000         0.000000000                
Si             929                                                      
    -16.87310827        -14.27555105        -9.380255307                
     0.000000000         0.000000000         0.000000000                
     0.000000000         0.000000000         0.000000000                
Si             930                                                      
    -23.57387544        -5.715538823        -9.380255307                
     0.000000000         0.000000000         0.000000000                
     0.000000000         0.000000000         0.000000000                
Si             931                                                      
    -30.19290440        -8.325009179        -9.380255307                
     0.000000000         0.000000000         0.000000000                
     0.000000000         0.000000000         0.000000000                
Si             932                                                      
    -29.14325034        -1.288026145        -9.380255307                
     0.000000000         0.000000000         0.000000000                
     0.000000000         0.000000000         0.000000000                
Si             933                                                      
    -20.93590955        -7.238568016        -9.380255307                
     0.000000000         0.000000000         0.000000000                
     0.000000000         0.000000000         0.000000000                
Si             934                                                      
    -19.88626531        -14.27555105        -9.380255307                
     0.000000000         0.000000000         0.000000000                
     0.000000000         0.000000000         0.000000000                
Si             935                                                      
    -14.31689041        -9.848038371        -9.380255307                
     0.000000000         0.000000000         0.000000000                
     0.000000000         0.000000000         0.000000000                
Si             936                                                      
    -25.08044905        -8.325009179        -9.380255307                
     0.000000000         0.000000000         0.000000000                
     0.000000000         0.000000000         0.000000000                
Si             937                                                      
    -26.13010312        -1.288026145        -9.380255307                
     0.000000000         0.000000000         0.000000000                
     0.000000000         0.000000000         0.000000000                
Si             938                                                      
    -31.69947802        -5.715538823        -9.380255307                
     0.000000000         0.000000000         0.000000000                
     0.000000000         0.000000000         0.000000000                
Si             939                                                      
    -23.57387544        -5.715538823        -12.43654814                
     0.000000000         0.000000000         0.000000000                
     0.000000000         0.000000000         0.000000000                
Si             940                                                      
    -30.19290440        -8.325009179        -12.43654814                
     0.000000000         0.000000000         0.000000000                
     0.000000000         0.000000000         0.000000000                
Si             941                                                      
    -29.14325034        -1.288026145        -12.43654814                
     0.000000000         0.000000000         0.000000000                
     0.000000000         0.000000000         0.000000000                
Si             942                                                      
    -22.44248316        -9.848038371        -12.43654814                
     0.000000000         0.000000000         0.000000000                
     0.000000000         0.000000000         0.000000000                
Si             943                                                      
    -15.82346402        -7.238568016        -12.43654814                
     0.000000000         0.000000000         0.000000000                
     0.000000000         0.000000000         0.000000000                
Si             944                                                      
    -16.87310827        -14.27555105        -12.43654814                
     0.000000000         0.000000000         0.000000000                
     0.000000000         0.000000000         0.000000000                
Si             945                                                      
    -27.63667673        -7.973868491        -13.77679971                
     0.000000000         0.000000000         0.000000000                
     0.000000000         0.000000000         0.000000000                
Si             946                                                      
    -25.15608388        -3.677352828        -13.77679971                
     0.000000000         0.000000000         0.000000000                
     0.000000000         0.000000000         0.000000000                
Si             947                                                      
    -30.11727938        -3.677352828        -13.77679971                
     0.000000000         0.000000000         0.000000000                
     0.000000000         0.000000000         0.000000000                
Si             948                                                      
    -18.37969169        -7.589708705        -13.77679971                
     0.000000000         0.000000000         0.000000000                
     0.000000000         0.000000000         0.000000000                
Si             949                                                      
    -20.86028454        -11.88622437        -13.77679971                
     0.000000000         0.000000000         0.000000000                
     0.000000000         0.000000000         0.000000000                
Si             950                                                      
    -15.89908903        -11.88622437        -13.77679971                
     0.000000000         0.000000000         0.000000000                
     0.000000000         0.000000000         0.000000000                
Si             951                                                      
    -20.86028454        -11.88622437        -8.039993935                
     0.000000000         0.000000000         0.000000000                
     0.000000000         0.000000000         0.000000000                
Si             952                                                      
    -18.37969169        -7.589708705        -8.039993935                
     0.000000000         0.000000000         0.000000000                
     0.000000000         0.000000000         0.000000000                
Si             953                                                      
    -15.89908903        -11.88622437        -8.039993935                
     0.000000000         0.000000000         0.000000000                
     0.000000000         0.000000000         0.000000000                
Si             954                                                      
    -25.15608388        -3.677352828        -8.039993935                
     0.000000000         0.000000000         0.000000000                
     0.000000000         0.000000000         0.000000000                
Si             955                                                      
    -27.63667673        -7.973868491        -8.039993935                
     0.000000000         0.000000000         0.000000000                
     0.000000000         0.000000000         0.000000000                
Si             956                                                      
    -30.11727938        -3.677352828        -8.039993935                
     0.000000000         0.000000000         0.000000000                
     0.000000000         0.000000000         0.000000000                
Si             957                                                      
    -29.08779984        -4.271716215        -16.61598093                
     0.000000000         0.000000000         0.000000000                
     0.000000000         0.000000000         0.000000000                
Si             958                                                      
    -27.63667673        -6.785141718        -16.61598093                
     0.000000000         0.000000000         0.000000000                
     0.000000000         0.000000000         0.000000000                
Si             959                                                      
    -26.18555361        -4.271716215        -16.61598093                
     0.000000000         0.000000000         0.000000000                
     0.000000000         0.000000000         0.000000000                
Si             960                                                      
    -16.92855877        -11.29186098        -16.61598093                
     0.000000000         0.000000000         0.000000000                
     0.000000000         0.000000000         0.000000000                
Si             961                                                      
    -18.37969169        -8.778435478        -16.61598093                
     0.000000000         0.000000000         0.000000000                
     0.000000000         0.000000000         0.000000000                
Si             962                                                      
    -19.83081480        -11.29186098        -16.61598093                
     0.000000000         0.000000000         0.000000000                
     0.000000000         0.000000000         0.000000000                
Si             963                                                      
    -27.63667673        -5.109527987        -12.48403088                
     0.000000000         0.000000000         0.000000000                
     0.000000000         0.000000000         0.000000000                
Si             964                                                      
    -18.37969169        -10.45404921        -12.48403088                
     0.000000000         0.000000000         0.000000000                
     0.000000000         0.000000000         0.000000000                
Si             965                                                      
    -18.37969169        -10.45404921        -9.332762756                
     0.000000000         0.000000000         0.000000000                
     0.000000000         0.000000000         0.000000000                
Si             966                                                      
    -27.63667673        -5.109527987        -9.332762756                
     0.000000000         0.000000000         0.000000000                
     0.000000000         0.000000000         0.000000000                
Si             967                                                      
    -6.566469170        -8.325009179        -12.43654814                
     0.000000000         0.000000000         0.000000000                
     0.000000000         0.000000000         0.000000000                
Si             968                                                      
    -7.616123231        -1.288026145        -12.43654814                
     0.000000000         0.000000000         0.000000000                
     0.000000000         0.000000000         0.000000000                
Si             969                                                      
    -13.18549813        -5.715538823        -12.43654814                
     0.000000000         0.000000000         0.000000000                
     0.000000000         0.000000000         0.000000000                
Si             970                                                      
    -2.421929670        -7.238568016        -12.43654814                
     0.000000000         0.000000000         0.000000000                
     0.000000000         0.000000000         0.000000000                
Si             971                                                      
    -1.372285422        -14.27555105        -12.43654814                
     0.000000000         0.000000000         0.000000000                
     0.000000000         0.000000000         0.000000000                
Si             972                                                      
     4.197089478        -9.848038371        -12.43654814                
     0.000000000         0.000000000         0.000000000                
     0.000000000         0.000000000         0.000000000                
Si             973                                                      
    -3.928513096        -9.848038371        -9.380255307                
     0.000000000         0.000000000         0.000000000                
     0.000000000         0.000000000         0.000000000                
Si             974                                                      
     2.690515866        -7.238568016        -9.380255307                
     0.000000000         0.000000000         0.000000000                
     0.000000000         0.000000000         0.000000000                
Si             975                                                      
     1.640871616        -14.27555105        -9.380255307                
     0.000000000         0.000000000         0.000000000                
     0.000000000         0.000000000         0.000000000                
Si             976                                                      
    -5.059895558        -5.715538823        -9.380255307                
     0.000000000         0.000000000         0.000000000                
     0.000000000         0.000000000         0.000000000                
Si             977                                                      
    -11.67892452        -8.325009179        -9.380255307                
     0.000000000         0.000000000         0.000000000                
     0.000000000         0.000000000         0.000000000                
Si             978                                                      
    -10.62927046        -1.288026145        -9.380255307                
     0.000000000         0.000000000         0.000000000                
     0.000000000         0.000000000         0.000000000                
Si             979                                                      
    -2.421929670        -7.238568016        -9.380255307                
     0.000000000         0.000000000         0.000000000                
     0.000000000         0.000000000         0.000000000                
Si             980                                                      
    -1.372285422        -14.27555105        -9.380255307                
     0.000000000         0.000000000         0.000000000                
     0.000000000         0.000000000         0.000000000                
Si             981                                                      
     4.197089478        -9.848038371        -9.380255307                
     0.000000000         0.000000000         0.000000000                
     0.000000000         0.000000000         0.000000000                
Si             982                                                      
    -6.566469170        -8.325009179        -9.380255307                
     0.000000000         0.000000000         0.000000000                
     0.000000000         0.000000000         0.000000000                
Si             983                                                      
    -7.616123231        -1.288026145        -9.380255307                
     0.000000000         0.000000000         0.000000000                
     0.000000000         0.000000000         0.000000000                
Si             984                                                      
    -13.18549813        -5.715538823        -9.380255307                
     0.000000000         0.000000000         0.000000000                
     0.000000000         0.000000000         0.000000000                
Si             985                                                      
    -5.059895558        -5.715538823        -12.43654814                
     0.000000000         0.000000000         0.000000000                
     0.000000000         0.000000000         0.000000000                
Si             986                                                      
    -11.67892452        -8.325009179        -12.43654814                
     0.000000000         0.000000000         0.000000000                
     0.000000000         0.000000000         0.000000000                
Si             987                                                      
    -10.62927046        -1.288026145        -12.43654814                
     0.000000000         0.000000000         0.000000000                
     0.000000000         0.000000000         0.000000000                
Si             988                                                      
    -3.928513096        -9.848038371        -12.43654814                
     0.000000000         0.000000000         0.000000000                
     0.000000000         0.000000000         0.000000000                
Si             989                                                      
     2.690515866        -7.238568016        -12.43654814                
     0.000000000         0.000000000         0.000000000                
     0.000000000         0.000000000         0.000000000                
Si             990                                                      
     1.640871616        -14.27555105        -12.43654814                
     0.000000000         0.000000000         0.000000000                
     0.000000000         0.000000000         0.000000000                
Si             991                                                      
    -9.122696845        -7.973868491        -13.77679971                
     0.000000000         0.000000000         0.000000000                
     0.000000000         0.000000000         0.000000000                
Si             992                                                      
    -6.642104001        -3.677352828        -13.77679971                
     0.000000000         0.000000000         0.000000000                
     0.000000000         0.000000000         0.000000000                
Si             993                                                      
    -11.60328969        -3.677352828        -13.77679971                
     0.000000000         0.000000000         0.000000000                
     0.000000000         0.000000000         0.000000000                
Si             994                                                      
    0.1342881912        -7.589708705        -13.77679971                
     0.000000000         0.000000000         0.000000000                
     0.000000000         0.000000000         0.000000000                
Si             995                                                      
    -2.346304652        -11.88622437        -13.77679971                
     0.000000000         0.000000000         0.000000000                
     0.000000000         0.000000000         0.000000000                
Si             996                                                      
     2.614890846        -11.88622437        -13.77679971                
     0.000000000         0.000000000         0.000000000                
     0.000000000         0.000000000         0.000000000                
Si             997                                                      
    -2.346304652        -11.88622437        -8.039993935                
     0.000000000         0.000000000         0.000000000                
     0.000000000         0.000000000         0.000000000                
Si             998                                                      
    0.1342881912        -7.589708705        -8.039993935                
     0.000000000         0.000000000         0.000000000                
     0.000000000         0.000000000         0.000000000                
Si             999                                                      
     2.614890846        -11.88622437        -8.039993935                
     0.000000000         0.000000000         0.000000000                
     0.000000000         0.000000000         0.000000000                
Si            1000                                                      
    -6.642104001        -3.677352828        -8.039993935                
     0.000000000         0.000000000         0.000000000                
     0.000000000         0.000000000         0.000000000                
Si            1001                                                      
    -9.122696845        -7.973868491        -8.039993935                
     0.000000000         0.000000000         0.000000000                
     0.000000000         0.000000000         0.000000000                
Si            1002                                                      
    -11.60328969        -3.677352828        -8.039993935                
     0.000000000         0.000000000         0.000000000                
     0.000000000         0.000000000         0.000000000                
Si            1003                                                      
    -10.57381996        -4.271716215        -16.61598093                
     0.000000000         0.000000000         0.000000000                
     0.000000000         0.000000000         0.000000000                
Si            1004                                                      
    -9.122696845        -6.785141718        -16.61598093                
     0.000000000         0.000000000         0.000000000                
     0.000000000         0.000000000         0.000000000                
Si            1005                                                      
    -7.671573728        -4.271716215        -16.61598093                
     0.000000000         0.000000000         0.000000000                
     0.000000000         0.000000000         0.000000000                
Si            1006                                                      
     1.585421120        -11.29186098        -16.61598093                
     0.000000000         0.000000000         0.000000000                
     0.000000000         0.000000000         0.000000000                
Si            1007                                                      
    0.1342881912        -8.778435478        -16.61598093                
     0.000000000         0.000000000         0.000000000                
     0.000000000         0.000000000         0.000000000                
Si            1008                                                      
    -1.316834924        -11.29186098        -16.61598093                
     0.000000000         0.000000000         0.000000000                
     0.000000000         0.000000000         0.000000000                
Si            1009                                                      
    -9.122696845        -5.109527987        -12.48403088                
     0.000000000         0.000000000         0.000000000                
     0.000000000         0.000000000         0.000000000                
Si            1010                                                      
    0.1342881912        -10.45404921        -12.48403088                
     0.000000000         0.000000000         0.000000000                
     0.000000000         0.000000000         0.000000000                
Si            1011                                                      
    0.1342881912        -10.45404921        -9.332762756                
     0.000000000         0.000000000         0.000000000                
     0.000000000         0.000000000         0.000000000                
Si            1012                                                      
    -9.122696845        -5.109527987        -9.332762756                
     0.000000000         0.000000000         0.000000000                
     0.000000000         0.000000000         0.000000000                
Si            1013                                                      
     11.94751071        -8.325009179        -12.43654814                
     0.000000000         0.000000000         0.000000000                
     0.000000000         0.000000000         0.000000000                
Si            1014                                                      
     10.89785666        -1.288026145        -12.43654814                
     0.000000000         0.000000000         0.000000000                
     0.000000000         0.000000000         0.000000000                
Si            1015                                                      
     5.328481752        -5.715538823        -12.43654814                
     0.000000000         0.000000000         0.000000000                
     0.000000000         0.000000000         0.000000000                
Si            1016                                                      
     16.09205021        -7.238568016        -12.43654814                
     0.000000000         0.000000000         0.000000000                
     0.000000000         0.000000000         0.000000000                
Si            1017                                                      
     17.14169446        -14.27555105        -12.43654814                
     0.000000000         0.000000000         0.000000000                
     0.000000000         0.000000000         0.000000000                
Si            1018                                                      
     22.71106936        -9.848038371        -12.43654814                
     0.000000000         0.000000000         0.000000000                
     0.000000000         0.000000000         0.000000000                
Si            1019                                                      
     14.58547660        -9.848038371        -9.380255307                
     0.000000000         0.000000000         0.000000000                
     0.000000000         0.000000000         0.000000000                
Si            1020                                                      
     21.20449575        -7.238568016        -9.380255307                
     0.000000000         0.000000000         0.000000000                
     0.000000000         0.000000000         0.000000000                
Si            1021                                                      
     20.15484169        -14.27555105        -9.380255307                
     0.000000000         0.000000000         0.000000000                
     0.000000000         0.000000000         0.000000000                
Si            1022                                                      
     13.45408432        -5.715538823        -9.380255307                
     0.000000000         0.000000000         0.000000000                
     0.000000000         0.000000000         0.000000000                
Si            1023                                                      
     6.835055364        -8.325009179        -9.380255307                
     0.000000000         0.000000000         0.000000000                
     0.000000000         0.000000000         0.000000000                
Si            1024                                                      
     7.884709426        -1.288026145        -9.380255307                
     0.000000000         0.000000000         0.000000000                
     0.000000000         0.000000000         0.000000000                
Si            1025                                                      
     16.09205021        -7.238568016        -9.380255307                
     0.000000000         0.000000000         0.000000000                
     0.000000000         0.000000000         0.000000000                
Si            1026                                                      
     17.14169446        -14.27555105        -9.380255307                
     0.000000000         0.000000000         0.000000000                
     0.000000000         0.000000000         0.000000000                
Si            1027                                                      
     22.71106936        -9.848038371        -9.380255307                
     0.000000000         0.000000000         0.000000000                
     0.000000000         0.000000000         0.000000000                
Si            1028                                                      
     11.94751071        -8.325009179        -9.380255307                
     0.000000000         0.000000000         0.000000000                
     0.000000000         0.000000000         0.000000000                
Si            1029                                                      
     10.89785666        -1.288026145        -9.380255307                
     0.000000000         0.000000000         0.000000000                
     0.000000000         0.000000000         0.000000000                
Si            1030                                                      
     5.328481752        -5.715538823        -9.380255307                
     0.000000000         0.000000000         0.000000000                
     0.000000000         0.000000000         0.000000000                
Si            1031                                                      
     13.45408432        -5.715538823        -12.43654814                
     0.000000000         0.000000000         0.000000000                
     0.000000000         0.000000000         0.000000000                
Si            1032                                                      
     6.835055364        -8.325009179        -12.43654814                
     0.000000000         0.000000000         0.000000000                
     0.000000000         0.000000000         0.000000000                
Si            1033                                                      
     7.884709426        -1.288026145        -12.43654814                
     0.000000000         0.000000000         0.000000000                
     0.000000000         0.000000000         0.000000000                
Si            1034                                                      
     14.58547660        -9.848038371        -12.43654814                
     0.000000000         0.000000000         0.000000000                
     0.000000000         0.000000000         0.000000000                
Si            1035                                                      
     21.20449575        -7.238568016        -12.43654814                
     0.000000000         0.000000000         0.000000000                
     0.000000000         0.000000000         0.000000000                
Si            1036                                                      
     20.15484169        -14.27555105        -12.43654814                
     0.000000000         0.000000000         0.000000000                
     0.000000000         0.000000000         0.000000000                
Si            1037                                                      
     9.391283039        -7.973868491        -13.77679971                
     0.000000000         0.000000000         0.000000000                
     0.000000000         0.000000000         0.000000000                
Si            1038                                                      
     11.87187588        -3.677352828        -13.77679971                
     0.000000000         0.000000000         0.000000000                
     0.000000000         0.000000000         0.000000000                
Si            1039                                                      
     6.910690195        -3.677352828        -13.77679971                
     0.000000000         0.000000000         0.000000000                
     0.000000000         0.000000000         0.000000000                
Si            1040                                                      
     18.64826808        -7.589708705        -13.77679971                
     0.000000000         0.000000000         0.000000000                
     0.000000000         0.000000000         0.000000000                
Si            1041                                                      
     16.16767523        -11.88622437        -13.77679971                
     0.000000000         0.000000000         0.000000000                
     0.000000000         0.000000000         0.000000000                
Si            1042                                                      
     21.12887072        -11.88622437        -13.77679971                
     0.000000000         0.000000000         0.000000000                
     0.000000000         0.000000000         0.000000000                
Si            1043                                                      
     16.16767523        -11.88622437        -8.039993935                
     0.000000000         0.000000000         0.000000000                
     0.000000000         0.000000000         0.000000000                
Si            1044                                                      
     18.64826808        -7.589708705        -8.039993935                
     0.000000000         0.000000000         0.000000000                
     0.000000000         0.000000000         0.000000000                
Si            1045                                                      
     21.12887072        -11.88622437        -8.039993935                
     0.000000000         0.000000000         0.000000000                
     0.000000000         0.000000000         0.000000000                
Si            1046                                                      
     11.87187588        -3.677352828        -8.039993935                
     0.000000000         0.000000000         0.000000000                
     0.000000000         0.000000000         0.000000000                
Si            1047                                                      
     9.391283039        -7.973868491        -8.039993935                
     0.000000000         0.000000000         0.000000000                
     0.000000000         0.000000000         0.000000000                
Si            1048                                                      
     6.910690195        -3.677352828        -8.039993935                
     0.000000000         0.000000000         0.000000000                
     0.000000000         0.000000000         0.000000000                
Si            1049                                                      
     7.940159923        -4.271716215        -16.61598093                
     0.000000000         0.000000000         0.000000000                
     0.000000000         0.000000000         0.000000000                
Si            1050                                                      
     9.391283039        -6.785141718        -16.61598093                
     0.000000000         0.000000000         0.000000000                
     0.000000000         0.000000000         0.000000000                
Si            1051                                                      
     10.84240616        -4.271716215        -16.61598093                
     0.000000000         0.000000000         0.000000000                
     0.000000000         0.000000000         0.000000000                
Si            1052                                                      
     20.09940100        -11.29186098        -16.61598093                
     0.000000000         0.000000000         0.000000000                
     0.000000000         0.000000000         0.000000000                
Si            1053                                                      
     18.64826808        -8.778435478        -16.61598093                
     0.000000000         0.000000000         0.000000000                
     0.000000000         0.000000000         0.000000000                
Si            1054                                                      
     17.19714495        -11.29186098        -16.61598093                
     0.000000000         0.000000000         0.000000000                
     0.000000000         0.000000000         0.000000000                
Si            1055                                                      
     9.391283039        -5.109527987        -12.48403088                
     0.000000000         0.000000000         0.000000000                
     0.000000000         0.000000000         0.000000000                
Si            1056                                                      
     18.64826808        -10.45404921        -12.48403088                
     0.000000000         0.000000000         0.000000000                
     0.000000000         0.000000000         0.000000000                
Si            1057                                                      
     18.64826808        -10.45404921        -9.332762756                
     0.000000000         0.000000000         0.000000000                
     0.000000000         0.000000000         0.000000000                
Si            1058                                                      
     9.391283039        -5.109527987        -9.332762756                
     0.000000000         0.000000000         0.000000000                
     0.000000000         0.000000000         0.000000000                
Si            1059                                                      
     30.46148079        -8.325009179        -12.43654814                
     0.000000000         0.000000000         0.000000000                
     0.000000000         0.000000000         0.000000000                
Si            1060                                                      
     29.41183653        -1.288026145        -12.43654814                
     0.000000000         0.000000000         0.000000000                
     0.000000000         0.000000000         0.000000000                
Si            1061                                                      
     23.84246163        -5.715538823        -12.43654814                
     0.000000000         0.000000000         0.000000000                
     0.000000000         0.000000000         0.000000000                
Si            1062                                                      
     34.60603010        -7.238568016        -12.43654814                
     0.000000000         0.000000000         0.000000000                
     0.000000000         0.000000000         0.000000000                
Si            1063                                                      
     35.65567435        -14.27555105        -12.43654814                
     0.000000000         0.000000000         0.000000000                
     0.000000000         0.000000000         0.000000000                
Si            1064                                                      
     41.22504924        -9.848038371        -12.43654814                
     0.000000000         0.000000000         0.000000000                
     0.000000000         0.000000000         0.000000000                
Si            1065                                                      
     33.09945648        -9.848038371        -9.380255307                
     0.000000000         0.000000000         0.000000000                
     0.000000000         0.000000000         0.000000000                
Si            1066                                                      
     39.71847563        -7.238568016        -9.380255307                
     0.000000000         0.000000000         0.000000000                
     0.000000000         0.000000000         0.000000000                
Si            1067                                                      
     38.66883138        -14.27555105        -9.380255307                
     0.000000000         0.000000000         0.000000000                
     0.000000000         0.000000000         0.000000000                
Si            1068                                                      
     31.96806422        -5.715538823        -9.380255307                
     0.000000000         0.000000000         0.000000000                
     0.000000000         0.000000000         0.000000000                
Si            1069                                                      
     25.34903525        -8.325009179        -9.380255307                
     0.000000000         0.000000000         0.000000000                
     0.000000000         0.000000000         0.000000000                
Si            1070                                                      
     26.39868931        -1.288026145        -9.380255307                
     0.000000000         0.000000000         0.000000000                
     0.000000000         0.000000000         0.000000000                
Si            1071                                                      
     34.60603010        -7.238568016        -9.380255307                
     0.000000000         0.000000000         0.000000000                
     0.000000000         0.000000000         0.000000000                
Si            1072                                                      
     35.65567435        -14.27555105        -9.380255307                
     0.000000000         0.000000000         0.000000000                
     0.000000000         0.000000000         0.000000000                
Si            1073                                                      
     41.22504924        -9.848038371        -9.380255307                
     0.000000000         0.000000000         0.000000000                
     0.000000000         0.000000000         0.000000000                
Si            1074                                                      
     30.46148079        -8.325009179        -9.380255307                
     0.000000000         0.000000000         0.000000000                
     0.000000000         0.000000000         0.000000000                
Si            1075                                                      
     29.41183653        -1.288026145        -9.380255307                
     0.000000000         0.000000000         0.000000000                
     0.000000000         0.000000000         0.000000000                
Si            1076                                                      
     23.84246163        -5.715538823        -9.380255307                
     0.000000000         0.000000000         0.000000000                
     0.000000000         0.000000000         0.000000000                
Si            1077                                                      
     31.96806422        -5.715538823        -12.43654814                
     0.000000000         0.000000000         0.000000000                
     0.000000000         0.000000000         0.000000000                
Si            1078                                                      
     25.34903525        -8.325009179        -12.43654814                
     0.000000000         0.000000000         0.000000000                
     0.000000000         0.000000000         0.000000000                
Si            1079                                                      
     26.39868931        -1.288026145        -12.43654814                
     0.000000000         0.000000000         0.000000000                
     0.000000000         0.000000000         0.000000000                
Si            1080                                                      
     33.09945648        -9.848038371        -12.43654814                
     0.000000000         0.000000000         0.000000000                
     0.000000000         0.000000000         0.000000000                
Si            1081                                                      
     39.71847563        -7.238568016        -12.43654814                
     0.000000000         0.000000000         0.000000000                
     0.000000000         0.000000000         0.000000000                
Si            1082                                                      
     38.66883138        -14.27555105        -12.43654814                
     0.000000000         0.000000000         0.000000000                
     0.000000000         0.000000000         0.000000000                
Si            1083                                                      
     27.90526292        -7.973868491        -13.77679971                
     0.000000000         0.000000000         0.000000000                
     0.000000000         0.000000000         0.000000000                
Si            1084                                                      
     30.38585576        -3.677352828        -13.77679971                
     0.000000000         0.000000000         0.000000000                
     0.000000000         0.000000000         0.000000000                
Si            1085                                                      
     25.42466027        -3.677352828        -13.77679971                
     0.000000000         0.000000000         0.000000000                
     0.000000000         0.000000000         0.000000000                
Si            1086                                                      
     37.16224795        -7.589708705        -13.77679971                
     0.000000000         0.000000000         0.000000000                
     0.000000000         0.000000000         0.000000000                
Si            1087                                                      
     34.68165512        -11.88622437        -13.77679971                
     0.000000000         0.000000000         0.000000000                
     0.000000000         0.000000000         0.000000000                
Si            1088                                                      
     39.64285062        -11.88622437        -13.77679971                
     0.000000000         0.000000000         0.000000000                
     0.000000000         0.000000000         0.000000000                
Si            1089                                                      
     34.68165512        -11.88622437        -8.039993935                
     0.000000000         0.000000000         0.000000000                
     0.000000000         0.000000000         0.000000000                
Si            1090                                                      
     37.16224795        -7.589708705        -8.039993935                
     0.000000000         0.000000000         0.000000000                
     0.000000000         0.000000000         0.000000000                
Si            1091                                                      
     39.64285062        -11.88622437        -8.039993935                
     0.000000000         0.000000000         0.000000000                
     0.000000000         0.000000000         0.000000000                
Si            1092                                                      
     30.38585576        -3.677352828        -8.039993935                
     0.000000000         0.000000000         0.000000000                
     0.000000000         0.000000000         0.000000000                
Si            1093                                                      
     27.90526292        -7.973868491        -8.039993935                
     0.000000000         0.000000000         0.000000000                
     0.000000000         0.000000000         0.000000000                
Si            1094                                                      
     25.42466027        -3.677352828        -8.039993935                
     0.000000000         0.000000000         0.000000000                
     0.000000000         0.000000000         0.000000000                
Si            1095                                                      
     26.45413980        -4.271716215        -16.61598093                
     0.000000000         0.000000000         0.000000000                
     0.000000000         0.000000000         0.000000000                
Si            1096                                                      
     27.90526292        -6.785141718        -16.61598093                
     0.000000000         0.000000000         0.000000000                
     0.000000000         0.000000000         0.000000000                
Si            1097                                                      
     29.35638604        -4.271716215        -16.61598093                
     0.000000000         0.000000000         0.000000000                
     0.000000000         0.000000000         0.000000000                
Si            1098                                                      
     38.61337108        -11.29186098        -16.61598093                
     0.000000000         0.000000000         0.000000000                
     0.000000000         0.000000000         0.000000000                
Si            1099                                                      
     37.16224795        -8.778435478        -16.61598093                
     0.000000000         0.000000000         0.000000000                
     0.000000000         0.000000000         0.000000000                
Si            1100                                                      
     35.71112484        -11.29186098        -16.61598093                
     0.000000000         0.000000000         0.000000000                
     0.000000000         0.000000000         0.000000000                
Si            1101                                                      
     27.90526292        -5.109527987        -12.48403088                
     0.000000000         0.000000000         0.000000000                
     0.000000000         0.000000000         0.000000000                
Si            1102                                                      
     37.16224795        -10.45404921        -12.48403088                
     0.000000000         0.000000000         0.000000000                
     0.000000000         0.000000000         0.000000000                
Si            1103                                                      
     37.16224795        -10.45404921        -9.332762756                
     0.000000000         0.000000000         0.000000000                
     0.000000000         0.000000000         0.000000000                
Si            1104                                                      
     27.90526292        -5.109527987        -9.332762756                
     0.000000000         0.000000000         0.000000000                
     0.000000000         0.000000000         0.000000000                
Si            1105                                                      
    -34.33744390         7.708574111        -12.43654814                
     0.000000000         0.000000000         0.000000000                
     0.000000000         0.000000000         0.000000000                
Si            1106                                                      
    -35.38709796         14.74554733        -12.43654814                
     0.000000000         0.000000000         0.000000000                
     0.000000000         0.000000000         0.000000000                
Si            1107                                                      
    -40.95647287         10.31803465        -12.43654814                
     0.000000000         0.000000000         0.000000000                
     0.000000000         0.000000000         0.000000000                
Si            1108                                                      
    -30.19290440         8.795005462        -12.43654814                
     0.000000000         0.000000000         0.000000000                
     0.000000000         0.000000000         0.000000000                
Si            1109                                                      
    -29.14325034         1.758032241        -12.43654814                
     0.000000000         0.000000000         0.000000000                
     0.000000000         0.000000000         0.000000000                
Si            1110                                                      
    -23.57387544         6.185544919        -12.43654814                
     0.000000000         0.000000000         0.000000000                
     0.000000000         0.000000000         0.000000000                
Si            1111                                                      
    -31.69947802         6.185544919        -9.380255307                
     0.000000000         0.000000000         0.000000000                
     0.000000000         0.000000000         0.000000000                
Si            1112                                                      
    -25.08044905         8.795005462        -9.380255307                
     0.000000000         0.000000000         0.000000000                
     0.000000000         0.000000000         0.000000000                
Si            1113                                                      
    -26.13010312         1.758032241        -9.380255307                
     0.000000000         0.000000000         0.000000000                
     0.000000000         0.000000000         0.000000000                
Si            1114                                                      
    -32.83087029         10.31803465        -9.380255307                
     0.000000000         0.000000000         0.000000000                
     0.000000000         0.000000000         0.000000000                
Si            1115                                                      
    -39.44989925         7.708574111        -9.380255307                
     0.000000000         0.000000000         0.000000000                
     0.000000000         0.000000000         0.000000000                
Si            1116                                                      
    -38.40024518         14.74554733        -9.380255307                
     0.000000000         0.000000000         0.000000000                
     0.000000000         0.000000000         0.000000000                
Si            1117                                                      
    -30.19290440         8.795005462        -9.380255307                
     0.000000000         0.000000000         0.000000000                
     0.000000000         0.000000000         0.000000000                
Si            1118                                                      
    -29.14325034         1.758032241        -9.380255307                
     0.000000000         0.000000000         0.000000000                
     0.000000000         0.000000000         0.000000000                
Si            1119                                                      
    -23.57387544         6.185544919        -9.380255307                
     0.000000000         0.000000000         0.000000000                
     0.000000000         0.000000000         0.000000000                
Si            1120                                                      
    -34.33744390         7.708574111        -9.380255307                
     0.000000000         0.000000000         0.000000000                
     0.000000000         0.000000000         0.000000000                
Si            1121                                                      
    -35.38709796         14.74554733        -9.380255307                
     0.000000000         0.000000000         0.000000000                
     0.000000000         0.000000000         0.000000000                
Si            1122                                                      
    -40.95647287         10.31803465        -9.380255307                
     0.000000000         0.000000000         0.000000000                
     0.000000000         0.000000000         0.000000000                
Si            1123                                                      
    -32.83087029         10.31803465        -12.43654814                
     0.000000000         0.000000000         0.000000000                
     0.000000000         0.000000000         0.000000000                
Si            1124                                                      
    -39.44989925         7.708574111        -12.43654814                
     0.000000000         0.000000000         0.000000000                
     0.000000000         0.000000000         0.000000000                
Si            1125                                                      
    -38.40024518         14.74554733        -12.43654814                
     0.000000000         0.000000000         0.000000000                
     0.000000000         0.000000000         0.000000000                
Si            1126                                                      
    -31.69947802         6.185544919        -12.43654814                
     0.000000000         0.000000000         0.000000000                
     0.000000000         0.000000000         0.000000000                
Si            1127                                                      
    -25.08044905         8.795005462        -12.43654814                
     0.000000000         0.000000000         0.000000000                
     0.000000000         0.000000000         0.000000000                
Si            1128                                                      
    -26.13010312         1.758032241        -12.43654814                
     0.000000000         0.000000000         0.000000000                
     0.000000000         0.000000000         0.000000000                
Si            1129                                                      
    -36.89366176         8.059704987        -13.77679971                
     0.000000000         0.000000000         0.000000000                
     0.000000000         0.000000000         0.000000000                
Si            1130                                                      
    -34.41306892         12.35622065        -13.77679971                
     0.000000000         0.000000000         0.000000000                
     0.000000000         0.000000000         0.000000000                
Si            1131                                                      
    -39.37426442         12.35622065        -13.77679971                
     0.000000000         0.000000000         0.000000000                
     0.000000000         0.000000000         0.000000000                
Si            1132                                                      
    -27.63667673         8.443874585        -13.77679971                
     0.000000000         0.000000000         0.000000000                
     0.000000000         0.000000000         0.000000000                
Si            1133                                                      
    -30.11727938         4.147349111        -13.77679971                
     0.000000000         0.000000000         0.000000000                
     0.000000000         0.000000000         0.000000000                
Si            1134                                                      
    -25.15608388         4.147349111        -13.77679971                
     0.000000000         0.000000000         0.000000000                
     0.000000000         0.000000000         0.000000000                
Si            1135                                                      
    -30.11727938         4.147349111        -8.039993935                
     0.000000000         0.000000000         0.000000000                
     0.000000000         0.000000000         0.000000000                
Si            1136                                                      
    -27.63667673         8.443874585        -8.039993935                
     0.000000000         0.000000000         0.000000000                
     0.000000000         0.000000000         0.000000000                
Si            1137                                                      
    -25.15608388         4.147349111        -8.039993935                
     0.000000000         0.000000000         0.000000000                
     0.000000000         0.000000000         0.000000000                
Si            1138                                                      
    -34.41306892         12.35622065        -8.039993935                
     0.000000000         0.000000000         0.000000000                
     0.000000000         0.000000000         0.000000000                
Si            1139                                                      
    -36.89366176         8.059704987        -8.039993935                
     0.000000000         0.000000000         0.000000000                
     0.000000000         0.000000000         0.000000000                
Si            1140                                                      
    -39.37426442         12.35622065        -8.039993935                
     0.000000000         0.000000000         0.000000000                
     0.000000000         0.000000000         0.000000000                
Si            1141                                                      
    -38.34479470         11.76185727        -16.61598093                
     0.000000000         0.000000000         0.000000000                
     0.000000000         0.000000000         0.000000000                
Si            1142                                                      
    -36.89366176         9.248431760        -16.61598093                
     0.000000000         0.000000000         0.000000000                
     0.000000000         0.000000000         0.000000000                
Si            1143                                                      
    -35.44253865         11.76185727        -16.61598093                
     0.000000000         0.000000000         0.000000000                
     0.000000000         0.000000000         0.000000000                
Si            1144                                                      
    -26.18555361         4.741712497        -16.61598093                
     0.000000000         0.000000000         0.000000000                
     0.000000000         0.000000000         0.000000000                
Si            1145                                                      
    -27.63667673         7.255147813        -16.61598093                
     0.000000000         0.000000000         0.000000000                
     0.000000000         0.000000000         0.000000000                
Si            1146                                                      
    -29.08779984         4.741712497        -16.61598093                
     0.000000000         0.000000000         0.000000000                
     0.000000000         0.000000000         0.000000000                
Si            1147                                                      
    -36.89366176         10.92405530        -12.48403088                
     0.000000000         0.000000000         0.000000000                
     0.000000000         0.000000000         0.000000000                
Si            1148                                                      
    -27.63667673         5.579524269        -12.48403088                
     0.000000000         0.000000000         0.000000000                
     0.000000000         0.000000000         0.000000000                
Si            1149                                                      
    -27.63667673         5.579524269        -9.332762756                
     0.000000000         0.000000000         0.000000000                
     0.000000000         0.000000000         0.000000000                
Si            1150                                                      
    -36.89366176         10.92405530        -9.332762756                
     0.000000000         0.000000000         0.000000000                
     0.000000000         0.000000000         0.000000000                
Si            1151                                                      
    -15.82346402         7.708574111        -12.43654814                
     0.000000000         0.000000000         0.000000000                
     0.000000000         0.000000000         0.000000000                
Si            1152                                                      
    -16.87310827         14.74554733        -12.43654814                
     0.000000000         0.000000000         0.000000000                
     0.000000000         0.000000000         0.000000000                
Si            1153                                                      
    -22.44248316         10.31803465        -12.43654814                
     0.000000000         0.000000000         0.000000000                
     0.000000000         0.000000000         0.000000000                
Si            1154                                                      
    -11.67892452         8.795005462        -12.43654814                
     0.000000000         0.000000000         0.000000000                
     0.000000000         0.000000000         0.000000000                
Si            1155                                                      
    -10.62927046         1.758032241        -12.43654814                
     0.000000000         0.000000000         0.000000000                
     0.000000000         0.000000000         0.000000000                
Si            1156                                                      
    -5.059895558         6.185544919        -12.43654814                
     0.000000000         0.000000000         0.000000000                
     0.000000000         0.000000000         0.000000000                
Si            1157                                                      
    -13.18549813         6.185544919        -9.380255307                
     0.000000000         0.000000000         0.000000000                
     0.000000000         0.000000000         0.000000000                
Si            1158                                                      
    -6.566469170         8.795005462        -9.380255307                
     0.000000000         0.000000000         0.000000000                
     0.000000000         0.000000000         0.000000000                
Si            1159                                                      
    -7.616123231         1.758032241        -9.380255307                
     0.000000000         0.000000000         0.000000000                
     0.000000000         0.000000000         0.000000000                
Si            1160                                                      
    -14.31689041         10.31803465        -9.380255307                
     0.000000000         0.000000000         0.000000000                
     0.000000000         0.000000000         0.000000000                
Si            1161                                                      
    -20.93590955         7.708574111        -9.380255307                
     0.000000000         0.000000000         0.000000000                
     0.000000000         0.000000000         0.000000000                
Si            1162                                                      
    -19.88626531         14.74554733        -9.380255307                
     0.000000000         0.000000000         0.000000000                
     0.000000000         0.000000000         0.000000000                
Si            1163                                                      
    -11.67892452         8.795005462        -9.380255307                
     0.000000000         0.000000000         0.000000000                
     0.000000000         0.000000000         0.000000000                
Si            1164                                                      
    -10.62927046         1.758032241        -9.380255307                
     0.000000000         0.000000000         0.000000000                
     0.000000000         0.000000000         0.000000000                
Si            1165                                                      
    -5.059895558         6.185544919        -9.380255307                
     0.000000000         0.000000000         0.000000000                
     0.000000000         0.000000000         0.000000000                
Si            1166                                                      
    -15.82346402         7.708574111        -9.380255307                
     0.000000000         0.000000000         0.000000000                
     0.000000000         0.000000000         0.000000000                
Si            1167                                                      
    -16.87310827         14.74554733        -9.380255307                
     0.000000000         0.000000000         0.000000000                
     0.000000000         0.000000000         0.000000000                
Si            1168                                                      
    -22.44248316         10.31803465        -9.380255307                
     0.000000000         0.000000000         0.000000000                
     0.000000000         0.000000000         0.000000000                
Si            1169                                                      
    -14.31689041         10.31803465        -12.43654814                
     0.000000000         0.000000000         0.000000000                
     0.000000000         0.000000000         0.000000000                
Si            1170                                                      
    -20.93590955         7.708574111        -12.43654814                
     0.000000000         0.000000000         0.000000000                
     0.000000000         0.000000000         0.000000000                
Si            1171                                                      
    -19.88626531         14.74554733        -12.43654814                
     0.000000000         0.000000000         0.000000000                
     0.000000000         0.000000000         0.000000000                
Si            1172                                                      
    -13.18549813         6.185544919        -12.43654814                
     0.000000000         0.000000000         0.000000000                
     0.000000000         0.000000000         0.000000000                
Si            1173                                                      
    -6.566469170         8.795005462        -12.43654814                
     0.000000000         0.000000000         0.000000000                
     0.000000000         0.000000000         0.000000000                
Si            1174                                                      
    -7.616123231         1.758032241        -12.43654814                
     0.000000000         0.000000000         0.000000000                
     0.000000000         0.000000000         0.000000000                
Si            1175                                                      
    -18.37969169         8.059704987        -13.77679971                
     0.000000000         0.000000000         0.000000000                
     0.000000000         0.000000000         0.000000000                
Si            1176                                                      
    -15.89908903         12.35622065        -13.77679971                
     0.000000000         0.000000000         0.000000000                
     0.000000000         0.000000000         0.000000000                
Si            1177                                                      
    -20.86028454         12.35622065        -13.77679971                
     0.000000000         0.000000000         0.000000000                
     0.000000000         0.000000000         0.000000000                
Si            1178                                                      
    -9.122696845         8.443874585        -13.77679971                
     0.000000000         0.000000000         0.000000000                
     0.000000000         0.000000000         0.000000000                
Si            1179                                                      
    -11.60328969         4.147349111        -13.77679971                
     0.000000000         0.000000000         0.000000000                
     0.000000000         0.000000000         0.000000000                
Si            1180                                                      
    -6.642104001         4.147349111        -13.77679971                
     0.000000000         0.000000000         0.000000000                
     0.000000000         0.000000000         0.000000000                
Si            1181                                                      
    -11.60328969         4.147349111        -8.039993935                
     0.000000000         0.000000000         0.000000000                
     0.000000000         0.000000000         0.000000000                
Si            1182                                                      
    -9.122696845         8.443874585        -8.039993935                
     0.000000000         0.000000000         0.000000000                
     0.000000000         0.000000000         0.000000000                
Si            1183                                                      
    -6.642104001         4.147349111        -8.039993935                
     0.000000000         0.000000000         0.000000000                
     0.000000000         0.000000000         0.000000000                
Si            1184                                                      
    -15.89908903         12.35622065        -8.039993935                
     0.000000000         0.000000000         0.000000000                
     0.000000000         0.000000000         0.000000000                
Si            1185                                                      
    -18.37969169         8.059704987        -8.039993935                
     0.000000000         0.000000000         0.000000000                
     0.000000000         0.000000000         0.000000000                
Si            1186                                                      
    -20.86028454         12.35622065        -8.039993935                
     0.000000000         0.000000000         0.000000000                
     0.000000000         0.000000000         0.000000000                
Si            1187                                                      
    -19.83081480         11.76185727        -16.61598093                
     0.000000000         0.000000000         0.000000000                
     0.000000000         0.000000000         0.000000000                
Si            1188                                                      
    -18.37969169         9.248431760        -16.61598093                
     0.000000000         0.000000000         0.000000000                
     0.000000000         0.000000000         0.000000000                
Si            1189                                                      
    -16.92855877         11.76185727        -16.61598093                
     0.000000000         0.000000000         0.000000000                
     0.000000000         0.000000000         0.000000000                
Si            1190                                                      
    -7.671573728         4.741712497        -16.61598093                
     0.000000000         0.000000000         0.000000000                
     0.000000000         0.000000000         0.000000000                
Si            1191                                                      
    -9.122696845         7.255147813        -16.61598093                
     0.000000000         0.000000000         0.000000000                
     0.000000000         0.000000000         0.000000000                
Si            1192                                                      
    -10.57381996         4.741712497        -16.61598093                
     0.000000000         0.000000000         0.000000000                
     0.000000000         0.000000000         0.000000000                
Si            1193                                                      
    -18.37969169         10.92405530        -12.48403088                
     0.000000000         0.000000000         0.000000000                
     0.000000000         0.000000000         0.000000000                
Si            1194                                                      
    -9.122696845         5.579524269        -12.48403088                
     0.000000000         0.000000000         0.000000000                
     0.000000000         0.000000000         0.000000000                
Si            1195                                                      
    -9.122696845         5.579524269        -9.332762756                
     0.000000000         0.000000000         0.000000000                
     0.000000000         0.000000000         0.000000000                
Si            1196                                                      
    -18.37969169         10.92405530        -9.332762756                
     0.000000000         0.000000000         0.000000000                
     0.000000000         0.000000000         0.000000000                
Si            1197                                                      
     2.690515866         7.708574111        -12.43654814                
     0.000000000         0.000000000         0.000000000                
     0.000000000         0.000000000         0.000000000                
Si            1198                                                      
     1.640871616         14.74554733        -12.43654814                
     0.000000000         0.000000000         0.000000000                
     0.000000000         0.000000000         0.000000000                
Si            1199                                                      
    -3.928513096         10.31803465        -12.43654814                
     0.000000000         0.000000000         0.000000000                
     0.000000000         0.000000000         0.000000000                
Si            1200                                                      
     6.835055364         8.795005462        -12.43654814                
     0.000000000         0.000000000         0.000000000                
     0.000000000         0.000000000         0.000000000                
Si            1201                                                      
     7.884709426         1.758032241        -12.43654814                
     0.000000000         0.000000000         0.000000000                
     0.000000000         0.000000000         0.000000000                
Si            1202                                                      
     13.45408432         6.185544919        -12.43654814                
     0.000000000         0.000000000         0.000000000                
     0.000000000         0.000000000         0.000000000                
Si            1203                                                      
     5.328481752         6.185544919        -9.380255307                
     0.000000000         0.000000000         0.000000000                
     0.000000000         0.000000000         0.000000000                
Si            1204                                                      
     11.94751071         8.795005462        -9.380255307                
     0.000000000         0.000000000         0.000000000                
     0.000000000         0.000000000         0.000000000                
Si            1205                                                      
     10.89785666         1.758032241        -9.380255307                
     0.000000000         0.000000000         0.000000000                
     0.000000000         0.000000000         0.000000000                
Si            1206                                                      
     4.197089478         10.31803465        -9.380255307                
     0.000000000         0.000000000         0.000000000                
     0.000000000         0.000000000         0.000000000                
Si            1207                                                      
    -2.421929670         7.708574111        -9.380255307                
     0.000000000         0.000000000         0.000000000                
     0.000000000         0.000000000         0.000000000                
Si            1208                                                      
    -1.372285422         14.74554733        -9.380255307                
     0.000000000         0.000000000         0.000000000                
     0.000000000         0.000000000         0.000000000                
Si            1209                                                      
     6.835055364         8.795005462        -9.380255307                
     0.000000000         0.000000000         0.000000000                
     0.000000000         0.000000000         0.000000000                
Si            1210                                                      
     7.884709426         1.758032241        -9.380255307                
     0.000000000         0.000000000         0.000000000                
     0.000000000         0.000000000         0.000000000                
Si            1211                                                      
     13.45408432         6.185544919        -9.380255307                
     0.000000000         0.000000000         0.000000000                
     0.000000000         0.000000000         0.000000000                
Si            1212                                                      
     2.690515866         7.708574111        -9.380255307                
     0.000000000         0.000000000         0.000000000                
     0.000000000         0.000000000         0.000000000                
Si            1213                                                      
     1.640871616         14.74554733        -9.380255307                
     0.000000000         0.000000000         0.000000000                
     0.000000000         0.000000000         0.000000000                
Si            1214                                                      
    -3.928513096         10.31803465        -9.380255307                
     0.000000000         0.000000000         0.000000000                
     0.000000000         0.000000000         0.000000000                
Si            1215                                                      
     4.197089478         10.31803465        -12.43654814                
     0.000000000         0.000000000         0.000000000                
     0.000000000         0.000000000         0.000000000                
Si            1216                                                      
    -2.421929670         7.708574111        -12.43654814                
     0.000000000         0.000000000         0.000000000                
     0.000000000         0.000000000         0.000000000                
Si            1217                                                      
    -1.372285422         14.74554733        -12.43654814                
     0.000000000         0.000000000         0.000000000                
     0.000000000         0.000000000         0.000000000                
Si            1218                                                      
     5.328481752         6.185544919        -12.43654814                
     0.000000000         0.000000000         0.000000000                
     0.000000000         0.000000000         0.000000000                
Si            1219                                                      
     11.94751071         8.795005462        -12.43654814                
     0.000000000         0.000000000         0.000000000                
     0.000000000         0.000000000         0.000000000                
Si            1220                                                      
     10.89785666         1.758032241        -12.43654814                
     0.000000000         0.000000000         0.000000000                
     0.000000000         0.000000000         0.000000000                
Si            1221                                                      
    0.1342881912         8.059704987        -13.77679971                
     0.000000000         0.000000000         0.000000000                
     0.000000000         0.000000000         0.000000000                
Si            1222                                                      
     2.614890846         12.35622065        -13.77679971                
     0.000000000         0.000000000         0.000000000                
     0.000000000         0.000000000         0.000000000                
Si            1223                                                      
    -2.346304652         12.35622065        -13.77679971                
     0.000000000         0.000000000         0.000000000                
     0.000000000         0.000000000         0.000000000                
Si            1224                                                      
     9.391283039         8.443874585        -13.77679971                
     0.000000000         0.000000000         0.000000000                
     0.000000000         0.000000000         0.000000000                
Si            1225                                                      
     6.910690195         4.147349111        -13.77679971                
     0.000000000         0.000000000         0.000000000                
     0.000000000         0.000000000         0.000000000                
Si            1226                                                      
     11.87187588         4.147349111        -13.77679971                
     0.000000000         0.000000000         0.000000000                
     0.000000000         0.000000000         0.000000000                
Si            1227                                                      
     6.910690195         4.147349111        -8.039993935                
     0.000000000         0.000000000         0.000000000                
     0.000000000         0.000000000         0.000000000                
Si            1228                                                      
     9.391283039         8.443874585        -8.039993935                
     0.000000000         0.000000000         0.000000000                
     0.000000000         0.000000000         0.000000000                
Si            1229                                                      
     11.87187588         4.147349111        -8.039993935                
     0.000000000         0.000000000         0.000000000                
     0.000000000         0.000000000         0.000000000                
Si            1230                                                      
     2.614890846         12.35622065        -8.039993935                
     0.000000000         0.000000000         0.000000000                
     0.000000000         0.000000000         0.000000000                
Si            1231                                                      
    0.1342881912         8.059704987        -8.039993935                
     0.000000000         0.000000000         0.000000000                
     0.000000000         0.000000000         0.000000000                
Si            1232                                                      
    -2.346304652         12.35622065        -8.039993935                
     0.000000000         0.000000000         0.000000000                
     0.000000000         0.000000000         0.000000000                
Si            1233                                                      
    -1.316834924         11.76185727        -16.61598093                
     0.000000000         0.000000000         0.000000000                
     0.000000000         0.000000000         0.000000000                
Si            1234                                                      
    0.1342881912         9.248431760        -16.61598093                
     0.000000000         0.000000000         0.000000000                
     0.000000000         0.000000000         0.000000000                
Si            1235                                                      
     1.585421120         11.76185727        -16.61598093                
     0.000000000         0.000000000         0.000000000                
     0.000000000         0.000000000         0.000000000                
Si            1236                                                      
     10.84240616         4.741712497        -16.61598093                
     0.000000000         0.000000000         0.000000000                
     0.000000000         0.000000000         0.000000000                
Si            1237                                                      
     9.391283039         7.255147813        -16.61598093                
     0.000000000         0.000000000         0.000000000                
     0.000000000         0.000000000         0.000000000                
Si            1238                                                      
     7.940159923         4.741712497        -16.61598093                
     0.000000000         0.000000000         0.000000000                
     0.000000000         0.000000000         0.000000000                
Si            1239                                                      
    0.1342881912         10.92405530        -12.48403088                
     0.000000000         0.000000000         0.000000000                
     0.000000000         0.000000000         0.000000000                
Si            1240                                                      
     9.391283039         5.579524269        -12.48403088                
     0.000000000         0.000000000         0.000000000                
     0.000000000         0.000000000         0.000000000                
Si            1241                                                      
     9.391283039         5.579524269        -9.332762756                
     0.000000000         0.000000000         0.000000000                
     0.000000000         0.000000000         0.000000000                
Si            1242                                                      
    0.1342881912         10.92405530        -9.332762756                
     0.000000000         0.000000000         0.000000000                
     0.000000000         0.000000000         0.000000000                
Si            1243                                                      
     21.20449575         7.708574111        -12.43654814                
     0.000000000         0.000000000         0.000000000                
     0.000000000         0.000000000         0.000000000                
Si            1244                                                      
     20.15484169         14.74554733        -12.43654814                
     0.000000000         0.000000000         0.000000000                
     0.000000000         0.000000000         0.000000000                
Si            1245                                                      
     14.58547660         10.31803465        -12.43654814                
     0.000000000         0.000000000         0.000000000                
     0.000000000         0.000000000         0.000000000                
Si            1246                                                      
     25.34903525         8.795005462        -12.43654814                
     0.000000000         0.000000000         0.000000000                
     0.000000000         0.000000000         0.000000000                
Si            1247                                                      
     26.39868931         1.758032241        -12.43654814                
     0.000000000         0.000000000         0.000000000                
     0.000000000         0.000000000         0.000000000                
Si            1248                                                      
     31.96806422         6.185544919        -12.43654814                
     0.000000000         0.000000000         0.000000000                
     0.000000000         0.000000000         0.000000000                
Si            1249                                                      
     23.84246163         6.185544919        -9.380255307                
     0.000000000         0.000000000         0.000000000                
     0.000000000         0.000000000         0.000000000                
Si            1250                                                      
     30.46148079         8.795005462        -9.380255307                
     0.000000000         0.000000000         0.000000000                
     0.000000000         0.000000000         0.000000000                
Si            1251                                                      
     29.41183653         1.758032241        -9.380255307                
     0.000000000         0.000000000         0.000000000                
     0.000000000         0.000000000         0.000000000                
Si            1252                                                      
     22.71106936         10.31803465        -9.380255307                
     0.000000000         0.000000000         0.000000000                
     0.000000000         0.000000000         0.000000000                
Si            1253                                                      
     16.09205021         7.708574111        -9.380255307                
     0.000000000         0.000000000         0.000000000                
     0.000000000         0.000000000         0.000000000                
Si            1254                                                      
     17.14169446         14.74554733        -9.380255307                
     0.000000000         0.000000000         0.000000000                
     0.000000000         0.000000000         0.000000000                
Si            1255                                                      
     25.34903525         8.795005462        -9.380255307                
     0.000000000         0.000000000         0.000000000                
     0.000000000         0.000000000         0.000000000                
Si            1256                                                      
     26.39868931         1.758032241        -9.380255307                
     0.000000000         0.000000000         0.000000000                
     0.000000000         0.000000000         0.000000000                
Si            1257                                                      
     31.96806422         6.185544919        -9.380255307                
     0.000000000         0.000000000         0.000000000                
     0.000000000         0.000000000         0.000000000                
Si            1258                                                      
     21.20449575         7.708574111        -9.380255307                
     0.000000000         0.000000000         0.000000000                
     0.000000000         0.000000000         0.000000000                
Si            1259                                                      
     20.15484169         14.74554733        -9.380255307                
     0.000000000         0.000000000         0.000000000                
     0.000000000         0.000000000         0.000000000                
Si            1260                                                      
     14.58547660         10.31803465        -9.380255307                
     0.000000000         0.000000000         0.000000000                
     0.000000000         0.000000000         0.000000000                
Si            1261                                                      
     22.71106936         10.31803465        -12.43654814                
     0.000000000         0.000000000         0.000000000                
     0.000000000         0.000000000         0.000000000                
Si            1262                                                      
     16.09205021         7.708574111        -12.43654814                
     0.000000000         0.000000000         0.000000000                
     0.000000000         0.000000000         0.000000000                
Si            1263                                                      
     17.14169446         14.74554733        -12.43654814                
     0.000000000         0.000000000         0.000000000                
     0.000000000         0.000000000         0.000000000                
Si            1264                                                      
     23.84246163         6.185544919        -12.43654814                
     0.000000000         0.000000000         0.000000000                
     0.000000000         0.000000000         0.000000000                
Si            1265                                                      
     30.46148079         8.795005462        -12.43654814                
     0.000000000         0.000000000         0.000000000                
     0.000000000         0.000000000         0.000000000                
Si            1266                                                      
     29.41183653         1.758032241        -12.43654814                
     0.000000000         0.000000000         0.000000000                
     0.000000000         0.000000000         0.000000000                
Si            1267                                                      
     18.64826808         8.059704987        -13.77679971                
     0.000000000         0.000000000         0.000000000                
     0.000000000         0.000000000         0.000000000                
Si            1268                                                      
     21.12887072         12.35622065        -13.77679971                
     0.000000000         0.000000000         0.000000000                
     0.000000000         0.000000000         0.000000000                
Si            1269                                                      
     16.16767523         12.35622065        -13.77679971                
     0.000000000         0.000000000         0.000000000                
     0.000000000         0.000000000         0.000000000                
Si            1270                                                      
     27.90526292         8.443874585        -13.77679971                
     0.000000000         0.000000000         0.000000000                
     0.000000000         0.000000000         0.000000000                
Si            1271                                                      
     25.42466027         4.147349111        -13.77679971                
     0.000000000         0.000000000         0.000000000                
     0.000000000         0.000000000         0.000000000                
Si            1272                                                      
     30.38585576         4.147349111        -13.77679971                
     0.000000000         0.000000000         0.000000000                
     0.000000000         0.000000000         0.000000000                
Si            1273                                                      
     25.42466027         4.147349111        -8.039993935                
     0.000000000         0.000000000         0.000000000                
     0.000000000         0.000000000         0.000000000                
Si            1274                                                      
     27.90526292         8.443874585        -8.039993935                
     0.000000000         0.000000000         0.000000000                
     0.000000000         0.000000000         0.000000000                
Si            1275                                                      
     30.38585576         4.147349111        -8.039993935                
     0.000000000         0.000000000         0.000000000                
     0.000000000         0.000000000         0.000000000                
Si            1276                                                      
     21.12887072         12.35622065        -8.039993935                
     0.000000000         0.000000000         0.000000000                
     0.000000000         0.000000000         0.000000000                
Si            1277                                                      
     18.64826808         8.059704987        -8.039993935                
     0.000000000         0.000000000         0.000000000                
     0.000000000         0.000000000         0.000000000                
Si            1278                                                      
     16.16767523         12.35622065        -8.039993935                
     0.000000000         0.000000000         0.000000000                
     0.000000000         0.000000000         0.000000000                
Si            1279                                                      
     17.19714495         11.76185727        -16.61598093                
     0.000000000         0.000000000         0.000000000                
     0.000000000         0.000000000         0.000000000                
Si            1280                                                      
     18.64826808         9.248431760        -16.61598093                
     0.000000000         0.000000000         0.000000000                
     0.000000000         0.000000000         0.000000000                
Si            1281                                                      
     20.09940100         11.76185727        -16.61598093                
     0.000000000         0.000000000         0.000000000                
     0.000000000         0.000000000         0.000000000                
Si            1282                                                      
     29.35638604         4.741712497        -16.61598093                
     0.000000000         0.000000000         0.000000000                
     0.000000000         0.000000000         0.000000000                
Si            1283                                                      
     27.90526292         7.255147813        -16.61598093                
     0.000000000         0.000000000         0.000000000                
     0.000000000         0.000000000         0.000000000                
Si            1284                                                      
     26.45413980         4.741712497        -16.61598093                
     0.000000000         0.000000000         0.000000000                
     0.000000000         0.000000000         0.000000000                
Si            1285                                                      
     18.64826808         10.92405530        -12.48403088                
     0.000000000         0.000000000         0.000000000                
     0.000000000         0.000000000         0.000000000                
Si            1286                                                      
     27.90526292         5.579524269        -12.48403088                
     0.000000000         0.000000000         0.000000000                
     0.000000000         0.000000000         0.000000000                
Si            1287                                                      
     27.90526292         5.579524269        -9.332762756                
     0.000000000         0.000000000         0.000000000                
     0.000000000         0.000000000         0.000000000                
Si            1288                                                      
     18.64826808         10.92405530        -9.332762756                
     0.000000000         0.000000000         0.000000000                
     0.000000000         0.000000000         0.000000000                
Si            1289                                                      
    -43.59442894         23.74214759        -12.43654814                
     0.000000000         0.000000000         0.000000000                
     0.000000000         0.000000000         0.000000000                
Si            1290                                                      
    -44.64408300         30.77912081        -12.43654814                
     0.000000000         0.000000000         0.000000000                
     0.000000000         0.000000000         0.000000000                
Si            1291                                                      
    -50.21345790         26.35160813        -12.43654814                
     0.000000000         0.000000000         0.000000000                
     0.000000000         0.000000000         0.000000000                
Si            1292                                                      
    -39.44989925         24.82857894        -12.43654814                
     0.000000000         0.000000000         0.000000000                
     0.000000000         0.000000000         0.000000000                
Si            1293                                                      
    -38.40024518         17.79160572        -12.43654814                
     0.000000000         0.000000000         0.000000000                
     0.000000000         0.000000000         0.000000000                
Si            1294                                                      
    -32.83087029         22.21911840        -12.43654814                
     0.000000000         0.000000000         0.000000000                
     0.000000000         0.000000000         0.000000000                
Si            1295                                                      
    -40.95647287         22.21911840        -9.380255307                
     0.000000000         0.000000000         0.000000000                
     0.000000000         0.000000000         0.000000000                
Si            1296                                                      
    -34.33744390         24.82857894        -9.380255307                
     0.000000000         0.000000000         0.000000000                
     0.000000000         0.000000000         0.000000000                
Si            1297                                                      
    -35.38709796         17.79160572        -9.380255307                
     0.000000000         0.000000000         0.000000000                
     0.000000000         0.000000000         0.000000000                
Si            1298                                                      
    -42.08785532         26.35160813        -9.380255307                
     0.000000000         0.000000000         0.000000000                
     0.000000000         0.000000000         0.000000000                
Si            1299                                                      
    -48.70688428         23.74214759        -9.380255307                
     0.000000000         0.000000000         0.000000000                
     0.000000000         0.000000000         0.000000000                
Si            1300                                                      
    -47.65723022         30.77912081        -9.380255307                
     0.000000000         0.000000000         0.000000000                
     0.000000000         0.000000000         0.000000000                
Si            1301                                                      
    -39.44989925         24.82857894        -9.380255307                
     0.000000000         0.000000000         0.000000000                
     0.000000000         0.000000000         0.000000000                
Si            1302                                                      
    -38.40024518         17.79160572        -9.380255307                
     0.000000000         0.000000000         0.000000000                
     0.000000000         0.000000000         0.000000000                
Si            1303                                                      
    -32.83087029         22.21911840        -9.380255307                
     0.000000000         0.000000000         0.000000000                
     0.000000000         0.000000000         0.000000000                
Si            1304                                                      
    -43.59442894         23.74214759        -9.380255307                
     0.000000000         0.000000000         0.000000000                
     0.000000000         0.000000000         0.000000000                
Si            1305                                                      
    -44.64408300         30.77912081        -9.380255307                
     0.000000000         0.000000000         0.000000000                
     0.000000000         0.000000000         0.000000000                
Si            1306                                                      
    -50.21345790         26.35160813        -9.380255307                
     0.000000000         0.000000000         0.000000000                
     0.000000000         0.000000000         0.000000000                
Si            1307                                                      
    -42.08785532         26.35160813        -12.43654814                
     0.000000000         0.000000000         0.000000000                
     0.000000000         0.000000000         0.000000000                
Si            1308                                                      
    -48.70688428         23.74214759        -12.43654814                
     0.000000000         0.000000000         0.000000000                
     0.000000000         0.000000000         0.000000000                
Si            1309                                                      
    -47.65723022         30.77912081        -12.43654814                
     0.000000000         0.000000000         0.000000000                
     0.000000000         0.000000000         0.000000000                
Si            1310                                                      
    -40.95647287         22.21911840        -12.43654814                
     0.000000000         0.000000000         0.000000000                
     0.000000000         0.000000000         0.000000000                
Si            1311                                                      
    -34.33744390         24.82857894        -12.43654814                
     0.000000000         0.000000000         0.000000000                
     0.000000000         0.000000000         0.000000000                
Si            1312                                                      
    -35.38709796         17.79160572        -12.43654814                
     0.000000000         0.000000000         0.000000000                
     0.000000000         0.000000000         0.000000000                
Si            1313                                                      
    -46.15065661         24.09328828        -13.77679971                
     0.000000000         0.000000000         0.000000000                
     0.000000000         0.000000000         0.000000000                
Si            1314                                                      
    -43.67006377         28.38980394        -13.77679971                
     0.000000000         0.000000000         0.000000000                
     0.000000000         0.000000000         0.000000000                
Si            1315                                                      
    -48.63124945         28.38980394        -13.77679971                
     0.000000000         0.000000000         0.000000000                
     0.000000000         0.000000000         0.000000000                
Si            1316                                                      
    -36.89366176         24.47744806        -13.77679971                
     0.000000000         0.000000000         0.000000000                
     0.000000000         0.000000000         0.000000000                
Si            1317                                                      
    -39.37426442         20.18093240        -13.77679971                
     0.000000000         0.000000000         0.000000000                
     0.000000000         0.000000000         0.000000000                
Si            1318                                                      
    -34.41306892         20.18093240        -13.77679971                
     0.000000000         0.000000000         0.000000000                
     0.000000000         0.000000000         0.000000000                
Si            1319                                                      
    -39.37426442         20.18093240        -8.039993935                
     0.000000000         0.000000000         0.000000000                
     0.000000000         0.000000000         0.000000000                
Si            1320                                                      
    -36.89366176         24.47744806        -8.039993935                
     0.000000000         0.000000000         0.000000000                
     0.000000000         0.000000000         0.000000000                
Si            1321                                                      
    -34.41306892         20.18093240        -8.039993935                
     0.000000000         0.000000000         0.000000000                
     0.000000000         0.000000000         0.000000000                
Si            1322                                                      
    -43.67006377         28.38980394        -8.039993935                
     0.000000000         0.000000000         0.000000000                
     0.000000000         0.000000000         0.000000000                
Si            1323                                                      
    -46.15065661         24.09328828        -8.039993935                
     0.000000000         0.000000000         0.000000000                
     0.000000000         0.000000000         0.000000000                
Si            1324                                                      
    -48.63124945         28.38980394        -8.039993935                
     0.000000000         0.000000000         0.000000000                
     0.000000000         0.000000000         0.000000000                
Si            1325                                                      
    -47.60177973         27.79544056        -16.61598093                
     0.000000000         0.000000000         0.000000000                
     0.000000000         0.000000000         0.000000000                
Si            1326                                                      
    -46.15065661         25.28201505        -16.61598093                
     0.000000000         0.000000000         0.000000000                
     0.000000000         0.000000000         0.000000000                
Si            1327                                                      
    -44.69953349         27.79544056        -16.61598093                
     0.000000000         0.000000000         0.000000000                
     0.000000000         0.000000000         0.000000000                
Si            1328                                                      
    -35.44253865         20.77529578        -16.61598093                
     0.000000000         0.000000000         0.000000000                
     0.000000000         0.000000000         0.000000000                
Si            1329                                                      
    -36.89366176         23.28872129        -16.61598093                
     0.000000000         0.000000000         0.000000000                
     0.000000000         0.000000000         0.000000000                
Si            1330                                                      
    -38.34479470         20.77529578        -16.61598093                
     0.000000000         0.000000000         0.000000000                
     0.000000000         0.000000000         0.000000000                
Si            1331                                                      
    -46.15065661         26.95762878        -12.48403088                
     0.000000000         0.000000000         0.000000000                
     0.000000000         0.000000000         0.000000000                
Si            1332                                                      
    -36.89366176         21.61310756        -12.48403088                
     0.000000000         0.000000000         0.000000000                
     0.000000000         0.000000000         0.000000000                
Si            1333                                                      
    -36.89366176         21.61310756        -9.332762756                
     0.000000000         0.000000000         0.000000000                
     0.000000000         0.000000000         0.000000000                
Si            1334                                                      
    -46.15065661         26.95762878        -9.332762756                
     0.000000000         0.000000000         0.000000000                
     0.000000000         0.000000000         0.000000000                
Si            1335                                                      
    -25.08044905         23.74214759        -12.43654814                
     0.000000000         0.000000000         0.000000000                
     0.000000000         0.000000000         0.000000000                
Si            1336                                                      
    -26.13010312         30.77912081        -12.43654814                
     0.000000000         0.000000000         0.000000000                
     0.000000000         0.000000000         0.000000000                
Si            1337                                                      
    -31.69947802         26.35160813        -12.43654814                
     0.000000000         0.000000000         0.000000000                
     0.000000000         0.000000000         0.000000000                
Si            1338                                                      
    -20.93590955         24.82857894        -12.43654814                
     0.000000000         0.000000000         0.000000000                
     0.000000000         0.000000000         0.000000000                
Si            1339                                                      
    -19.88626531         17.79160572        -12.43654814                
     0.000000000         0.000000000         0.000000000                
     0.000000000         0.000000000         0.000000000                
Si            1340                                                      
    -14.31689041         22.21911840        -12.43654814                
     0.000000000         0.000000000         0.000000000                
     0.000000000         0.000000000         0.000000000                
Si            1341                                                      
    -22.44248316         22.21911840        -9.380255307                
     0.000000000         0.000000000         0.000000000                
     0.000000000         0.000000000         0.000000000                
Si            1342                                                      
    -15.82346402         24.82857894        -9.380255307                
     0.000000000         0.000000000         0.000000000                
     0.000000000         0.000000000         0.000000000                
Si            1343                                                      
    -16.87310827         17.79160572        -9.380255307                
     0.000000000         0.000000000         0.000000000                
     0.000000000         0.000000000         0.000000000                
Si            1344                                                      
    -23.57387544         26.35160813        -9.380255307                
     0.000000000         0.000000000         0.000000000                
     0.000000000         0.000000000         0.000000000                
Si            1345                                                      
    -30.19290440         23.74214759        -9.380255307                
     0.000000000         0.000000000         0.000000000                
     0.000000000         0.000000000         0.000000000                
Si            1346                                                      
    -29.14325034         30.77912081        -9.380255307                
     0.000000000         0.000000000         0.000000000                
     0.000000000         0.000000000         0.000000000                
Si            1347                                                      
    -20.93590955         24.82857894        -9.380255307                
     0.000000000         0.000000000         0.000000000                
     0.000000000         0.000000000         0.000000000                
Si            1348                                                      
    -19.88626531         17.79160572        -9.380255307                
     0.000000000         0.000000000         0.000000000                
     0.000000000         0.000000000         0.000000000                
Si            1349                                                      
    -14.31689041         22.21911840        -9.380255307                
     0.000000000         0.000000000         0.000000000                
     0.000000000         0.000000000         0.000000000                
Si            1350                                                      
    -25.08044905         23.74214759        -9.380255307                
     0.000000000         0.000000000         0.000000000                
     0.000000000         0.000000000         0.000000000                
Si            1351                                                      
    -26.13010312         30.77912081        -9.380255307                
     0.000000000         0.000000000         0.000000000                
     0.000000000         0.000000000         0.000000000                
Si            1352                                                      
    -31.69947802         26.35160813        -9.380255307                
     0.000000000         0.000000000         0.000000000                
     0.000000000         0.000000000         0.000000000                
Si            1353                                                      
    -23.57387544         26.35160813        -12.43654814                
     0.000000000         0.000000000         0.000000000                
     0.000000000         0.000000000         0.000000000                
Si            1354                                                      
    -30.19290440         23.74214759        -12.43654814                
     0.000000000         0.000000000         0.000000000                
     0.000000000         0.000000000         0.000000000                
Si            1355                                                      
    -29.14325034         30.77912081        -12.43654814                
     0.000000000         0.000000000         0.000000000                
     0.000000000         0.000000000         0.000000000                
Si            1356                                                      
    -22.44248316         22.21911840        -12.43654814                
     0.000000000         0.000000000         0.000000000                
     0.000000000         0.000000000         0.000000000                
Si            1357                                                      
    -15.82346402         24.82857894        -12.43654814                
     0.000000000         0.000000000         0.000000000                
     0.000000000         0.000000000         0.000000000                
Si            1358                                                      
    -16.87310827         17.79160572        -12.43654814                
     0.000000000         0.000000000         0.000000000                
     0.000000000         0.000000000         0.000000000                
Si            1359                                                      
    -27.63667673         24.09328828        -13.77679971                
     0.000000000         0.000000000         0.000000000                
     0.000000000         0.000000000         0.000000000                
Si            1360                                                      
    -25.15608388         28.38980394        -13.77679971                
     0.000000000         0.000000000         0.000000000                
     0.000000000         0.000000000         0.000000000                
Si            1361                                                      
    -30.11727938         28.38980394        -13.77679971                
     0.000000000         0.000000000         0.000000000                
     0.000000000         0.000000000         0.000000000                
Si            1362                                                      
    -18.37969169         24.47744806        -13.77679971                
     0.000000000         0.000000000         0.000000000                
     0.000000000         0.000000000         0.000000000                
Si            1363                                                      
    -20.86028454         20.18093240        -13.77679971                
     0.000000000         0.000000000         0.000000000                
     0.000000000         0.000000000         0.000000000                
Si            1364                                                      
    -15.89908903         20.18093240        -13.77679971                
     0.000000000         0.000000000         0.000000000                
     0.000000000         0.000000000         0.000000000                
Si            1365                                                      
    -20.86028454         20.18093240        -8.039993935                
     0.000000000         0.000000000         0.000000000                
     0.000000000         0.000000000         0.000000000                
Si            1366                                                      
    -18.37969169         24.47744806        -8.039993935                
     0.000000000         0.000000000         0.000000000                
     0.000000000         0.000000000         0.000000000                
Si            1367                                                      
    -15.89908903         20.18093240        -8.039993935                
     0.000000000         0.000000000         0.000000000                
     0.000000000         0.000000000         0.000000000                
Si            1368                                                      
    -25.15608388         28.38980394        -8.039993935                
     0.000000000         0.000000000         0.000000000                
     0.000000000         0.000000000         0.000000000                
Si            1369                                                      
    -27.63667673         24.09328828        -8.039993935
[truncated: 46,624,079 more chars]
