# Supplementary material for: Subnanometer Topological Tuning of the Liquid Intrusion/Extrusion Characteristics of Hydrophobic Micropores
Source: Nano Lett. 2022 Mar 8;22(6):2164–9. doi: 10.1021/acs.nanolett.1c02140 (PMC8949755; doi:10.1021/acs.nanolett.1c02140)
Supplement: Supplementary file 3 — nl1c02140_si_003.zip [file nl1c02140_si_003.zip › FIELD]

ITT_fix
units ev
molecule 2
zeo 
NUMMOLS 1
atoms 14880
Si   28.086  0    5600  1
O     16.0   0    9280  1
finish
water
nummols 50000
atoms 3
N           16.0000       -0.82    1
H            1.0000        0.41    2
constraints 3
   1    2    1.000
   1    3    1.000
   2    3    1.63288
finish 
vdW 3
N      Si  nm  0.231913E-04  12 6  3.62980 
N      N   nm  0.673883E-02  12 6  3.55320 
O      N   nm  0.673883E-02  12 6  3.55320 
close
