# Supplementary material for: Subnanometer Topological Tuning of the Liquid Intrusion/Extrusion Characteristics of Hydrophobic Micropores
Source: Nano Lett. 2022 Mar 8;22(6):2164–9. doi: 10.1021/acs.nanolett.1c02140 (PMC8949755; doi:10.1021/acs.nanolett.1c02140)
Supplement: Supplementary file 4 — nl1c02140_si_004.zip [file nl1c02140_si_004.zip › CONFIG]

D:\MFI223fix\zdb\open\MFIzdbopenout.pdb                                 
         2         2     33456   2872000   1.0000000E-03   2.8720000E+03
       68.7576623570        0.0000000000        0.0000000000            
        0.0000000000       68.7576623570        0.0000000000            
        0.0000000000        0.0000000000       68.7576623570            
Si               1                                                      
    -11.41313224        -18.00507661        -10.45772350                
     0.000000000         0.000000000         0.000000000                
     0.000000000         0.000000000         0.000000000                
Si               2                                                      
    -13.29807444        -18.73194333        -8.389100114                
     0.000000000         0.000000000         0.000000000                
     0.000000000         0.000000000         0.000000000                
Si               3                                                      
    -14.21942711        -18.34395367        -18.51612153                
     0.000000000         0.000000000         0.000000000                
     0.000000000         0.000000000         0.000000000                
Si               4                                                      
    -17.27030281        -18.38619052        -18.74105731                
     0.000000000         0.000000000         0.000000000                
     0.000000000         0.000000000         0.000000000                
Si               5                                                      
    -18.30657902        -18.68479521        -8.733870679                
     0.000000000         0.000000000         0.000000000                
     0.000000000         0.000000000         0.000000000                
Si               6                                                      
    -15.71539739        -18.05124247        -10.07169834                
     0.000000000         0.000000000         0.000000000                
     0.000000000         0.000000000         0.000000000                
Si               7                                                      
    -11.45045783        -3.342013992        -10.57755828                
     0.000000000         0.000000000         0.000000000                
     0.000000000         0.000000000         0.000000000                
Si               8                                                      
    -13.50925868        -2.390211494        -8.568852287                
     0.000000000         0.000000000         0.000000000                
     0.000000000         0.000000000         0.000000000                
Si               9                                                      
    -14.33533288        -3.334155973        -18.84321155                
     0.000000000         0.000000000         0.000000000                
     0.000000000         0.000000000         0.000000000                
Si              10                                                      
    -17.39013759        -3.332191469        -19.12610022                
     0.000000000         0.000000000         0.000000000                
     0.000000000         0.000000000         0.000000000                
Si              11                                                      
    -18.43230730        -2.333240859        -8.922463124                
     0.000000000         0.000000000         0.000000000                
     0.000000000         0.000000000         0.000000000                
Si              12                                                      
    -15.88630930        -3.314510926        -10.20724916                
     0.000000000         0.000000000         0.000000000                
     0.000000000         0.000000000         0.000000000                
Si              13                                                      
    -18.17790396        -1.373580343        -16.91210349                
     0.000000000         0.000000000         0.000000000                
     0.000000000         0.000000000         0.000000000                
Si              14                                                      
    -16.29296176       -0.6467136270        -14.84348011                
     0.000000000         0.000000000         0.000000000                
     0.000000000         0.000000000         0.000000000                
Si              15                                                      
    -15.37160908        -1.034703294        -12.06174153                
     0.000000000         0.000000000         0.000000000                
     0.000000000         0.000000000         0.000000000                
Si              16                                                      
    -12.32073338       -0.9924664434        -12.28667732                
     0.000000000         0.000000000         0.000000000                
     0.000000000         0.000000000         0.000000000                
Si              17                                                      
    -11.28445718       -0.6938617383        -15.18825067                
     0.000000000         0.000000000         0.000000000                
     0.000000000         0.000000000         0.000000000                
Si              18                                                      
    -13.87563880        -1.327414485        -16.52607833                
     0.000000000         0.000000000         0.000000000                
     0.000000000         0.000000000         0.000000000                
Si              19                                                      
    -18.14057838        -16.03664297        -17.03193826                
     0.000000000         0.000000000         0.000000000                
     0.000000000         0.000000000         0.000000000                
Si              20                                                      
    -16.08177751        -16.98844547        -15.02323228                
     0.000000000         0.000000000         0.000000000                
     0.000000000         0.000000000         0.000000000                
Si              21                                                      
    -15.25570331        -16.04450098        -12.38883156                
     0.000000000         0.000000000         0.000000000                
     0.000000000         0.000000000         0.000000000                
Si              22                                                      
    -12.20089858        -16.04646548        -12.67172023                
     0.000000000         0.000000000         0.000000000                
     0.000000000         0.000000000         0.000000000                
Si              23                                                      
    -11.15872888        -17.04541610        -15.37684311                
     0.000000000         0.000000000         0.000000000                
     0.000000000         0.000000000         0.000000000                
Si              24                                                      
    -13.70472690        -16.06414603        -16.66162915                
     0.000000000         0.000000000         0.000000000                
     0.000000000         0.000000000         0.000000000                
Si              25                                                      
    -8.311179411        -8.311228475        -15.35719806                
     0.000000000         0.000000000         0.000000000                
     0.000000000         0.000000000         0.000000000                
Si              26                                                      
    -6.426237210        -9.038095191        -17.42582146                
     0.000000000         0.000000000         0.000000000                
     0.000000000         0.000000000         0.000000000                
Si              27                                                      
    -5.504884534        -8.650105525        -7.298800040                
     0.000000000         0.000000000         0.000000000                
     0.000000000         0.000000000         0.000000000                
Si              28                                                      
    -2.454008831        -8.692342375        -7.073864258                
     0.000000000         0.000000000         0.000000000                
     0.000000000         0.000000000         0.000000000                
Si              29                                                      
    -1.417732633        -8.990947080        -17.08105088                
     0.000000000         0.000000000         0.000000000                
     0.000000000         0.000000000         0.000000000                
Si              30                                                      
    -4.008914251        -8.357394334        -15.74322323                
     0.000000000         0.000000000         0.000000000                
     0.000000000         0.000000000         0.000000000                
Si              31                                                      
    -8.273853823        -13.03586213        -15.23736328                
     0.000000000         0.000000000         0.000000000                
     0.000000000         0.000000000         0.000000000                
Si              32                                                      
    -6.215052962        -12.08405964        -17.24606928                
     0.000000000         0.000000000         0.000000000                
     0.000000000         0.000000000         0.000000000                
Si              33                                                      
    -5.388978761        -13.02800412        -6.971710018                
     0.000000000         0.000000000         0.000000000                
     0.000000000         0.000000000         0.000000000                
Si              34                                                      
    -2.334174047        -13.02603961        -6.688821349                
     0.000000000         0.000000000         0.000000000                
     0.000000000         0.000000000         0.000000000                
Si              35                                                      
    -1.292004336        -12.02708899        -16.89245844                
     0.000000000         0.000000000         0.000000000                
     0.000000000         0.000000000         0.000000000                
Si              36                                                      
    -3.838002349        -13.00835907        -15.60767241                
     0.000000000         0.000000000         0.000000000                
     0.000000000         0.000000000         0.000000000                
Si              37                                                      
    -1.546407687        -11.06742848        -8.902818078                
     0.000000000         0.000000000         0.000000000                
     0.000000000         0.000000000         0.000000000                
Si              38                                                      
    -3.431349888        -10.34056176        -10.97144147                
     0.000000000         0.000000000         0.000000000                
     0.000000000         0.000000000         0.000000000                
Si              39                                                      
    -4.352702564        -10.72855143        -13.75318002                
     0.000000000         0.000000000         0.000000000                
     0.000000000         0.000000000         0.000000000                
Si              40                                                      
    -7.403578268        -10.68631458        -13.52824425                
     0.000000000         0.000000000         0.000000000                
     0.000000000         0.000000000         0.000000000                
Si              41                                                      
    -8.439854465        -10.38770988        -10.62667089                
     0.000000000         0.000000000         0.000000000                
     0.000000000         0.000000000         0.000000000                
Si              42                                                      
    -5.848672847        -11.02126263        -9.288843238                
     0.000000000         0.000000000         0.000000000                
     0.000000000         0.000000000         0.000000000                
Si              43                                                      
    -1.583733275        -6.342794828        -8.782983294                
     0.000000000         0.000000000         0.000000000                
     0.000000000         0.000000000         0.000000000                
Si              44                                                      
    -3.642534137        -7.294597325        -10.79168929                
     0.000000000         0.000000000         0.000000000                
     0.000000000         0.000000000         0.000000000                
Si              45                                                      
    -4.468608337        -6.350652846        -13.42609001                
     0.000000000         0.000000000         0.000000000                
     0.000000000         0.000000000         0.000000000                
Si              46                                                      
    -7.523413050        -6.352617350        -13.14320134                
     0.000000000         0.000000000         0.000000000                
     0.000000000         0.000000000         0.000000000                
Si              47                                                      
    -8.565582762        -7.351567959        -10.43807845                
     0.000000000         0.000000000         0.000000000                
     0.000000000         0.000000000         0.000000000                
Si              48                                                      
    -6.019584749        -6.370297893        -9.153292419                
     0.000000000         0.000000000         0.000000000                
     0.000000000         0.000000000         0.000000000                
Si              49                                                      
    -8.311179411        -1.373580343        -15.35719806                
     0.000000000         0.000000000         0.000000000                
     0.000000000         0.000000000         0.000000000                
Si              50                                                      
    -6.426237210       -0.6467136270        -17.42582146                
     0.000000000         0.000000000         0.000000000                
     0.000000000         0.000000000         0.000000000                
Si              51                                                      
    -5.504884534        -1.034703294        -7.298800040                
     0.000000000         0.000000000         0.000000000                
     0.000000000         0.000000000         0.000000000                
Si              52                                                      
    -2.454008831       -0.9924664434        -7.073864258                
     0.000000000         0.000000000         0.000000000                
     0.000000000         0.000000000         0.000000000                
Si              53                                                      
    -1.417732633       -0.6938617383        -17.08105088                
     0.000000000         0.000000000         0.000000000                
     0.000000000         0.000000000         0.000000000                
Si              54                                                      
    -4.008914251        -1.327414485        -15.74322323                
     0.000000000         0.000000000         0.000000000                
     0.000000000         0.000000000         0.000000000                
Si              55                                                      
    -8.273853823        -16.03664297        -15.23736328                
     0.000000000         0.000000000         0.000000000                
     0.000000000         0.000000000         0.000000000                
Si              56                                                      
    -6.215052962        -16.98844547        -17.24606928                
     0.000000000         0.000000000         0.000000000                
     0.000000000         0.000000000         0.000000000                
Si              57                                                      
    -5.388978761        -16.04450098        -6.971710018                
     0.000000000         0.000000000         0.000000000                
     0.000000000         0.000000000         0.000000000                
Si              58                                                      
    -2.334174047        -16.04646548        -6.688821349                
     0.000000000         0.000000000         0.000000000                
     0.000000000         0.000000000         0.000000000                
Si              59                                                      
    -1.292004336        -17.04541610        -16.89245844                
     0.000000000         0.000000000         0.000000000                
     0.000000000         0.000000000         0.000000000                
Si              60                                                      
    -3.838002349        -16.06414603        -15.60767241                
     0.000000000         0.000000000         0.000000000                
     0.000000000         0.000000000         0.000000000                
Si              61                                                      
    -1.546407687        -18.00507661        -8.902818078                
     0.000000000         0.000000000         0.000000000                
     0.000000000         0.000000000         0.000000000                
Si              62                                                      
    -3.431349888        -18.73194333        -10.97144147                
     0.000000000         0.000000000         0.000000000                
     0.000000000         0.000000000         0.000000000                
Si              63                                                      
    -4.352702564        -18.34395367        -13.75318002                
     0.000000000         0.000000000         0.000000000                
     0.000000000         0.000000000         0.000000000                
Si              64                                                      
    -7.403578268        -18.38619052        -13.52824425                
     0.000000000         0.000000000         0.000000000                
     0.000000000         0.000000000         0.000000000                
Si              65                                                      
    -8.439854465        -18.68479521        -10.62667089                
     0.000000000         0.000000000         0.000000000                
     0.000000000         0.000000000         0.000000000                
Si              66                                                      
    -5.848672847        -18.05124247        -9.288843238                
     0.000000000         0.000000000         0.000000000                
     0.000000000         0.000000000         0.000000000                
Si              67                                                      
    -1.583733275        -3.342013992        -8.782983294                
     0.000000000         0.000000000         0.000000000                
     0.000000000         0.000000000         0.000000000                
Si              68                                                      
    -3.642534137        -2.390211494        -10.79168929                
     0.000000000         0.000000000         0.000000000                
     0.000000000         0.000000000         0.000000000                
Si              69                                                      
    -4.468608337        -3.334155973        -13.42609001                
     0.000000000         0.000000000         0.000000000                
     0.000000000         0.000000000         0.000000000                
Si              70                                                      
    -7.523413050        -3.332191469        -13.14320134                
     0.000000000         0.000000000         0.000000000                
     0.000000000         0.000000000         0.000000000                
Si              71                                                      
    -8.565582762        -2.333240859        -10.43807845                
     0.000000000         0.000000000         0.000000000                
     0.000000000         0.000000000         0.000000000                
Si              72                                                      
    -6.019584749        -3.314510926        -9.153292419                
     0.000000000         0.000000000         0.000000000                
     0.000000000         0.000000000         0.000000000                
Si              73                                                      
    -11.41313224        -11.06742848        -10.45772350                
     0.000000000         0.000000000         0.000000000                
     0.000000000         0.000000000         0.000000000                
Si              74                                                      
    -13.29807444        -10.34056176        -8.389100114                
     0.000000000         0.000000000         0.000000000                
     0.000000000         0.000000000         0.000000000                
Si              75                                                      
    -14.21942711        -10.72855143        -18.51612153                
     0.000000000         0.000000000         0.000000000                
     0.000000000         0.000000000         0.000000000                
Si              76                                                      
    -17.27030281        -10.68631458        -18.74105731                
     0.000000000         0.000000000         0.000000000                
     0.000000000         0.000000000         0.000000000                
Si              77                                                      
    -18.30657902        -10.38770988        -8.733870679                
     0.000000000         0.000000000         0.000000000                
     0.000000000         0.000000000         0.000000000                
Si              78                                                      
    -15.71539739        -11.02126263        -10.07169834                
     0.000000000         0.000000000         0.000000000                
     0.000000000         0.000000000         0.000000000                
Si              79                                                      
    -11.45045783        -6.342794828        -10.57755828                
     0.000000000         0.000000000         0.000000000                
     0.000000000         0.000000000         0.000000000                
Si              80                                                      
    -13.50925868        -7.294597325        -8.568852287                
     0.000000000         0.000000000         0.000000000                
     0.000000000         0.000000000         0.000000000                
Si              81                                                      
    -14.33533288        -6.350652846        -18.84321155                
     0.000000000         0.000000000         0.000000000                
     0.000000000         0.000000000         0.000000000                
Si              82                                                      
    -17.39013759        -6.352617350        -19.12610022                
     0.000000000         0.000000000         0.000000000                
     0.000000000         0.000000000         0.000000000                
Si              83                                                      
    -18.43230730        -7.351567959        -8.922463124                
     0.000000000         0.000000000         0.000000000                
     0.000000000         0.000000000         0.000000000                
Si              84                                                      
    -15.88630930        -6.370297893        -10.20724916                
     0.000000000         0.000000000         0.000000000                
     0.000000000         0.000000000         0.000000000                
Si              85                                                      
    -18.17790396        -8.311228475        -16.91210349                
     0.000000000         0.000000000         0.000000000                
     0.000000000         0.000000000         0.000000000                
Si              86                                                      
    -16.29296176        -9.038095191        -14.84348011                
     0.000000000         0.000000000         0.000000000                
     0.000000000         0.000000000         0.000000000                
Si              87                                                      
    -15.37160908        -8.650105525        -12.06174153                
     0.000000000         0.000000000         0.000000000                
     0.000000000         0.000000000         0.000000000                
Si              88                                                      
    -12.32073338        -8.692342375        -12.28667732                
     0.000000000         0.000000000         0.000000000                
     0.000000000         0.000000000         0.000000000                
Si              89                                                      
    -11.28445718        -8.990947080        -15.18825067                
     0.000000000         0.000000000         0.000000000                
     0.000000000         0.000000000         0.000000000                
Si              90                                                      
    -13.87563880        -8.357394334        -16.52607833                
     0.000000000         0.000000000         0.000000000                
     0.000000000         0.000000000         0.000000000                
Si              91                                                      
    -18.14057838        -13.03586213        -17.03193826                
     0.000000000         0.000000000         0.000000000                
     0.000000000         0.000000000         0.000000000                
Si              92                                                      
    -16.08177751        -12.08405964        -15.02323228                
     0.000000000         0.000000000         0.000000000                
     0.000000000         0.000000000         0.000000000                
Si              93                                                      
    -15.25570331        -13.02800412        -12.38883156                
     0.000000000         0.000000000         0.000000000                
     0.000000000         0.000000000         0.000000000                
Si              94                                                      
    -12.20089858        -13.02603961        -12.67172023                
     0.000000000         0.000000000         0.000000000                
     0.000000000         0.000000000         0.000000000                
Si              95                                                      
    -11.15872888        -12.02708899        -15.37684311                
     0.000000000         0.000000000         0.000000000                
     0.000000000         0.000000000         0.000000000                
Si              96                                                      
    -13.70472690        -13.00835907        -16.66162915                
     0.000000000         0.000000000         0.000000000                
     0.000000000         0.000000000         0.000000000                
Si              97                                                      
     8.320316860        -18.00507661        -10.45772350                
     0.000000000         0.000000000         0.000000000                
     0.000000000         0.000000000         0.000000000                
Si              98                                                      
     6.435374660        -18.73194333        -8.389100114                
     0.000000000         0.000000000         0.000000000                
     0.000000000         0.000000000         0.000000000                
Si              99                                                      
     5.514021984        -18.34395367        -18.51612153                
     0.000000000         0.000000000         0.000000000                
     0.000000000         0.000000000         0.000000000                
Si             100                                                      
     2.463146281        -18.38619052        -18.74105731                
     0.000000000         0.000000000         0.000000000                
     0.000000000         0.000000000         0.000000000                
Si             101                                                      
     1.426870083        -18.68479521        -8.733870679                
     0.000000000         0.000000000         0.000000000                
     0.000000000         0.000000000         0.000000000                
Si             102                                                      
     4.018051702        -18.05124247        -10.07169834                
     0.000000000         0.000000000         0.000000000                
     0.000000000         0.000000000         0.000000000                
Si             103                                                      
     8.282991273        -3.342013992        -10.57755828                
     0.000000000         0.000000000         0.000000000                
     0.000000000         0.000000000         0.000000000                
Si             104                                                      
     6.224190412        -2.390211494        -8.568852287                
     0.000000000         0.000000000         0.000000000                
     0.000000000         0.000000000         0.000000000                
Si             105                                                      
     5.398116211        -3.334155973        -18.84321155                
     0.000000000         0.000000000         0.000000000                
     0.000000000         0.000000000         0.000000000                
Si             106                                                      
     2.343311498        -3.332191469        -19.12610022                
     0.000000000         0.000000000         0.000000000                
     0.000000000         0.000000000         0.000000000                
Si             107                                                      
     1.301141787        -2.333240859        -8.922463124                
     0.000000000         0.000000000         0.000000000                
     0.000000000         0.000000000         0.000000000                
Si             108                                                      
     3.847139798        -3.314510926        -10.20724916                
     0.000000000         0.000000000         0.000000000                
     0.000000000         0.000000000         0.000000000                
Si             109                                                      
     1.555545137        -1.373580343        -16.91210349                
     0.000000000         0.000000000         0.000000000                
     0.000000000         0.000000000         0.000000000                
Si             110                                                      
     3.440487338       -0.6467136270        -14.84348011                
     0.000000000         0.000000000         0.000000000                
     0.000000000         0.000000000         0.000000000                
Si             111                                                      
     4.361840014        -1.034703294        -12.06174153                
     0.000000000         0.000000000         0.000000000                
     0.000000000         0.000000000         0.000000000                
Si             112                                                      
     7.412715718       -0.9924664434        -12.28667732                
     0.000000000         0.000000000         0.000000000                
     0.000000000         0.000000000         0.000000000                
Si             113                                                      
     8.448991915       -0.6938617383        -15.18825067                
     0.000000000         0.000000000         0.000000000                
     0.000000000         0.000000000         0.000000000                
Si             114                                                      
     5.857810296        -1.327414485        -16.52607833                
     0.000000000         0.000000000         0.000000000                
     0.000000000         0.000000000         0.000000000                
Si             115                                                      
     1.592870726        -16.03664297        -17.03193826                
     0.000000000         0.000000000         0.000000000                
     0.000000000         0.000000000         0.000000000                
Si             116                                                      
     3.651671587        -16.98844547        -15.02323228                
     0.000000000         0.000000000         0.000000000                
     0.000000000         0.000000000         0.000000000                
Si             117                                                      
     4.477745788        -16.04450098        -12.38883156                
     0.000000000         0.000000000         0.000000000                
     0.000000000         0.000000000         0.000000000                
Si             118                                                      
     7.532550501        -16.04646548        -12.67172023                
     0.000000000         0.000000000         0.000000000                
     0.000000000         0.000000000         0.000000000                
Si             119                                                      
     8.574720212        -17.04541610        -15.37684311                
     0.000000000         0.000000000         0.000000000                
     0.000000000         0.000000000         0.000000000                
Si             120                                                      
     6.028722200        -16.06414603        -16.66162915                
     0.000000000         0.000000000         0.000000000                
     0.000000000         0.000000000         0.000000000                
Si             121                                                      
     11.42226968        -8.311228475        -15.35719806                
     0.000000000         0.000000000         0.000000000                
     0.000000000         0.000000000         0.000000000                
Si             122                                                      
     13.30721189        -9.038095191        -17.42582146                
     0.000000000         0.000000000         0.000000000                
     0.000000000         0.000000000         0.000000000                
Si             123                                                      
     14.22856456        -8.650105525        -7.298800040                
     0.000000000         0.000000000         0.000000000                
     0.000000000         0.000000000         0.000000000                
Si             124                                                      
     17.27944027        -8.692342375        -7.073864258                
     0.000000000         0.000000000         0.000000000                
     0.000000000         0.000000000         0.000000000                
Si             125                                                      
     18.31571646        -8.990947080        -17.08105088                
     0.000000000         0.000000000         0.000000000                
     0.000000000         0.000000000         0.000000000                
Si             126                                                      
     15.72453485        -8.357394334        -15.74322323                
     0.000000000         0.000000000         0.000000000                
     0.000000000         0.000000000         0.000000000                
Si             127                                                      
     11.45959528        -13.03586213        -15.23736328                
     0.000000000         0.000000000         0.000000000                
     0.000000000         0.000000000         0.000000000                
Si             128                                                      
     13.51839614        -12.08405964        -17.24606928                
     0.000000000         0.000000000         0.000000000                
     0.000000000         0.000000000         0.000000000                
Si             129                                                      
     14.34447034        -13.02800412        -6.971710018                
     0.000000000         0.000000000         0.000000000                
     0.000000000         0.000000000         0.000000000                
Si             130                                                      
     17.39927505        -13.02603961        -6.688821349                
     0.000000000         0.000000000         0.000000000                
     0.000000000         0.000000000         0.000000000                
Si             131                                                      
     18.44144477        -12.02708899        -16.89245844                
     0.000000000         0.000000000         0.000000000                
     0.000000000         0.000000000         0.000000000                
Si             132                                                      
     15.89544674        -13.00835907        -15.60767241                
     0.000000000         0.000000000         0.000000000                
     0.000000000         0.000000000         0.000000000                
Si             133                                                      
     18.18704142        -11.06742848        -8.902818078                
     0.000000000         0.000000000         0.000000000                
     0.000000000         0.000000000         0.000000000                
Si             134                                                      
     16.30209920        -10.34056176        -10.97144147                
     0.000000000         0.000000000         0.000000000                
     0.000000000         0.000000000         0.000000000                
Si             135                                                      
     15.38074653        -10.72855143        -13.75318002                
     0.000000000         0.000000000         0.000000000                
     0.000000000         0.000000000         0.000000000                
Si             136                                                      
     12.32987083        -10.68631458        -13.52824425                
     0.000000000         0.000000000         0.000000000                
     0.000000000         0.000000000         0.000000000                
Si             137                                                      
     11.29359463        -10.38770988        -10.62667089                
     0.000000000         0.000000000         0.000000000                
     0.000000000         0.000000000         0.000000000                
Si             138                                                      
     13.88477625        -11.02126263        -9.288843238                
     0.000000000         0.000000000         0.000000000                
     0.000000000         0.000000000         0.000000000                
Si             139                                                      
     18.14971582        -6.342794828        -8.782983294                
     0.000000000         0.000000000         0.000000000                
     0.000000000         0.000000000         0.000000000                
Si             140                                                      
     16.09091496        -7.294597325        -10.79168929                
     0.000000000         0.000000000         0.000000000                
     0.000000000         0.000000000         0.000000000                
Si             141                                                      
     15.26484076        -6.350652846        -13.42609001                
     0.000000000         0.000000000         0.000000000                
     0.000000000         0.000000000         0.000000000                
Si             142                                                      
     12.21003605        -6.352617350        -13.14320134                
     0.000000000         0.000000000         0.000000000                
     0.000000000         0.000000000         0.000000000                
Si             143                                                      
     11.16786633        -7.351567959        -10.43807845                
     0.000000000         0.000000000         0.000000000                
     0.000000000         0.000000000         0.000000000                
Si             144                                                      
     13.71386435        -6.370297893        -9.153292419                
     0.000000000         0.000000000         0.000000000                
     0.000000000         0.000000000         0.000000000                
Si             145                                                      
     11.42226968        -1.373580343        -15.35719806                
     0.000000000         0.000000000         0.000000000                
     0.000000000         0.000000000         0.000000000                
Si             146                                                      
     13.30721189       -0.6467136270        -17.42582146                
     0.000000000         0.000000000         0.000000000                
     0.000000000         0.000000000         0.000000000                
Si             147                                                      
     14.22856456        -1.034703294        -7.298800040                
     0.000000000         0.000000000         0.000000000                
     0.000000000         0.000000000         0.000000000                
Si             148                                                      
     17.27944027       -0.9924664434        -7.073864258                
     0.000000000         0.000000000         0.000000000                
     0.000000000         0.000000000         0.000000000                
Si             149                                                      
     18.31571646       -0.6938617383        -17.08105088                
     0.000000000         0.000000000         0.000000000                
     0.000000000         0.000000000         0.000000000                
Si             150                                                      
     15.72453485        -1.327414485        -15.74322323                
     0.000000000         0.000000000         0.000000000                
     0.000000000         0.000000000         0.000000000                
Si             151                                                      
     11.45959528        -16.03664297        -15.23736328                
     0.000000000         0.000000000         0.000000000                
     0.000000000         0.000000000         0.000000000                
Si             152                                                      
     13.51839614        -16.98844547        -17.24606928                
     0.000000000         0.000000000         0.000000000                
     0.000000000         0.000000000         0.000000000                
Si             153                                                      
     14.34447034        -16.04450098        -6.971710018                
     0.000000000         0.000000000         0.000000000                
     0.000000000         0.000000000         0.000000000                
Si             154                                                      
     17.39927505        -16.04646548        -6.688821349                
     0.000000000         0.000000000         0.000000000                
     0.000000000         0.000000000         0.000000000                
Si             155                                                      
     18.44144477        -17.04541610        -16.89245844                
     0.000000000         0.000000000         0.000000000                
     0.000000000         0.000000000         0.000000000                
Si             156                                                      
     15.89544674        -16.06414603        -15.60767241                
     0.000000000         0.000000000         0.000000000                
     0.000000000         0.000000000         0.000000000                
Si             157                                                      
     18.18704142        -18.00507661        -8.902818078                
     0.000000000         0.000000000         0.000000000                
     0.000000000         0.000000000         0.000000000                
Si             158                                                      
     16.30209920        -18.73194333        -10.97144147                
     0.000000000         0.000000000         0.000000000                
     0.000000000         0.000000000         0.000000000                
Si             159                                                      
     15.38074653        -18.34395367        -13.75318002                
     0.000000000         0.000000000         0.000000000                
     0.000000000         0.000000000         0.000000000                
Si             160                                                      
     12.32987083        -18.38619052        -13.52824425                
     0.000000000         0.000000000         0.000000000                
     0.000000000         0.000000000         0.000000000                
Si             161                                                      
     11.29359463        -18.68479521        -10.62667089                
     0.000000000         0.000000000         0.000000000                
     0.000000000         0.000000000         0.000000000                
Si             162                                                      
     13.88477625        -18.05124247        -9.288843238                
     0.000000000         0.000000000         0.000000000                
     0.000000000         0.000000000         0.000000000                
Si             163                                                      
     18.14971582        -3.342013992        -8.782983294                
     0.000000000         0.000000000         0.000000000                
     0.000000000         0.000000000         0.000000000                
Si             164                                                      
     16.09091496        -2.390211494        -10.79168929                
     0.000000000         0.000000000         0.000000000                
     0.000000000         0.000000000         0.000000000                
Si             165                                                      
     15.26484076        -3.334155973        -13.42609001                
     0.000000000         0.000000000         0.000000000                
     0.000000000         0.000000000         0.000000000                
Si             166                                                      
     12.21003605        -3.332191469        -13.14320134                
     0.000000000         0.000000000         0.000000000                
     0.000000000         0.000000000         0.000000000                
Si             167                                                      
     11.16786633        -2.333240859        -10.43807845                
     0.000000000         0.000000000         0.000000000                
     0.000000000         0.000000000         0.000000000                
Si             168                                                      
     13.71386435        -3.314510926        -9.153292419                
     0.000000000         0.000000000         0.000000000                
     0.000000000         0.000000000         0.000000000                
Si             169                                                      
     8.320316860        -11.06742848        -10.45772350                
     0.000000000         0.000000000         0.000000000                
     0.000000000         0.000000000         0.000000000                
Si             170                                                      
     6.435374660        -10.34056176        -8.389100114                
     0.000000000         0.000000000         0.000000000                
     0.000000000         0.000000000         0.000000000                
Si             171                                                      
     5.514021984        -10.72855143        -18.51612153                
     0.000000000         0.000000000         0.000000000                
     0.000000000         0.000000000         0.000000000                
Si             172                                                      
     2.463146281        -10.68631458        -18.74105731                
     0.000000000         0.000000000         0.000000000                
     0.000000000         0.000000000         0.000000000                
Si             173                                                      
     1.426870083        -10.38770988        -8.733870679                
     0.000000000         0.000000000         0.000000000                
     0.000000000         0.000000000         0.000000000                
Si             174                                                      
     4.018051702        -11.02126263        -10.07169834                
     0.000000000         0.000000000         0.000000000                
     0.000000000         0.000000000         0.000000000                
Si             175                                                      
     8.282991273        -6.342794828        -10.57755828                
     0.000000000         0.000000000         0.000000000                
     0.000000000         0.000000000         0.000000000                
Si             176                                                      
     6.224190412        -7.294597325        -8.568852287                
     0.000000000         0.000000000         0.000000000                
     0.000000000         0.000000000         0.000000000                
Si             177                                                      
     5.398116211        -6.350652846        -18.84321155                
     0.000000000         0.000000000         0.000000000                
     0.000000000         0.000000000         0.000000000                
Si             178                                                      
     2.343311498        -6.352617350        -19.12610022                
     0.000000000         0.000000000         0.000000000                
     0.000000000         0.000000000         0.000000000                
Si             179                                                      
     1.301141787        -7.351567959        -8.922463124                
     0.000000000         0.000000000         0.000000000                
     0.000000000         0.000000000         0.000000000                
Si             180                                                      
     3.847139798        -6.370297893        -10.20724916                
     0.000000000         0.000000000         0.000000000                
     0.000000000         0.000000000         0.000000000                
Si             181                                                      
     1.555545137        -8.311228475        -16.91210349                
     0.000000000         0.000000000         0.000000000                
     0.000000000         0.000000000         0.000000000                
Si             182                                                      
     3.440487338        -9.038095191        -14.84348011                
     0.000000000         0.000000000         0.000000000                
     0.000000000         0.000000000         0.000000000                
Si             183                                                      
     4.361840014        -8.650105525        -12.06174153                
     0.000000000         0.000000000         0.000000000                
     0.000000000         0.000000000         0.000000000                
Si             184                                                      
     7.412715718        -8.692342375        -12.28667732                
     0.000000000         0.000000000         0.000000000                
     0.000000000         0.000000000         0.000000000                
Si             185                                                      
     8.448991915        -8.990947080        -15.18825067                
     0.000000000         0.000000000         0.000000000                
     0.000000000         0.000000000         0.000000000                
Si             186                                                      
     5.857810296        -8.357394334        -16.52607833                
     0.000000000         0.000000000         0.000000000                
     0.000000000         0.000000000         0.000000000                
Si             187                                                      
     1.592870726        -13.03586213        -17.03193826                
     0.000000000         0.000000000         0.000000000                
     0.000000000         0.000000000         0.000000000                
Si             188                                                      
     3.651671587        -12.08405964        -15.02323228                
     0.000000000         0.000000000         0.000000000                
     0.000000000         0.000000000         0.000000000                
Si             189                                                      
     4.477745788        -13.02800412        -12.38883156                
     0.000000000         0.000000000         0.000000000                
     0.000000000         0.000000000         0.000000000                
Si             190                                                      
     7.532550501        -13.02603961        -12.67172023                
     0.000000000         0.000000000         0.000000000                
     0.000000000         0.000000000         0.000000000                
Si             191                                                      
     8.574720212        -12.02708899        -15.37684311                
     0.000000000         0.000000000         0.000000000                
     0.000000000         0.000000000         0.000000000                
Si             192                                                      
     6.028722200        -13.00835907        -16.66162915                
     0.000000000         0.000000000         0.000000000                
     0.000000000         0.000000000         0.000000000                
Si             193                                                      
    -11.41313224         1.382619665        -10.45772350                
     0.000000000         0.000000000         0.000000000                
     0.000000000         0.000000000         0.000000000                
Si             194                                                      
    -13.29807444        0.6557529485        -8.389100114                
     0.000000000         0.000000000         0.000000000                
     0.000000000         0.000000000         0.000000000                
Si             195                                                      
    -14.21942711         1.043742613        -18.51612153                
     0.000000000         0.000000000         0.000000000                
     0.000000000         0.000000000         0.000000000                
Si             196                                                      
    -17.27030281         1.001505764        -18.74105731                
     0.000000000         0.000000000         0.000000000                
     0.000000000         0.000000000         0.000000000                
Si             197                                                      
    -18.30657902        0.7029010600        -8.733870679                
     0.000000000         0.000000000         0.000000000                
     0.000000000         0.000000000         0.000000000                
Si             198                                                      
    -15.71539739         1.336453806        -10.07169834                
     0.000000000         0.000000000         0.000000000                
     0.000000000         0.000000000         0.000000000                
Si             199                                                      
    -11.45045783         16.04568230        -10.57755828                
     0.000000000         0.000000000         0.000000000                
     0.000000000         0.000000000         0.000000000                
Si             200                                                      
    -13.50925868         16.99748479        -8.568852287                
     0.000000000         0.000000000         0.000000000                
     0.000000000         0.000000000         0.000000000                
Si             201                                                      
    -14.33533288         16.05354030        -18.84321155                
     0.000000000         0.000000000         0.000000000                
     0.000000000         0.000000000         0.000000000                
Si             202                                                      
    -17.39013759         16.05550481        -19.12610022                
     0.000000000         0.000000000         0.000000000                
     0.000000000         0.000000000         0.000000000                
Si             203                                                      
    -18.43230730         17.05445542        -8.922463124                
     0.000000000         0.000000000         0.000000000                
     0.000000000         0.000000000         0.000000000                
Si             204                                                      
    -15.88630930         16.07318536        -10.20724916                
     0.000000000         0.000000000         0.000000000                
     0.000000000         0.000000000         0.000000000                
Si             205                                                      
    -18.17790396         18.01411593        -16.91210349                
     0.000000000         0.000000000         0.000000000                
     0.000000000         0.000000000         0.000000000                
Si             206                                                      
    -16.29296176         18.74098265        -14.84348011                
     0.000000000         0.000000000         0.000000000                
     0.000000000         0.000000000         0.000000000                
Si             207                                                      
    -15.37160908         18.35299299        -12.06174153                
     0.000000000         0.000000000         0.000000000                
     0.000000000         0.000000000         0.000000000                
Si             208                                                      
    -12.32073338         18.39522984        -12.28667732                
     0.000000000         0.000000000         0.000000000                
     0.000000000         0.000000000         0.000000000                
Si             209                                                      
    -11.28445718         18.69383454        -15.18825067                
     0.000000000         0.000000000         0.000000000                
     0.000000000         0.000000000         0.000000000                
Si             210                                                      
    -13.87563880         18.06028180        -16.52607833                
     0.000000000         0.000000000         0.000000000                
     0.000000000         0.000000000         0.000000000                
Si             211                                                      
    -18.14057838         3.351053312        -17.03193826                
     0.000000000         0.000000000         0.000000000                
     0.000000000         0.000000000         0.000000000                
Si             212                                                      
    -16.08177751         2.399250816        -15.02323228                
     0.000000000         0.000000000         0.000000000                
     0.000000000         0.000000000         0.000000000                
Si             213                                                      
    -15.25570331         3.343195295        -12.38883156                
     0.000000000         0.000000000         0.000000000                
     0.000000000         0.000000000         0.000000000                
Si             214                                                      
    -12.20089858         3.341230789        -12.67172023                
     0.000000000         0.000000000         0.000000000                
     0.000000000         0.000000000         0.000000000                
Si             215                                                      
    -11.15872888         2.342280182        -15.37684311                
     0.000000000         0.000000000         0.000000000                
     0.000000000         0.000000000         0.000000000                
Si             216                                                      
    -13.70472690         3.323550248        -16.66162915                
     0.000000000         0.000000000         0.000000000                
     0.000000000         0.000000000         0.000000000                
Si             217                                                      
    -8.311179411         11.07646780        -15.35719806                
     0.000000000         0.000000000         0.000000000                
     0.000000000         0.000000000         0.000000000                
Si             218                                                      
    -6.426237210         10.34960109        -17.42582146                
     0.000000000         0.000000000         0.000000000                
     0.000000000         0.000000000         0.000000000                
Si             219                                                      
    -5.504884534         10.73759076        -7.298800040                
     0.000000000         0.000000000         0.000000000                
     0.000000000         0.000000000         0.000000000                
Si             220                                                      
    -2.454008831         10.69535391        -7.073864258                
     0.000000000         0.000000000         0.000000000                
     0.000000000         0.000000000         0.000000000                
Si             221                                                      
    -1.417732633         10.39674920        -17.08105088                
     0.000000000         0.000000000         0.000000000                
     0.000000000         0.000000000         0.000000000                
Si             222                                                      
    -4.008914251         11.03030194        -15.74322323                
     0.000000000         0.000000000         0.000000000                
     0.000000000         0.000000000         0.000000000                
Si             223                                                      
    -8.273853823         6.351834149        -15.23736328                
     0.000000000         0.000000000         0.000000000                
     0.000000000         0.000000000         0.000000000                
Si             224                                                      
    -6.215052962         7.303636646        -17.24606928                
     0.000000000         0.000000000         0.000000000                
     0.000000000         0.000000000         0.000000000                
Si             225                                                      
    -5.388978761         6.359692168        -6.971710018                
     0.000000000         0.000000000         0.000000000                
     0.000000000         0.000000000         0.000000000                
Si             226                                                      
    -2.334174047         6.361656671        -6.688821349                
     0.000000000         0.000000000         0.000000000                
     0.000000000         0.000000000         0.000000000                
Si             227                                                      
    -1.292004336         7.360607281        -16.89245844                
     0.000000000         0.000000000         0.000000000                
     0.000000000         0.000000000         0.000000000                
Si             228                                                      
    -3.838002349         6.379337214        -15.60767241                
     0.000000000         0.000000000         0.000000000                
     0.000000000         0.000000000         0.000000000                
Si             229                                                      
    -1.546407687         8.320267797        -8.902818078                
     0.000000000         0.000000000         0.000000000                
     0.000000000         0.000000000         0.000000000                
Si             230                                                      
    -3.431349888         9.047134513        -10.97144147                
     0.000000000         0.000000000         0.000000000                
     0.000000000         0.000000000         0.000000000                
Si             231                                                      
    -4.352702564         8.659144847        -13.75318002                
     0.000000000         0.000000000         0.000000000                
     0.000000000         0.000000000         0.000000000                
Si             232                                                      
    -7.403578268         8.701381696        -13.52824425                
     0.000000000         0.000000000         0.000000000                
     0.000000000         0.000000000         0.000000000                
Si             233                                                      
    -8.439854465         8.999986402        -10.62667089                
     0.000000000         0.000000000         0.000000000                
     0.000000000         0.000000000         0.000000000                
Si             234                                                      
    -5.848672847         8.366433655        -9.288843238                
     0.000000000         0.000000000         0.000000000                
     0.000000000         0.000000000         0.000000000                
Si             235                                                      
    -1.583733275         13.04490145        -8.782983294                
     0.000000000         0.000000000         0.000000000                
     0.000000000         0.000000000         0.000000000                
Si             236                                                      
    -3.642534137         12.09309895        -10.79168929                
     0.000000000         0.000000000         0.000000000                
     0.000000000         0.000000000         0.000000000                
Si             237                                                      
    -4.468608337         13.03704344        -13.42609001                
     0.000000000         0.000000000         0.000000000                
     0.000000000         0.000000000         0.000000000                
Si             238                                                      
    -7.523413050         13.03507893        -13.14320134                
     0.000000000         0.000000000         0.000000000                
     0.000000000         0.000000000         0.000000000                
Si             239                                                      
    -8.565582762         12.03612832        -10.43807845                
     0.000000000         0.000000000         0.000000000                
     0.000000000         0.000000000         0.000000000                
Si             240                                                      
    -6.019584749         13.01739839        -9.153292419                
     0.000000000         0.000000000         0.000000000                
     0.000000000         0.000000000         0.000000000                
Si             241                                                      
    -8.311179411         18.01411593        -15.35719806                
     0.000000000         0.000000000         0.000000000                
     0.000000000         0.000000000         0.000000000                
Si             242                                                      
    -6.426237210         18.74098265        -17.42582146                
     0.000000000         0.000000000         0.000000000                
     0.000000000         0.000000000         0.000000000                
Si             243                                                      
    -5.504884534         18.35299299        -7.298800040                
     0.000000000         0.000000000         0.000000000                
     0.000000000         0.000000000         0.000000000                
Si             244                                                      
    -2.454008831         18.39522984        -7.073864258                
     0.000000000         0.000000000         0.000000000                
     0.000000000         0.000000000         0.000000000                
Si             245                                                      
    -1.417732633         18.69383454        -17.08105088                
     0.000000000         0.000000000         0.000000000                
     0.000000000         0.000000000         0.000000000                
Si             246                                                      
    -4.008914251         18.06028180        -15.74322323                
     0.000000000         0.000000000         0.000000000                
     0.000000000         0.000000000         0.000000000                
Si             247                                                      
    -8.273853823         3.351053312        -15.23736328                
     0.000000000         0.000000000         0.000000000                
     0.000000000         0.000000000         0.000000000                
Si             248                                                      
    -6.215052962         2.399250816        -17.24606928                
     0.000000000         0.000000000         0.000000000                
     0.000000000         0.000000000         0.000000000                
Si             249                                                      
    -5.388978761         3.343195295        -6.971710018                
     0.000000000         0.000000000         0.000000000                
     0.000000000         0.000000000         0.000000000                
Si             250                                                      
    -2.334174047         3.341230789        -6.688821349                
     0.000000000         0.000000000         0.000000000                
     0.000000000         0.000000000         0.000000000                
Si             251                                                      
    -1.292004336         2.342280182        -16.89245844                
     0.000000000         0.000000000         0.000000000                
     0.000000000         0.000000000         0.000000000                
Si             252                                                      
    -3.838002349         3.323550248        -15.60767241                
     0.000000000         0.000000000         0.000000000                
     0.000000000         0.000000000         0.000000000                
Si             253                                                      
    -1.546407687         1.382619665        -8.902818078                
     0.000000000         0.000000000         0.000000000                
     0.000000000         0.000000000         0.000000000                
Si             254                                                      
    -3.431349888        0.6557529485        -10.97144147                
     0.000000000         0.000000000         0.000000000                
     0.000000000         0.000000000         0.000000000                
Si             255                                                      
    -4.352702564         1.043742613        -13.75318002                
     0.000000000         0.000000000         0.000000000                
     0.000000000         0.000000000         0.000000000                
Si             256                                                      
    -7.403578268         1.001505764        -13.52824425                
     0.000000000         0.000000000         0.000000000                
     0.000000000         0.000000000         0.000000000                
Si             257                                                      
    -8.439854465        0.7029010600        -10.62667089                
     0.000000000         0.000000000         0.000000000                
     0.000000000         0.000000000         0.000000000                
Si             258                                                      
    -5.848672847         1.336453806        -9.288843238                
     0.000000000         0.000000000         0.000000000                
     0.000000000         0.000000000         0.000000000                
Si             259                                                      
    -1.583733275         16.04568230        -8.782983294                
     0.000000000         0.000000000         0.000000000                
     0.000000000         0.000000000         0.000000000                
Si             260                                                      
    -3.642534137         16.99748479        -10.79168929                
     0.000000000         0.000000000         0.000000000                
     0.000000000         0.000000000         0.000000000                
Si             261                                                      
    -4.468608337         16.05354030        -13.42609001                
     0.000000000         0.000000000         0.000000000                
     0.000000000         0.000000000         0.000000000                
Si             262                                                      
    -7.523413050         16.05550481        -13.14320134                
     0.000000000         0.000000000         0.000000000                
     0.000000000         0.000000000         0.000000000                
Si             263                                                      
    -8.565582762         17.05445542        -10.43807845                
     0.000000000         0.000000000         0.000000000                
     0.000000000         0.000000000         0.000000000                
Si             264                                                      
    -6.019584749         16.07318536        -9.153292419                
     0.000000000         0.000000000         0.000000000                
     0.000000000         0.000000000         0.000000000                
Si             265                                                      
    -11.41313224         8.320267797        -10.45772350                
     0.000000000         0.000000000         0.000000000                
     0.000000000         0.000000000         0.000000000                
Si             266                                                      
    -13.29807444         9.047134513        -8.389100114                
     0.000000000         0.000000000         0.000000000                
     0.000000000         0.000000000         0.000000000                
Si             267                                                      
    -14.21942711         8.659144847        -18.51612153                
     0.000000000         0.000000000         0.000000000                
     0.000000000         0.000000000         0.000000000                
Si             268                                                      
    -17.27030281         8.701381696        -18.74105731                
     0.000000000         0.000000000         0.000000000                
     0.000000000         0.000000000         0.000000000                
Si             269                                                      
    -18.30657902         8.999986402        -8.733870679                
     0.000000000         0.000000000         0.000000000                
     0.000000000         0.000000000         0.000000000                
Si             270                                                      
    -15.71539739         8.366433655        -10.07169834                
     0.000000000         0.000000000         0.000000000                
     0.000000000         0.000000000         0.000000000                
Si             271                                                      
    -11.45045783         13.04490145        -10.57755828                
     0.000000000         0.000000000         0.000000000                
     0.000000000         0.000000000         0.000000000                
Si             272                                                      
    -13.50925868         12.09309895        -8.568852287                
     0.000000000         0.000000000         0.000000000                
     0.000000000         0.000000000         0.000000000                
Si             273                                                      
    -14.33533288         13.03704344        -18.84321155                
     0.000000000         0.000000000         0.000000000                
     0.000000000         0.000000000         0.000000000                
Si             274                                                      
    -17.39013759         13.03507893        -19.12610022                
     0.000000000         0.000000000         0.000000000                
     0.000000000         0.000000000         0.000000000                
Si             275                                                      
    -18.43230730         12.03612832        -8.922463124                
     0.000000000         0.000000000         0.000000000                
     0.000000000         0.000000000         0.000000000                
Si             276                                                      
    -15.88630930         13.01739839        -10.20724916                
     0.000000000         0.000000000         0.000000000                
     0.000000000         0.000000000         0.000000000                
Si             277                                                      
    -18.17790396         11.07646780        -16.91210349                
     0.000000000         0.000000000         0.000000000                
     0.000000000         0.000000000         0.000000000                
Si             278                                                      
    -16.29296176         10.34960109        -14.84348011                
     0.000000000         0.000000000         0.000000000                
     0.000000000         0.000000000         0.000000000                
Si             279                                                      
    -15.37160908         10.73759076        -12.06174153                
     0.000000000         0.000000000         0.000000000                
     0.000000000         0.000000000         0.000000000                
Si             280                                                      
    -12.32073338         10.69535391        -12.28667732                
     0.000000000         0.000000000         0.000000000                
     0.000000000         0.000000000         0.000000000                
Si             281                                                      
    -11.28445718         10.39674920        -15.18825067                
     0.000000000         0.000000000         0.000000000                
     0.000000000         0.000000000         0.000000000                
Si             282                                                      
    -13.87563880         11.03030194        -16.52607833                
     0.000000000         0.000000000         0.000000000                
     0.000000000         0.000000000         0.000000000                
Si             283                                                      
    -18.14057838         6.351834149        -17.03193826                
     0.000000000         0.000000000         0.000000000                
     0.000000000         0.000000000         0.000000000                
Si             284                                                      
    -16.08177751         7.303636646        -15.02323228                
     0.000000000         0.000000000         0.000000000                
     0.000000000         0.000000000         0.000000000                
Si             285                                                      
    -15.25570331         6.359692168        -12.38883156                
     0.000000000         0.000000000         0.000000000                
     0.000000000         0.000000000         0.000000000                
Si             286                                                      
    -12.20089858         6.361656671        -12.67172023                
     0.000000000         0.000000000         0.000000000                
     0.000000000         0.000000000         0.000000000                
Si             287                                                      
    -11.15872888         7.360607281        -15.37684311                
     0.000000000         0.000000000         0.000000000                
     0.000000000         0.000000000         0.000000000                
Si             288                                                      
    -13.70472690         6.379337214        -16.66162915                
     0.000000000         0.000000000         0.000000000                
     0.000000000         0.000000000         0.000000000                
Si             289                                                      
     8.320316860         1.382619665        -10.45772350                
     0.000000000         0.000000000         0.000000000                
     0.000000000         0.000000000         0.000000000                
Si             290                                                      
     6.435374660        0.6557529485        -8.389100114                
     0.000000000         0.000000000         0.000000000                
     0.000000000         0.000000000         0.000000000                
Si             291                                                      
     5.514021984         1.043742613        -18.51612153                
     0.000000000         0.000000000         0.000000000                
     0.000000000         0.000000000         0.000000000                
Si             292                                                      
     2.463146281         1.001505764        -18.74105731                
     0.000000000         0.000000000         0.000000000                
     0.000000000         0.000000000         0.000000000                
Si             293                                                      
     1.426870083        0.7029010600        -8.733870679                
     0.000000000         0.000000000         0.000000000                
     0.000000000         0.000000000         0.000000000                
Si             294                                                      
     4.018051702         1.336453806        -10.07169834                
     0.000000000         0.000000000         0.000000000                
     0.000000000         0.000000000         0.000000000                
Si             295                                                      
     8.282991273         16.04568230        -10.57755828                
     0.000000000         0.000000000         0.000000000                
     0.000000000         0.000000000         0.000000000                
Si             296                                                      
     6.224190412         16.99748479        -8.568852287                
     0.000000000         0.000000000         0.000000000                
     0.000000000         0.000000000         0.000000000                
Si             297                                                      
     5.398116211         16.05354030        -18.84321155                
     0.000000000         0.000000000         0.000000000                
     0.000000000         0.000000000         0.000000000                
Si             298                                                      
     2.343311498         16.05550481        -19.12610022                
     0.000000000         0.000000000         0.000000000                
     0.000000000         0.000000000         0.000000000                
Si             299                                                      
     1.301141787         17.05445542        -8.922463124                
     0.000000000         0.000000000         0.000000000                
     0.000000000         0.000000000         0.000000000                
Si             300                                                      
     3.847139798         16.07318536        -10.20724916                
     0.000000000         0.000000000         0.000000000                
     0.000000000         0.000000000         0.000000000                
Si             301                                                      
     1.555545137         18.01411593        -16.91210349                
     0.000000000         0.000000000         0.000000000                
     0.000000000         0.000000000         0.000000000                
Si             302                                                      
     3.440487338         18.74098265        -14.84348011                
     0.000000000         0.000000000         0.000000000                
     0.000000000         0.000000000         0.000000000                
Si             303                                                      
     4.361840014         18.35299299        -12.06174153                
     0.000000000         0.000000000         0.000000000                
     0.000000000         0.000000000         0.000000000                
Si             304                                                      
     7.412715718         18.39522984        -12.28667732                
     0.000000000         0.000000000         0.000000000                
     0.000000000         0.000000000         0.000000000                
Si             305                                                      
     8.448991915         18.69383454        -15.18825067                
     0.000000000         0.000000000         0.000000000                
     0.000000000         0.000000000         0.000000000                
Si             306                                                      
     5.857810296         18.06028180        -16.52607833                
     0.000000000         0.000000000         0.000000000                
     0.000000000         0.000000000         0.000000000                
Si             307                                                      
     1.592870726         3.351053312        -17.03193826                
     0.000000000         0.000000000         0.000000000                
     0.000000000         0.000000000         0.000000000                
Si             308                                                      
     3.651671587         2.399250816        -15.02323228                
     0.000000000         0.000000000         0.000000000                
     0.000000000         0.000000000         0.000000000                
Si             309                                                      
     4.477745788         3.343195295        -12.38883156                
     0.000000000         0.000000000         0.000000000                
     0.000000000         0.000000000         0.000000000                
Si             310                                                      
     7.532550501         3.341230789        -12.67172023                
     0.000000000         0.000000000         0.000000000                
     0.000000000         0.000000000         0.000000000                
Si             311                                                      
     8.574720212         2.342280182        -15.37684311                
     0.000000000         0.000000000         0.000000000                
     0.000000000         0.000000000         0.000000000                
Si             312                                                      
     6.028722200         3.323550248        -16.66162915                
     0.000000000         0.000000000         0.000000000                
     0.000000000         0.000000000         0.000000000                
Si             313                                                      
     11.42226968         11.07646780        -15.35719806                
     0.000000000         0.000000000         0.000000000                
     0.000000000         0.000000000         0.000000000                
Si             314                                                      
     13.30721189         10.34960109        -17.42582146                
     0.000000000         0.000000000         0.000000000                
     0.000000000         0.000000000         0.000000000                
Si             315                                                      
     14.22856456         10.73759076        -7.298800040                
     0.000000000         0.000000000         0.000000000                
     0.000000000         0.000000000         0.000000000                
Si             316                                                      
     17.27944027         10.69535391        -7.073864258                
     0.000000000         0.000000000         0.000000000                
     0.000000000         0.000000000         0.000000000                
Si             317                                                      
     18.31571646         10.39674920        -17.08105088                
     0.000000000         0.000000000         0.000000000                
     0.000000000         0.000000000         0.000000000                
Si             318                                                      
     15.72453485         11.03030194        -15.74322323                
     0.000000000         0.000000000         0.000000000                
     0.000000000         0.000000000         0.000000000                
Si             319                                                      
     11.45959528         6.351834149        -15.23736328                
     0.000000000         0.000000000         0.000000000                
     0.000000000         0.000000000         0.000000000                
Si             320                                                      
     13.51839614         7.303636646        -17.24606928                
     0.000000000         0.000000000         0.000000000                
     0.000000000         0.000000000         0.000000000                
Si             321                                                      
     14.34447034         6.359692168        -6.971710018                
     0.000000000         0.000000000         0.000000000                
     0.000000000         0.000000000         0.000000000                
Si             322                                                      
     17.39927505         6.361656671        -6.688821349                
     0.000000000         0.000000000         0.000000000                
     0.000000000         0.000000000         0.000000000                
Si             323                                                      
     18.44144477         7.360607281        -16.89245844                
     0.000000000         0.000000000         0.000000000                
     0.000000000         0.000000000         0.000000000                
Si             324                                                      
     15.89544674         6.379337214        -15.60767241                
     0.000000000         0.000000000         0.000000000                
     0.000000000         0.000000000         0.000000000                
Si             325                                                      
     18.18704142         8.320267797        -8.902818078                
     0.000000000         0.000000000         0.000000000                
     0.000000000         0.000000000         0.000000000                
Si             326                                                      
     16.30209920         9.047134513        -10.97144147                
     0.000000000         0.000000000         0.000000000                
     0.000000000         0.000000000         0.000000000                
Si             327                                                      
     15.38074653         8.659144847        -13.75318002                
     0.000000000         0.000000000         0.000000000                
     0.000000000         0.000000000         0.000000000                
Si             328                                                      
     12.32987083         8.701381696        -13.52824425                
     0.000000000         0.000000000         0.000000000                
     0.000000000         0.000000000         0.000000000                
Si             329                                                      
     11.29359463         8.999986402        -10.62667089                
     0.000000000         0.000000000         0.000000000                
     0.000000000         0.000000000         0.000000000                
Si             330                                                      
     13.88477625         8.366433655        -9.288843238                
     0.000000000         0.000000000         0.000000000                
     0.000000000         0.000000000         0.000000000                
Si             331                                                      
     18.14971582         13.04490145        -8.782983294                
     0.000000000         0.000000000         0.000000000                
     0.000000000         0.000000000         0.000000000                
Si             332                                                      
     16.09091496         12.09309895        -10.79168929                
     0.000000000         0.000000000         0.000000000                
     0.000000000         0.000000000         0.000000000                
Si             333                                                      
     15.26484076         13.03704344        -13.42609001                
     0.000000000         0.000000000         0.000000000                
     0.000000000         0.000000000         0.000000000                
Si             334                                                      
     12.21003605         13.03507893        -13.14320134                
     0.000000000         0.000000000         0.000000000                
     0.000000000         0.000000000         0.000000000                
Si             335                                                      
     11.16786633         12.03612832        -10.43807845                
     0.000000000         0.000000000         0.000000000                
     0.000000000         0.000000000         0.000000000                
Si             336                                                      
     13.71386435         13.01739839        -9.153292419                
     0.000000000         0.000000000         0.000000000                
     0.000000000         0.000000000         0.000000000                
Si             337                                                      
     11.42226968         18.01411593        -15.35719806                
     0.000000000         0.000000000         0.000000000                
     0.000000000         0.000000000         0.000000000                
Si             338                                                      
     13.30721189         18.74098265        -17.42582146                
     0.000000000         0.000000000         0.000000000                
     0.000000000         0.000000000         0.000000000                
Si             339                                                      
     14.22856456         18.35299299        -7.298800040                
     0.000000000         0.000000000         0.000000000                
     0.000000000         0.000000000         0.000000000                
Si             340                                                      
     17.27944027         18.39522984        -7.073864258                
     0.000000000         0.000000000         0.000000000                
     0.000000000         0.000000000         0.000000000                
Si             341                                                      
     18.31571646         18.69383454        -17.08105088                
     0.000000000         0.000000000         0.000000000                
     0.000000000         0.000000000         0.000000000                
Si             342                                                      
     15.72453485         18.06028180        -15.74322323                
     0.000000000         0.000000000         0.000000000                
     0.000000000         0.000000000         0.000000000                
Si             343                                                      
     11.45959528         3.351053312        -15.23736328                
     0.000000000         0.000000000         0.000000000                
     0.000000000         0.000000000         0.000000000                
Si             344                                                      
     13.51839614         2.399250816        -17.24606928                
     0.000000000         0.000000000         0.000000000                
     0.000000000         0.000000000         0.000000000                
Si             345                                                      
     14.34447034         3.343195295        -6.971710018                
     0.000000000         0.000000000         0.000000000                
     0.000000000         0.000000000         0.000000000                
Si             346                                                      
     17.39927505         3.341230789        -6.688821349                
     0.000000000         0.000000000         0.000000000                
     0.000000000         0.000000000         0.000000000                
Si             347                                                      
     18.44144477         2.342280182        -16.89245844                
     0.000000000         0.000000000         0.000000000                
     0.000000000         0.000000000         0.000000000                
Si             348                                                      
     15.89544674         3.323550248        -15.60767241                
     0.000000000         0.000000000         0.000000000                
     0.000000000         0.000000000         0.000000000                
Si             349                                                      
     18.18704142         1.382619665        -8.902818078                
     0.000000000         0.000000000         0.000000000                
     0.000000000         0.000000000         0.000000000                
Si             350                                                      
     16.30209920        0.6557529485        -10.97144147                
     0.000000000         0.000000000         0.000000000                
     0.000000000         0.000000000         0.000000000                
Si             351                                                      
     15.38074653         1.043742613        -13.75318002                
     0.000000000         0.000000000         0.000000000                
     0.000000000         0.000000000         0.000000000                
Si             352                                                      
     12.32987083         1.001505764        -13.52824425                
     0.000000000         0.000000000         0.000000000                
     0.000000000         0.000000000         0.000000000                
Si             353                                                      
     11.29359463        0.7029010600        -10.62667089                
     0.000000000         0.000000000         0.000000000                
     0.000000000         0.000000000         0.000000000                
Si             354                                                      
     13.88477625         1.336453806        -9.288843238                
     0.000000000         0.000000000         0.000000000                
     0.000000000         0.000000000         0.000000000                
Si             355                                                      
     18.14971582         16.04568230        -8.782983294                
     0.000000000         0.000000000         0.000000000                
     0.000000000         0.000000000         0.000000000                
Si             356                                                      
     16.09091496         16.99748479        -10.79168929                
     0.000000000         0.000000000         0.000000000                
     0.000000000         0.000000000         0.000000000                
Si             357                                                      
     15.26484076         16.05354030        -13.42609001                
     0.000000000         0.000000000         0.000000000                
     0.000000000         0.000000000         0.000000000                
Si             358                                                      
     12.21003605         16.05550481        -13.14320134                
     0.000000000         0.000000000         0.000000000                
     0.000000000         0.000000000         0.000000000                
Si             359                                                      
     11.16786633         17.05445542        -10.43807845                
     0.000000000         0.000000000         0.000000000                
     0.000000000         0.000000000         0.000000000                
Si             360                                                      
     13.71386435         16.07318536        -9.153292419                
     0.000000000         0.000000000         0.000000000                
     0.000000000         0.000000000         0.000000000                
Si             361                                                      
     8.320316860         8.320267797        -10.45772350                
     0.000000000         0.000000000         0.000000000                
     0.000000000         0.000000000         0.000000000                
Si             362                                                      
     6.435374660         9.047134513        -8.389100114                
     0.000000000         0.000000000         0.000000000                
     0.000000000         0.000000000         0.000000000                
Si             363                                                      
     5.514021984         8.659144847        -18.51612153                
     0.000000000         0.000000000         0.000000000                
     0.000000000         0.000000000         0.000000000                
Si             364                                                      
     2.463146281         8.701381696        -18.74105731                
     0.000000000         0.000000000         0.000000000                
     0.000000000         0.000000000         0.000000000                
Si             365                                                      
     1.426870083         8.999986402        -8.733870679                
     0.000000000         0.000000000         0.000000000                
     0.000000000         0.000000000         0.000000000                
Si             366                                                      
     4.018051702         8.366433655        -10.07169834                
     0.000000000         0.000000000         0.000000000                
     0.000000000         0.000000000         0.000000000                
Si             367                                                      
     8.282991273         13.04490145        -10.57755828                
     0.000000000         0.000000000         0.000000000                
     0.000000000         0.000000000         0.000000000                
Si             368                                                      
     6.224190412         12.09309895        -8.568852287                
     0.000000000         0.000000000         0.000000000                
     0.000000000         0.000000000         0.000000000                
Si             369                                                      
     5.398116211         13.03704344        -18.84321155                
     0.000000000         0.000000000         0.000000000                
     0.000000000         0.000000000         0.000000000                
Si             370                                                      
     2.343311498         13.03507893        -19.12610022                
     0.000000000         0.000000000         0.000000000                
     0.000000000         0.000000000         0.000000000                
Si             371                                                      
     1.301141787         12.03612832        -8.922463124                
     0.000000000         0.000000000         0.000000000                
     0.000000000         0.000000000         0.000000000                
Si             372                                                      
     3.847139798         13.01739839        -10.20724916                
     0.000000000         0.000000000         0.000000000                
     0.000000000         0.000000000         0.000000000                
Si             373                                                      
     1.555545137         11.07646780        -16.91210349                
     0.000000000         0.000000000         0.000000000                
     0.000000000         0.000000000         0.000000000                
Si             374                                                      
     3.440487338         10.34960109        -14.84348011                
     0.000000000         0.000000000         0.000000000                
     0.000000000         0.000000000         0.000000000                
Si             375                                                      
     4.361840014         10.73759076        -12.06174153                
     0.000000000         0.000000000         0.000000000                
     0.000000000         0.000000000         0.000000000                
Si             376                                                      
     7.412715718         10.69535391        -12.28667732                
     0.000000000         0.000000000         0.000000000                
     0.000000000         0.000000000         0.000000000                
Si             377                                                      
     8.448991915         10.39674920        -15.18825067                
     0.000000000         0.000000000         0.000000000                
     0.000000000         0.000000000         0.000000000                
Si             378                                                      
     5.857810296         11.03030194        -16.52607833                
     0.000000000         0.000000000         0.000000000                
     0.000000000         0.000000000         0.000000000                
Si             379                                                      
     1.592870726         6.351834149        -17.03193826                
     0.000000000         0.000000000         0.000000000                
     0.000000000         0.000000000         0.000000000                
Si             380                                                      
     3.651671587         7.303636646        -15.02323228                
     0.000000000         0.000000000         0.000000000                
     0.000000000         0.000000000         0.000000000                
Si             381                                                      
     4.477745788         6.359692168        -12.38883156                
     0.000000000         0.000000000         0.000000000                
     0.000000000         0.000000000         0.000000000                
Si             382                                                      
     7.532550501         6.361656671        -12.67172023                
     0.000000000         0.000000000         0.000000000                
     0.000000000         0.000000000         0.000000000                
Si             383                                                      
     8.574720212         7.360607281        -15.37684311                
     0.000000000         0.000000000         0.000000000                
     0.000000000         0.000000000         0.000000000                
Si             384                                                      
     6.028722200         6.379337214        -16.66162915                
     0.000000000         0.000000000         0.000000000                
     0.000000000         0.000000000         0.000000000                
Si             385                                                      
    -11.41313224        -18.00507661         2.451036483                
     0.000000000         0.000000000         0.000000000                
     0.000000000         0.000000000         0.000000000                
Si             386                                                      
    -13.29807444        -18.73194333         4.519659868                
     0.000000000         0.000000000         0.000000000                
     0.000000000         0.000000000         0.000000000                
Si             387                                                      
    -14.21942711        -18.34395367        -5.607361545                
     0.000000000         0.000000000         0.000000000                
     0.000000000         0.000000000         0.000000000                
Si             388                                                      
    -17.27030281        -18.38619052        -5.832297326                
     0.000000000         0.000000000         0.000000000                
     0.000000000         0.000000000         0.000000000                
Si             389                                                      
    -18.30657902        -18.68479521         4.174889303                
     0.000000000         0.000000000         0.000000000                
     0.000000000         0.000000000         0.000000000                
Si             390                                                      
    -15.71539739        -18.05124247         2.837061644                
     0.000000000         0.000000000         0.000000000                
     0.000000000         0.000000000         0.000000000                
Si             391                                                      
    -11.45045783        -3.342013992         2.331201699                
     0.000000000         0.000000000         0.000000000                
     0.000000000         0.000000000         0.000000000                
Si             392                                                      
    -13.50925868        -2.390211494         4.339907694                
     0.000000000         0.000000000         0.000000000                
     0.000000000         0.000000000         0.000000000                
Si             393                                                      
    -14.33533288        -3.334155973        -5.934451567                
     0.000000000         0.000000000         0.000000000                
     0.000000000         0.000000000         0.000000000                
Si             394                                                      
    -17.39013759        -3.332191469        -6.217340236                
     0.000000000         0.000000000         0.000000000                
     0.000000000         0.000000000         0.000000000                
Si             395                                                      
    -18.43230730        -2.333240859         3.986296858                
     0.000000000         0.000000000         0.000000000                
     0.000000000         0.000000000         0.000000000                
Si             396                                                      
    -15.88630930        -3.314510926         2.701510824                
     0.000000000         0.000000000         0.000000000                
     0.000000000         0.000000000         0.000000000                
Si             397                                                      
    -18.17790396        -1.373580343        -4.003343507                
     0.000000000         0.000000000         0.000000000                
     0.000000000         0.000000000         0.000000000                
Si             398                                                      
    -16.29296176       -0.6467136270        -1.934720122                
     0.000000000         0.000000000         0.000000000                
     0.000000000         0.000000000         0.000000000                
Si             399                                                      
    -15.37160908        -1.034703294        0.8470184453                
     0.000000000         0.000000000         0.000000000                
     0.000000000         0.000000000         0.000000000                
Si             400                                                      
    -12.32073338       -0.9924664434        0.6220826642                
     0.000000000         0.000000000         0.000000000                
     0.000000000         0.000000000         0.000000000                
Si             401                                                      
    -11.28445718       -0.6938617383        -2.279490688                
     0.000000000         0.000000000         0.000000000                
     0.000000000         0.000000000         0.000000000                
Si             402                                                      
    -13.87563880        -1.327414485        -3.617318346                
     0.000000000         0.000000000         0.000000000                
     0.000000000         0.000000000         0.000000000                
Si             403                                                      
    -18.14057838        -16.03664297        -4.123178291                
     0.000000000         0.000000000         0.000000000                
     0.000000000         0.000000000         0.000000000                
Si             404                                                      
    -16.08177751        -16.98844547        -2.114472298                
     0.000000000         0.000000000         0.000000000                
     0.000000000         0.000000000         0.000000000                
Si             405                                                      
    -15.25570331        -16.04450098        0.5199284231                
     0.000000000         0.000000000         0.000000000                
     0.000000000         0.000000000         0.000000000                
Si             406                                                      
    -12.20089858        -16.04646548        0.2370397550                
     0.000000000         0.000000000         0.000000000                
     0.000000000         0.000000000         0.000000000                
Si             407                                                      
    -11.15872888        -17.04541610        -2.468083133                
     0.000000000         0.000000000         0.000000000                
     0.000000000         0.000000000         0.000000000                
Si             408                                                      
    -13.70472690        -16.06414603        -3.752869166                
     0.000000000         0.000000000         0.000000000                
     0.000000000         0.000000000         0.000000000                
Si             409                                                      
    -8.311179411        -8.311228475        -2.448438086                
     0.000000000         0.000000000         0.000000000                
     0.000000000         0.000000000         0.000000000                
Si             410                                                      
    -6.426237210        -9.038095191        -4.517061471                
     0.000000000         0.000000000         0.000000000                
     0.000000000         0.000000000         0.000000000                
Si             411                                                      
    -5.504884534        -8.650105525         5.609959942                
     0.000000000         0.000000000         0.000000000                
     0.000000000         0.000000000         0.000000000                
Si             412                                                      
    -2.454008831        -8.692342375         5.834895724                
     0.000000000         0.000000000         0.000000000                
     0.000000000         0.000000000         0.000000000                
Si             413                                                      
    -1.417732633        -8.990947080        -4.172290906                
     0.000000000         0.000000000         0.000000000                
     0.000000000         0.000000000         0.000000000                
Si             414                                                      
    -4.008914251        -8.357394334        -2.834463247                
     0.000000000         0.000000000         0.000000000                
     0.000000000         0.000000000         0.000000000                
Si             415                                                      
    -8.273853823        -13.03586213        -2.328603303                
     0.000000000         0.000000000         0.000000000                
     0.000000000         0.000000000         0.000000000                
Si             416                                                      
    -6.215052962        -12.08405964        -4.337309297                
     0.000000000         0.000000000         0.000000000                
     0.000000000         0.000000000         0.000000000                
Si             417                                                      
    -5.388978761        -13.02800412         5.937049965                
     0.000000000         0.000000000         0.000000000                
     0.000000000         0.000000000         0.000000000                
Si             418                                                      
    -2.334174047        -13.02603961         6.219938633                
     0.000000000         0.000000000         0.000000000                
     0.000000000         0.000000000         0.000000000                
Si             419                                                      
    -1.292004336        -12.02708899        -3.983698461                
     0.000000000         0.000000000         0.000000000                
     0.000000000         0.000000000         0.000000000                
Si             420                                                      
    -3.838002349        -13.00835907        -2.698912427                
     0.000000000         0.000000000         0.000000000                
     0.000000000         0.000000000         0.000000000                
Si             421                                                      
    -1.546407687        -11.06742848         4.005941904                
     0.000000000         0.000000000         0.000000000                
     0.000000000         0.000000000         0.000000000                
Si             422                                                      
    -3.431349888        -10.34056176         1.937318520                
     0.000000000         0.000000000         0.000000000                
     0.000000000         0.000000000         0.000000000                
Si             423                                                      
    -4.352702564        -10.72855143       -0.8444200485                
     0.000000000         0.000000000         0.000000000                
     0.000000000         0.000000000         0.000000000                
Si             424                                                      
    -7.403578268        -10.68631458       -0.6194842674                
     0.000000000         0.000000000         0.000000000                
     0.000000000         0.000000000         0.000000000                
Si             425                                                      
    -8.439854465        -10.38770988         2.282089084                
     0.000000000         0.000000000         0.000000000                
     0.000000000         0.000000000         0.000000000                
Si             426                                                      
    -5.848672847        -11.02126263         3.619916743                
     0.000000000         0.000000000         0.000000000                
     0.000000000         0.000000000         0.000000000                
Si             427                                                      
    -1.583733275        -6.342794828         4.125776688                
     0.000000000         0.000000000         0.000000000                
     0.000000000         0.000000000         0.000000000                
Si             428                                                      
    -3.642534137        -7.294597325         2.117070694                
     0.000000000         0.000000000         0.000000000                
     0.000000000         0.000000000         0.000000000                
Si             429                                                      
    -4.468608337        -6.350652846       -0.5173300263                
     0.000000000         0.000000000         0.000000000                
     0.000000000         0.000000000         0.000000000                
Si             430                                                      
    -7.523413050        -6.352617350       -0.2344413582                
     0.000000000         0.000000000         0.000000000                
     0.000000000         0.000000000         0.000000000                
Si             431                                                      
    -8.565582762        -7.351567959         2.470681529                
     0.000000000         0.000000000         0.000000000                
     0.000000000         0.000000000         0.000000000                
Si             432                                                      
    -6.019584749        -6.370297893         3.755467562                
     0.000000000         0.000000000         0.000000000                
     0.000000000         0.000000000         0.000000000                
Si             433                                                      
    -8.311179411        -1.373580343        -2.448438086                
     0.000000000         0.000000000         0.000000000                
     0.000000000         0.000000000         0.000000000                
Si             434                                                      
    -6.426237210       -0.6467136270        -4.517061471                
     0.000000000         0.000000000         0.000000000                
     0.000000000         0.000000000         0.000000000                
Si             435                                                      
    -5.504884534        -1.034703294         5.609959942                
     0.000000000         0.000000000         0.000000000                
     0.000000000         0.000000000         0.000000000                
Si             436                                                      
    -2.454008831       -0.9924664434         5.834895724                
     0.000000000         0.000000000         0.000000000                
     0.000000000         0.000000000         0.000000000                
Si             437                                                      
    -1.417732633       -0.6938617383        -4.172290906                
     0.000000000         0.000000000         0.000000000                
     0.000000000         0.000000000         0.000000000                
Si             438                                                      
    -4.008914251        -1.327414485        -2.834463247                
     0.000000000         0.000000000         0.000000000                
     0.000000000         0.000000000         0.000000000                
Si             439                                                      
    -8.273853823        -16.03664297        -2.328603303                
     0.000000000         0.000000000         0.000000000                
     0.000000000         0.000000000         0.000000000                
Si             440                                                      
    -6.215052962        -16.98844547        -4.337309297                
     0.000000000         0.000000000         0.000000000                
     0.000000000         0.000000000         0.000000000                
Si             441                                                      
    -5.388978761        -16.04450098         5.937049965                
     0.000000000         0.000000000         0.000000000                
     0.000000000         0.000000000         0.000000000                
Si             442                                                      
    -2.334174047        -16.04646548         6.219938633                
     0.000000000         0.000000000         0.000000000                
     0.000000000         0.000000000         0.000000000                
Si             443                                                      
    -1.292004336        -17.04541610        -3.983698461                
     0.000000000         0.000000000         0.000000000                
     0.000000000         0.000000000         0.000000000                
Si             444                                                      
    -3.838002349        -16.06414603        -2.698912427                
     0.000000000         0.000000000         0.000000000                
     0.000000000         0.000000000         0.000000000                
Si             445                                                      
    -1.546407687        -18.00507661         4.005941904                
     0.000000000         0.000000000         0.000000000                
     0.000000000         0.000000000         0.000000000                
Si             446                                                      
    -3.431349888        -18.73194333         1.937318520                
     0.000000000         0.000000000         0.000000000                
     0.000000000         0.000000000         0.000000000                
Si             447                                                      
    -4.352702564        -18.34395367       -0.8444200485                
     0.000000000         0.000000000         0.000000000                
     0.000000000         0.000000000         0.000000000                
Si             448                                                      
    -7.403578268        -18.38619052       -0.6194842674                
     0.000000000         0.000000000         0.000000000                
     0.000000000         0.000000000         0.000000000                
Si             449                                                      
    -8.439854465        -18.68479521         2.282089084                
     0.000000000         0.000000000         0.000000000                
     0.000000000         0.000000000         0.000000000                
Si             450                                                      
    -5.848672847        -18.05124247         3.619916743                
     0.000000000         0.000000000         0.000000000                
     0.000000000         0.000000000         0.000000000                
Si             451                                                      
    -1.583733275        -3.342013992         4.125776688                
     0.000000000         0.000000000         0.000000000                
     0.000000000         0.000000000         0.000000000                
Si             452                                                      
    -3.642534137        -2.390211494         2.117070694                
     0.000000000         0.000000000         0.000000000                
     0.000000000         0.000000000         0.000000000                
Si             453                                                      
    -4.468608337        -3.334155973       -0.5173300263                
     0.000000000         0.000000000         0.000000000                
     0.000000000         0.000000000         0.000000000                
Si             454                                                      
    -7.523413050        -3.332191469       -0.2344413582                
     0.000000000         0.000000000         0.000000000                
     0.000000000         0.000000000         0.000000000                
Si             455                                                      
    -8.565582762        -2.333240859         2.470681529                
     0.000000000         0.000000000         0.000000000                
     0.000000000         0.000000000         0.000000000                
Si             456                                                      
    -6.019584749        -3.314510926         3.755467562                
     0.000000000         0.000000000         0.000000000                
     0.000000000         0.000000000         0.000000000                
Si             457                                                      
    -11.41313224        -11.06742848         2.451036483                
     0.000000000         0.000000000         0.000000000                
     0.000000000         0.000000000         0.000000000                
Si             458                                                      
    -13.29807444        -10.34056176         4.519659868                
     0.000000000         0.000000000         0.000000000                
     0.000000000         0.000000000         0.000000000                
Si             459                                                      
    -14.21942711        -10.72855143        -5.607361545                
     0.000000000         0.000000000         0.000000000                
     0.000000000         0.000000000         0.000000000                
Si             460                                                      
    -17.27030281        -10.68631458        -5.832297326                
     0.000000000         0.000000000         0.000000000                
     0.000000000         0.000000000         0.000000000                
Si             461                                                      
    -18.30657902        -10.38770988         4.174889303                
     0.000000000         0.000000000         0.000000000                
     0.000000000         0.000000000         0.000000000                
Si             462                                                      
    -15.71539739        -11.02126263         2.837061644                
     0.000000000         0.000000000         0.000000000                
     0.000000000         0.000000000         0.000000000                
Si             463                                                      
    -11.45045783        -6.342794828         2.331201699                
     0.000000000         0.000000000         0.000000000                
     0.000000000         0.000000000         0.000000000                
Si             464                                                      
    -13.50925868        -7.294597325         4.339907694                
     0.000000000         0.000000000         0.000000000                
     0.000000000         0.000000000         0.000000000                
Si             465                                                      
    -14.33533288        -6.350652846        -5.934451567                
     0.000000000         0.000000000         0.000000000                
     0.000000000         0.000000000         0.000000000                
Si             466                                                      
    -17.39013759        -6.352617350        -6.217340236                
     0.000000000         0.000000000         0.000000000                
     0.000000000         0.000000000         0.000000000                
Si             467                                                      
    -18.43230730        -7.351567959         3.986296858                
     0.000000000         0.000000000         0.000000000                
     0.000000000         0.000000000         0.000000000                
Si             468                                                      
    -15.88630930        -6.370297893         2.701510824                
     0.000000000         0.000000000         0.000000000                
     0.000000000         0.000000000         0.000000000                
Si             469                                                      
    -18.17790396        -8.311228475        -4.003343507                
     0.000000000         0.000000000         0.000000000                
     0.000000000         0.000000000         0.000000000                
Si             470                                                      
    -16.29296176        -9.038095191        -1.934720122                
     0.000000000         0.000000000         0.000000000                
     0.000000000         0.000000000         0.000000000                
Si             471                                                      
    -15.37160908        -8.650105525        0.8470184453                
     0.000000000         0.000000000         0.000000000                
     0.000000000         0.000000000         0.000000000                
Si             472                                                      
    -12.32073338        -8.692342375        0.6220826642                
     0.000000000         0.000000000         0.000000000                
     0.000000000         0.000000000         0.000000000                
Si             473                                                      
    -11.28445718        -8.990947080        -2.279490688                
     0.000000000         0.000000000         0.000000000                
     0.000000000         0.000000000         0.000000000                
Si             474                                                      
    -13.87563880        -8.357394334        -3.617318346                
     0.000000000         0.000000000         0.000000000                
     0.000000000         0.000000000         0.000000000                
Si             475                                                      
    -18.14057838        -13.03586213        -4.123178291                
     0.000000000         0.000000000         0.000000000                
     0.000000000         0.000000000         0.000000000                
Si             476                                                      
    -16.08177751        -12.08405964        -2.114472298                
     0.000000000         0.000000000         0.000000000                
     0.000000000         0.000000000         0.000000000                
Si             477                                                      
    -15.25570331        -13.02800412        0.5199284231                
     0.000000000         0.000000000         0.000000000                
     0.000000000         0.000000000         0.000000000                
Si             478                                                      
    -12.20089858        -13.02603961        0.2370397550                
     0.000000000         0.000000000         0.000000000                
     0.000000000         0.000000000         0.000000000                
Si             479                                                      
    -11.15872888        -12.02708899        -2.468083133                
     0.000000000         0.000000000         0.000000000                
     0.000000000         0.000000000         0.000000000                
Si             480                                                      
    -13.70472690        -13.00835907        -3.752869166                
     0.000000000         0.000000000         0.000000000                
     0.000000000         0.000000000         0.000000000                
Si             481                                                      
     8.320316860        -18.00507661         2.451036483                
     0.000000000         0.000000000         0.000000000                
     0.000000000         0.000000000         0.000000000                
Si             482                                                      
     6.435374660        -18.73194333         4.519659868                
     0.000000000         0.000000000         0.000000000                
     0.000000000         0.000000000         0.000000000                
Si             483                                                      
     5.514021984        -18.34395367        -5.607361545                
     0.000000000         0.000000000         0.000000000                
     0.000000000         0.000000000         0.000000000                
Si             484                                                      
     2.463146281        -18.38619052        -5.832297326                
     0.000000000         0.000000000         0.000000000                
     0.000000000         0.000000000         0.000000000                
Si             485                                                      
     1.426870083        -18.68479521         4.174889303                
     0.000000000         0.000000000         0.000000000                
     0.000000000         0.000000000         0.000000000                
Si             486                                                      
     4.018051702        -18.05124247         2.837061644                
     0.000000000         0.000000000         0.000000000                
     0.000000000         0.000000000         0.000000000                
Si             487                                                      
     8.282991273        -3.342013992         2.331201699                
     0.000000000         0.000000000         0.000000000                
     0.000000000         0.000000000         0.000000000                
Si             488                                                      
     6.224190412        -2.390211494         4.339907694                
     0.000000000         0.000000000         0.000000000                
     0.000000000         0.000000000         0.000000000                
Si             489                                                      
     5.398116211        -3.334155973        -5.934451567                
     0.000000000         0.000000000         0.000000000                
     0.000000000         0.000000000         0.000000000                
Si             490                                                      
     2.343311498        -3.332191469        -6.217340236                
     0.000000000         0.000000000         0.000000000                
     0.000000000         0.000000000         0.000000000                
Si             491                                                      
     1.301141787        -2.333240859         3.986296858                
     0.000000000         0.000000000         0.000000000                
     0.000000000         0.000000000         0.000000000                
Si             492                                                      
     3.847139798        -3.314510926         2.701510824                
     0.000000000         0.000000000         0.000000000                
     0.000000000         0.000000000         0.000000000                
Si             493                                                      
     1.555545137        -1.373580343        -4.003343507                
     0.000000000         0.000000000         0.000000000                
     0.000000000         0.000000000         0.000000000                
Si             494                                                      
     3.440487338       -0.6467136270        -1.934720122                
     0.000000000         0.000000000         0.000000000                
     0.000000000         0.000000000         0.000000000                
Si             495                                                      
     4.361840014        -1.034703294        0.8470184453                
     0.000000000         0.000000000         0.000000000                
     0.000000000         0.000000000         0.000000000                
Si             496                                                      
     7.412715718       -0.9924664434        0.6220826642                
     0.000000000         0.000000000         0.000000000                
     0.000000000         0.000000000         0.000000000                
Si             497                                                      
     8.448991915       -0.6938617383        -2.279490688                
     0.000000000         0.000000000         0.000000000                
     0.000000000         0.000000000         0.000000000                
Si             498                                                      
     5.857810296        -1.327414485        -3.617318346                
     0.000000000         0.000000000         0.000000000                
     0.000000000         0.000000000         0.000000000                
Si             499                                                      
     1.592870726        -16.03664297        -4.123178291                
     0.000000000         0.000000000         0.000000000                
     0.000000000         0.000000000         0.000000000                
Si             500                                                      
     3.651671587        -16.98844547        -2.114472298                
     0.000000000         0.000000000         0.000000000                
     0.000000000         0.000000000         0.000000000                
Si             501                                                      
     4.477745788        -16.04450098        0.5199284231                
     0.000000000         0.000000000         0.000000000                
     0.000000000         0.000000000         0.000000000                
Si             502                                                      
     7.532550501        -16.04646548        0.2370397550                
     0.000000000         0.000000000         0.000000000                
     0.000000000         0.000000000         0.000000000                
Si             503                                                      
     8.574720212        -17.04541610        -2.468083133                
     0.000000000         0.000000000         0.000000000                
     0.000000000         0.000000000         0.000000000                
Si             504                                                      
     6.028722200        -16.06414603        -3.752869166                
     0.000000000         0.000000000         0.000000000                
     0.000000000         0.000000000         0.000000000                
Si             505                                                      
     11.42226968        -8.311228475        -2.448438086                
     0.000000000         0.000000000         0.000000000                
     0.000000000         0.000000000         0.000000000                
Si             506                                                      
     13.30721189        -9.038095191        -4.517061471                
     0.000000000         0.000000000         0.000000000                
     0.000000000         0.000000000         0.000000000                
Si             507                                                      
     14.22856456        -8.650105525         5.609959942                
     0.000000000         0.000000000         0.000000000                
     0.000000000         0.000000000         0.000000000                
Si             508                                                      
     17.27944027        -8.692342375         5.834895724                
     0.000000000         0.000000000         0.000000000                
     0.000000000         0.000000000         0.000000000                
Si             509                                                      
     18.31571646        -8.990947080        -4.172290906                
     0.000000000         0.000000000         0.000000000                
     0.000000000         0.000000000         0.000000000                
Si             510                                                      
     15.72453485        -8.357394334        -2.834463247                
     0.000000000         0.000000000         0.000000000                
     0.000000000         0.000000000         0.000000000                
Si             511                                                      
     11.45959528        -13.03586213        -2.328603303                
     0.000000000         0.000000000         0.000000000                
     0.000000000         0.000000000         0.000000000                
Si             512                                                      
     13.51839614        -12.08405964        -4.337309297                
     0.000000000         0.000000000         0.000000000                
     0.000000000         0.000000000         0.000000000                
Si             513                                                      
     14.34447034        -13.02800412         5.937049965                
     0.000000000         0.000000000         0.000000000                
     0.000000000         0.000000000         0.000000000                
Si             514                                                      
     17.39927505        -13.02603961         6.219938633                
     0.000000000         0.000000000         0.000000000                
     0.000000000         0.000000000         0.000000000                
Si             515                                                      
     18.44144477        -12.02708899        -3.983698461                
     0.000000000         0.000000000         0.000000000                
     0.000000000         0.000000000         0.000000000                
Si             516                                                      
     15.89544674        -13.00835907        -2.698912427                
     0.000000000         0.000000000         0.000000000                
     0.000000000         0.000000000         0.000000000                
Si             517                                                      
     18.18704142        -11.06742848         4.005941904                
     0.000000000         0.000000000         0.000000000                
     0.000000000         0.000000000         0.000000000                
Si             518                                                      
     16.30209920        -10.34056176         1.937318520                
     0.000000000         0.000000000         0.000000000                
     0.000000000         0.000000000         0.000000000                
Si             519                                                      
     15.38074653        -10.72855143       -0.8444200485                
     0.000000000         0.000000000         0.000000000                
     0.000000000         0.000000000         0.000000000                
Si             520                                                      
     12.32987083        -10.68631458       -0.6194842674                
     0.000000000         0.000000000         0.000000000                
     0.000000000         0.000000000         0.000000000                
Si             521                                                      
     11.29359463        -10.38770988         2.282089084                
     0.000000000         0.000000000         0.000000000                
     0.000000000         0.000000000         0.000000000                
Si             522                                                      
     13.88477625        -11.02126263         3.619916743                
     0.000000000         0.000000000         0.000000000                
     0.000000000         0.000000000         0.000000000                
Si             523                                                      
     18.14971582        -6.342794828         4.125776688                
     0.000000000         0.000000000         0.000000000                
     0.000000000         0.000000000         0.000000000                
Si             524                                                      
     16.09091496        -7.294597325         2.117070694                
     0.000000000         0.000000000         0.000000000                
     0.000000000         0.000000000         0.000000000                
Si             525                                                      
     15.26484076        -6.350652846       -0.5173300263                
     0.000000000         0.000000000         0.000000000                
     0.000000000         0.000000000         0.000000000                
Si             526                                                      
     12.21003605        -6.352617350       -0.2344413582                
     0.000000000         0.000000000         0.000000000                
     0.000000000         0.000000000         0.000000000                
Si             527                                                      
     11.16786633        -7.351567959         2.470681529                
     0.000000000         0.000000000         0.000000000                
     0.000000000         0.000000000         0.000000000                
Si             528                                                      
     13.71386435        -6.370297893         3.755467562                
     0.000000000         0.000000000         0.000000000                
     0.000000000         0.000000000         0.000000000                
Si             529                                                      
     11.42226968        -1.373580343        -2.448438086                
     0.000000000         0.000000000         0.000000000                
     0.000000000         0.000000000         0.000000000                
Si             530                                                      
     13.30721189       -0.6467136270        -4.517061471                
     0.000000000         0.000000000         0.000000000                
     0.000000000         0.000000000         0.000000000                
Si             531                                                      
     14.22856456        -1.034703294         5.609959942                
     0.000000000         0.000000000         0.000000000                
     0.000000000         0.000000000         0.000000000                
Si             532                                                      
     17.27944027       -0.9924664434         5.834895724                
     0.000000000         0.000000000         0.000000000                
     0.000000000         0.000000000         0.000000000                
Si             533                                                      
     18.31571646       -0.6938617383        -4.172290906                
     0.000000000         0.000000000         0.000000000                
     0.000000000         0.000000000         0.000000000                
Si             534                                                      
     15.72453485        -1.327414485        -2.834463247                
     0.000000000         0.000000000         0.000000000                
     0.000000000         0.000000000         0.000000000                
Si             535                                                      
     11.45959528        -16.03664297        -2.328603303                
     0.000000000         0.000000000         0.000000000                
     0.000000000         0.000000000         0.000000000                
Si             536                                                      
     13.51839614        -16.98844547        -4.337309297                
     0.000000000         0.000000000         0.000000000                
     0.000000000         0.000000000         0.000000000                
Si             537                                                      
     14.34447034        -16.04450098         5.937049965                
     0.000000000         0.000000000         0.000000000                
     0.000000000         0.000000000         0.000000000                
Si             538                                                      
     17.39927505        -16.04646548         6.219938633                
     0.000000000         0.000000000         0.000000000                
     0.000000000         0.000000000         0.000000000                
Si             539                                                      
     18.44144477        -17.04541610        -3.983698461                
     0.000000000         0.000000000         0.000000000                
     0.000000000         0.000000000         0.000000000                
Si             540                                                      
     15.89544674        -16.06414603        -2.698912427                
     0.000000000         0.000000000         0.000000000                
     0.000000000         0.000000000         0.000000000                
Si             541                                                      
     18.18704142        -18.00507661         4.005941904                
     0.000000000         0.000000000         0.000000000                
     0.000000000         0.000000000         0.000000000                
Si             542                                                      
     16.30209920        -18.73194333         1.937318520                
     0.000000000         0.000000000         0.000000000                
     0.000000000         0.000000000         0.000000000                
Si             543                                                      
     15.38074653        -18.34395367       -0.8444200485                
     0.000000000         0.000000000         0.000000000                
     0.000000000         0.000000000         0.000000000                
Si             544                                                      
     12.32987083        -18.38619052       -0.6194842674                
     0.000000000         0.000000000         0.000000000                
     0.000000000         0.000000000         0.000000000                
Si             545                                                      
     11.29359463        -18.68479521         2.282089084                
     0.000000000         0.000000000         0.000000000                
     0.000000000         0.000000000         0.000000000                
Si             546                                                      
     13.88477625        -18.05124247         3.619916743                
     0.000000000         0.000000000         0.000000000                
     0.000000000         0.000000000         0.000000000                
Si             547                                                      
     18.14971582        -3.342013992         4.125776688                
     0.000000000         0.000000000         0.000000000                
     0.000000000         0.000000000         0.000000000                
Si             548                                                      
     16.09091496        -2.390211494         2.117070694                
     0.000000000         0.000000000         0.000000000                
     0.000000000         0.000000000         0.000000000                
Si             549                                                      
     15.26484076        -3.334155973       -0.5173300263                
     0.000000000         0.000000000         0.000000000                
     0.000000000         0.000000000         0.000000000                
Si             550                                                      
     12.21003605        -3.332191469       -0.2344413582                
     0.000000000         0.000000000         0.000000000                
     0.000000000         0.000000000         0.000000000                
Si             551                                                      
     11.16786633        -2.333240859         2.470681529                
     0.000000000         0.000000000         0.000000000                
     0.000000000         0.000000000         0.000000000                
Si             552                                                      
     13.71386435        -3.314510926         3.755467562                
     0.000000000         0.000000000         0.000000000                
     0.000000000         0.000000000         0.000000000                
Si             553                                                      
     8.320316860        -11.06742848         2.451036483                
     0.000000000         0.000000000         0.000000000                
     0.000000000         0.000000000         0.000000000                
Si             554                                                      
     6.435374660        -10.34056176         4.519659868                
     0.000000000         0.000000000         0.000000000                
     0.000000000         0.000000000         0.000000000                
Si             555                                                      
     5.514021984        -10.72855143        -5.607361545                
     0.000000000         0.000000000         0.000000000                
     0.000000000         0.000000000         0.000000000                
Si             556                                                      
     2.463146281        -10.68631458        -5.832297326                
     0.000000000         0.000000000         0.000000000                
     0.000000000         0.000000000         0.000000000                
Si             557                                                      
     1.426870083        -10.38770988         4.174889303                
     0.000000000         0.000000000         0.000000000                
     0.000000000         0.000000000         0.000000000                
Si             558                                                      
     4.018051702        -11.02126263         2.837061644                
     0.000000000         0.000000000         0.000000000                
     0.000000000         0.000000000         0.000000000                
Si             559                                                      
     8.282991273        -6.342794828         2.331201699                
     0.000000000         0.000000000         0.000000000                
     0.000000000         0.000000000         0.000000000                
Si             560                                                      
     6.224190412        -7.294597325         4.339907694                
     0.000000000         0.000000000         0.000000000                
     0.000000000         0.000000000         0.000000000                
Si             561                                                      
     5.398116211        -6.350652846        -5.934451567                
     0.000000000         0.000000000         0.000000000                
     0.000000000         0.000000000         0.000000000                
Si             562                                                      
     2.343311498        -6.352617350        -6.217340236                
     0.000000000         0.000000000         0.000000000                
     0.000000000         0.000000000         0.000000000                
Si             563                                                      
     1.301141787        -7.351567959         3.986296858                
     0.000000000         0.000000000         0.000000000                
     0.000000000         0.000000000         0.000000000                
Si             564                                                      
     3.847139798        -6.370297893         2.701510824                
     0.000000000         0.000000000         0.000000000                
     0.000000000         0.000000000         0.000000000                
Si             565                                                      
     1.555545137        -8.311228475        -4.003343507                
     0.000000000         0.000000000         0.000000000                
     0.000000000         0.000000000         0.000000000                
Si             566                                                      
     3.440487338        -9.038095191        -1.934720122                
     0.000000000         0.000000000         0.000000000                
     0.000000000         0.000000000         0.000000000                
Si             567                                                      
     4.361840014        -8.650105525        0.8470184453                
     0.000000000         0.000000000         0.000000000                
     0.000000000         0.000000000         0.000000000                
Si             568                                                      
     7.412715718        -8.692342375        0.6220826642                
     0.000000000         0.000000000         0.000000000                
     0.000000000         0.000000000         0.000000000                
Si             569                                                      
     8.448991915        -8.990947080        -2.279490688                
     0.000000000         0.000000000         0.000000000                
     0.000000000         0.000000000         0.000000000                
Si             570                                                      
     5.857810296        -8.357394334        -3.617318346                
     0.000000000         0.000000000         0.000000000                
     0.000000000         0.000000000         0.000000000                
Si             571                                                      
     1.592870726        -13.03586213        -4.123178291                
     0.000000000         0.000000000         0.000000000                
     0.000000000         0.000000000         0.000000000                
Si             572                                                      
     3.651671587        -12.08405964        -2.114472298                
     0.000000000         0.000000000         0.000000000                
     0.000000000         0.000000000         0.000000000                
Si             573                                                      
     4.477745788        -13.02800412        0.5199284231                
     0.000000000         0.000000000         0.000000000                
     0.000000000         0.000000000         0.000000000                
Si             574                                                      
     7.532550501        -13.02603961        0.2370397550                
     0.000000000         0.000000000         0.000000000                
     0.000000000         0.000000000         0.000000000                
Si             575                                                      
     8.574720212        -12.02708899        -2.468083133                
     0.000000000         0.000000000         0.000000000                
     0.000000000         0.000000000         0.000000000                
Si             576                                                      
     6.028722200        -13.00835907        -3.752869166                
     0.000000000         0.000000000         0.000000000                
     0.000000000         0.000000000         0.000000000                
Si             577                                                      
    -11.41313224         1.382619665         2.451036483                
     0.000000000         0.000000000         0.000000000                
     0.000000000         0.000000000         0.000000000                
Si             578                                                      
    -13.29807444        0.6557529485         4.519659868                
     0.000000000         0.000000000         0.000000000                
     0.000000000         0.000000000         0.000000000                
Si             579                                                      
    -14.21942711         1.043742613        -5.607361545                
     0.000000000         0.000000000         0.000000000                
     0.000000000         0.000000000         0.000000000                
Si             580                                                      
    -17.27030281         1.001505764        -5.832297326                
     0.000000000         0.000000000         0.000000000                
     0.000000000         0.000000000         0.000000000                
Si             581                                                      
    -18.30657902        0.7029010600         4.174889303                
     0.000000000         0.000000000         0.000000000                
     0.000000000         0.000000000         0.000000000                
Si             582                                                      
    -15.71539739         1.336453806         2.837061644                
     0.000000000         0.000000000         0.000000000                
     0.000000000         0.000000000         0.000000000                
Si             583                                                      
    -11.45045783         16.04568230         2.331201699                
     0.000000000         0.000000000         0.000000000                
     0.000000000         0.000000000         0.000000000                
Si             584                                                      
    -13.50925868         16.99748479         4.339907694                
     0.000000000         0.000000000         0.000000000                
     0.000000000         0.000000000         0.000000000                
Si             585                                                      
    -14.33533288         16.05354030        -5.934451567                
     0.000000000         0.000000000         0.000000000                
     0.000000000         0.000000000         0.000000000                
Si             586                                                      
    -17.39013759         16.05550481        -6.217340236                
     0.000000000         0.000000000         0.000000000                
     0.000000000         0.000000000         0.000000000                
Si             587                                                      
    -18.43230730         17.05445542         3.986296858                
     0.000000000         0.000000000         0.000000000                
     0.000000000         0.000000000         0.000000000                
Si             588                                                      
    -15.88630930         16.07318536         2.701510824                
     0.000000000         0.000000000         0.000000000                
     0.000000000         0.000000000         0.000000000                
Si             589                                                      
    -18.17790396         18.01411593        -4.003343507                
     0.000000000         0.000000000         0.000000000                
     0.000000000         0.000000000         0.000000000                
Si             590                                                      
    -16.29296176         18.74098265        -1.934720122                
     0.000000000         0.000000000         0.000000000                
     0.000000000         0.000000000         0.000000000                
Si             591                                                      
    -15.37160908         18.35299299        0.8470184453                
     0.000000000         0.000000000         0.000000000                
     0.000000000         0.000000000         0.000000000                
Si             592                                                      
    -12.32073338         18.39522984        0.6220826642                
     0.000000000         0.000000000         0.000000000                
     0.000000000         0.000000000         0.000000000                
Si             593                                                      
    -11.28445718         18.69383454        -2.279490688                
     0.000000000         0.000000000         0.000000000                
     0.000000000         0.000000000         0.000000000                
Si             594                                                      
    -13.87563880         18.06028180        -3.617318346                
     0.000000000         0.000000000         0.000000000                
     0.000000000         0.000000000         0.000000000                
Si             595                                                      
    -18.14057838         3.351053312        -4.123178291                
     0.000000000         0.000000000         0.000000000                
     0.000000000         0.000000000         0.000000000                
Si             596                                                      
    -16.08177751         2.399250816        -2.114472298                
     0.000000000         0.000000000         0.000000000                
     0.000000000         0.000000000         0.000000000                
Si             597                                                      
    -15.25570331         3.343195295        0.5199284231                
     0.000000000         0.000000000         0.000000000                
     0.000000000         0.000000000         0.000000000                
Si             598                                                      
    -12.20089858         3.341230789        0.2370397550                
     0.000000000         0.000000000         0.000000000                
     0.000000000         0.000000000         0.000000000                
Si             599                                                      
    -11.15872888         2.342280182        -2.468083133                
     0.000000000         0.000000000         0.000000000                
     0.000000000         0.000000000         0.000000000                
Si             600                                                      
    -13.70472690         3.323550248        -3.752869166                
     0.000000000         0.000000000         0.000000000                
     0.000000000         0.000000000         0.000000000                
Si             601                                                      
    -8.311179411         11.07646780        -2.448438086                
     0.000000000         0.000000000         0.000000000                
     0.000000000         0.000000000         0.000000000                
Si             602                                                      
    -6.426237210         10.34960109        -4.517061471                
     0.000000000         0.000000000         0.000000000                
     0.000000000         0.000000000         0.000000000                
Si             603                                                      
    -5.504884534         10.73759076         5.609959942                
     0.000000000         0.000000000         0.000000000                
     0.000000000         0.000000000         0.000000000                
Si             604                                                      
    -2.454008831         10.69535391         5.834895724                
     0.000000000         0.000000000         0.000000000                
     0.000000000         0.000000000         0.000000000                
Si             605                                                      
    -1.417732633         10.39674920        -4.172290906                
     0.000000000         0.000000000         0.000000000                
     0.000000000         0.000000000         0.000000000                
Si             606                                                      
    -4.008914251         11.03030194        -2.834463247                
     0.000000000         0.000000000         0.000000000                
     0.000000000         0.000000000         0.000000000                
Si             607                                                      
    -8.273853823         6.351834149        -2.328603303                
     0.000000000         0.000000000         0.000000000                
     0.000000000         0.000000000         0.000000000                
Si             608                                                      
    -6.215052962         7.303636646        -4.337309297                
     0.000000000         0.000000000         0.000000000                
     0.000000000         0.000000000         0.000000000                
Si             609                                                      
    -5.388978761         6.359692168         5.937049965                
     0.000000000         0.000000000         0.000000000                
     0.000000000         0.000000000         0.000000000                
Si             610                                                      
    -2.334174047         6.361656671         6.219938633                
     0.000000000         0.000000000         0.000000000                
     0.000000000         0.000000000         0.000000000                
Si             611                                                      
    -1.292004336         7.360607281        -3.983698461                
     0.000000000         0.000000000         0.000000000                
     0.000000000         0.000000000         0.000000000                
Si             612                                                      
    -3.838002349         6.379337214        -2.698912427                
     0.000000000         0.000000000         0.000000000                
     0.000000000         0.000000000         0.000000000                
Si             613                                                      
    -1.546407687         8.320267797         4.005941904                
     0.000000000         0.000000000         0.000000000                
     0.000000000         0.000000000         0.000000000                
Si             614                                                      
    -3.431349888         9.047134513         1.937318520                
     0.000000000         0.000000000         0.000000000                
     0.000000000         0.000000000         0.000000000                
Si             615                                                      
    -4.352702564         8.659144847       -0.8444200485                
     0.000000000         0.000000000         0.000000000                
     0.000000000         0.000000000         0.000000000                
Si             616                                                      
    -7.403578268         8.701381696       -0.6194842674                
     0.000000000         0.000000000         0.000000000                
     0.000000000         0.000000000         0.000000000                
Si             617                                                      
    -8.439854465         8.999986402         2.282089084                
     0.000000000         0.000000000         0.000000000                
     0.000000000         0.000000000         0.000000000                
Si             618                                                      
    -5.848672847         8.366433655         3.619916743                
     0.000000000         0.000000000         0.000000000                
     0.000000000         0.000000000         0.000000000                
Si             619                                                      
    -1.583733275         13.04490145         4.125776688                
     0.000000000         0.000000000         0.000000000                
     0.000000000         0.000000000         0.000000000                
Si             620                                                      
    -3.642534137         12.09309895         2.117070694                
     0.000000000         0.000000000         0.000000000                
     0.000000000         0.000000000         0.000000000                
Si             621                                                      
    -4.468608337         13.03704344       -0.5173300263                
     0.000000000         0.000000000         0.000000000                
     0.000000000         0.000000000         0.000000000                
Si             622                                                      
    -7.523413050         13.03507893       -0.2344413582                
     0.000000000         0.000000000         0.000000000                
     0.000000000         0.000000000         0.000000000                
Si             623                                                      
    -8.565582762         12.03612832         2.470681529                
     0.000000000         0.000000000         0.000000000                
     0.000000000         0.000000000         0.000000000                
Si             624                                                      
    -6.019584749         13.01739839         3.755467562                
     0.000000000         0.000000000         0.000000000                
     0.000000000         0.000000000         0.000000000                
Si             625                                                      
    -8.311179411         18.01411593        -2.448438086                
     0.000000000         0.000000000         0.000000000                
     0.000000000         0.000000000         0.000000000                
Si             626                                                      
    -6.426237210         18.74098265        -4.517061471                
     0.000000000         0.000000000         0.000000000                
     0.000000000         0.000000000         0.000000000                
Si             627                                                      
    -5.504884534         18.35299299         5.609959942                
     0.000000000         0.000000000         0.000000000                
     0.000000000         0.000000000         0.000000000                
Si             628                                                      
    -2.454008831         18.39522984         5.834895724                
     0.000000000         0.000000000         0.000000000                
     0.000000000         0.000000000         0.000000000                
Si             629                                                      
    -1.417732633         18.69383454        -4.172290906                
     0.000000000         0.000000000         0.000000000                
     0.000000000         0.000000000         0.000000000                
Si             630                                                      
    -4.008914251         18.06028180        -2.834463247                
     0.000000000         0.000000000         0.000000000                
     0.000000000         0.000000000         0.000000000                
Si             631                                                      
    -8.273853823         3.351053312        -2.328603303                
     0.000000000         0.000000000         0.000000000                
     0.000000000         0.000000000         0.000000000                
Si             632                                                      
    -6.215052962         2.399250816        -4.337309297                
     0.000000000         0.000000000         0.000000000                
     0.000000000         0.000000000         0.000000000                
Si             633                                                      
    -5.388978761         3.343195295         5.937049965                
     0.000000000         0.000000000         0.000000000                
     0.000000000         0.000000000         0.000000000                
Si             634                                                      
    -2.334174047         3.341230789         6.219938633                
     0.000000000         0.000000000         0.000000000                
     0.000000000         0.000000000         0.000000000                
Si             635                                                      
    -1.292004336         2.342280182        -3.983698461                
     0.000000000         0.000000000         0.000000000                
     0.000000000         0.000000000         0.000000000                
Si             636                                                      
    -3.838002349         3.323550248        -2.698912427                
     0.000000000         0.000000000         0.000000000                
     0.000000000         0.000000000         0.000000000                
Si             637                                                      
    -1.546407687         1.382619665         4.005941904                
     0.000000000         0.000000000         0.000000000                
     0.000000000         0.000000000         0.000000000                
Si             638                                                      
    -3.431349888        0.6557529485         1.937318520                
     0.000000000         0.000000000         0.000000000                
     0.000000000         0.000000000         0.000000000                
Si             639                                                      
    -4.352702564         1.043742613       -0.8444200485                
     0.000000000         0.000000000         0.000000000                
     0.000000000         0.000000000         0.000000000                
Si             640                                                      
    -7.403578268         1.001505764       -0.6194842674                
     0.000000000         0.000000000         0.000000000                
     0.000000000         0.000000000         0.000000000                
Si             641                                                      
    -8.439854465        0.7029010600         2.282089084                
     0.000000000         0.000000000         0.000000000                
     0.000000000         0.000000000         0.000000000                
Si             642                                                      
    -5.848672847         1.336453806         3.619916743                
     0.000000000         0.000000000         0.000000000                
     0.000000000         0.000000000         0.000000000                
Si             643                                                      
    -1.583733275         16.04568230         4.125776688                
     0.000000000         0.000000000         0.000000000                
     0.000000000         0.000000000         0.000000000                
Si             644                                                      
    -3.642534137         16.99748479         2.117070694                
     0.000000000         0.000000000         0.000000000                
     0.000000000         0.000000000         0.000000000                
Si             645                                                      
    -4.468608337         16.05354030       -0.5173300263                
     0.000000000         0.000000000         0.000000000                
     0.000000000         0.000000000         0.000000000                
Si             646                                                      
    -7.523413050         16.05550481       -0.2344413582                
     0.000000000         0.000000000         0.000000000                
     0.000000000         0.000000000         0.000000000                
Si             647                                                      
    -8.565582762         17.05445542         2.470681529                
     0.000000000         0.000000000         0.000000000                
     0.000000000         0.000000000         0.000000000                
Si             648                                                      
    -6.019584749         16.07318536         3.755467562                
     0.000000000         0.000000000         0.000000000                
     0.000000000         0.000000000         0.000000000                
Si             649                                                      
    -11.41313224         8.320267797         2.451036483                
     0.000000000         0.000000000         0.000000000                
     0.000000000         0.000000000         0.000000000                
Si             650                                                      
    -13.29807444         9.047134513         4.519659868                
     0.000000000         0.000000000         0.000000000                
     0.000000000         0.000000000         0.000000000                
Si             651                                                      
    -14.21942711         8.659144847        -5.607361545                
     0.000000000         0.000000000         0.000000000                
     0.000000000         0.000000000         0.000000000                
Si             652                                                      
    -17.27030281         8.701381696        -5.832297326                
     0.000000000         0.000000000         0.000000000                
     0.000000000         0.000000000         0.000000000                
Si             653                                                      
    -18.30657902         8.999986402         4.174889303                
     0.000000000         0.000000000         0.000000000                
     0.000000000         0.000000000         0.000000000                
Si             654                                                      
    -15.71539739         8.366433655         2.837061644                
     0.000000000         0.000000000         0.000000000                
     0.000000000         0.000000000         0.000000000                
Si             655                                                      
    -11.45045783         13.04490145         2.331201699                
     0.000000000         0.000000000         0.000000000                
     0.000000000         0.000000000         0.000000000                
Si             656                                                      
    -13.50925868         12.09309895         4.339907694                
     0.000000000         0.000000000         0.000000000                
     0.000000000         0.000000000         0.000000000                
Si             657                                                      
    -14.33533288         13.03704344        -5.934451567                
     0.000000000         0.000000000         0.000000000                
     0.000000000         0.000000000         0.000000000                
Si             658                                                      
    -17.39013759         13.03507893        -6.217340236                
     0.000000000         0.000000000         0.000000000                
     0.000000000         0.000000000         0.000000000                
Si             659                                                      
    -18.43230730         12.03612832         3.986296858                
     0.000000000         0.000000000         0.000000000                
     0.000000000         0.000000000         0.000000000                
Si             660                                                      
    -15.88630930         13.01739839         2.701510824                
     0.000000000         0.000000000         0.000000000                
     0.000000000         0.000000000         0.000000000                
Si             661                                                      
    -18.17790396         11.07646780        -4.003343507                
     0.000000000         0.000000000         0.000000000                
     0.000000000         0.000000000         0.000000000                
Si             662                                                      
    -16.29296176         10.34960109        -1.934720122                
     0.000000000         0.000000000         0.000000000                
     0.000000000         0.000000000         0.000000000                
Si             663                                                      
    -15.37160908         10.73759076        0.8470184453                
     0.000000000         0.000000000         0.000000000                
     0.000000000         0.000000000         0.000000000                
Si             664                                                      
    -12.32073338         10.69535391        0.6220826642                
     0.000000000         0.000000000         0.000000000                
     0.000000000         0.000000000         0.000000000                
Si             665                                                      
    -11.28445718         10.39674920        -2.279490688                
     0.000000000         0.000000000         0.000000000                
     0.000000000         0.000000000         0.000000000                
Si             666                                                      
    -13.87563880         11.03030194        -3.617318346                
     0.000000000         0.000000000         0.000000000                
     0.000000000         0.000000000         0.000000000                
Si             667                                                      
    -18.14057838         6.351834149        -4.123178291                
     0.000000000         0.000000000         0.000000000                
     0.000000000         0.000000000         0.000000000                
Si             668                                                      
    -16.08177751         7.303636646        -2.114472298                
     0.000000000         0.000000000         0.000000000                
     0.000000000         0.000000000         0.000000000                
Si             669                                                      
    -15.25570331         6.359692168        0.5199284231                
     0.000000000         0.000000000         0.000000000                
     0.000000000         0.000000000         0.000000000                
Si             670                                                      
    -12.20089858         6.361656671        0.2370397550                
     0.000000000         0.000000000         0.000000000                
     0.000000000         0.000000000         0.000000000                
Si             671                                                      
    -11.15872888         7.360607281        -2.468083133                
     0.000000000         0.000000000         0.000000000                
     0.000000000         0.000000000         0.000000000                
Si             672                                                      
    -13.70472690         6.379337214        -3.752869166                
     0.000000000         0.000000000         0.000000000                
     0.000000000         0.000000000         0.000000000                
Si             673                                                      
     8.320316860         1.382619665         2.451036483                
     0.000000000         0.000000000         0.000000000                
     0.000000000         0.000000000         0.000000000                
Si             674                                                      
     6.435374660        0.6557529485         4.519659868                
     0.000000000         0.000000000         0.000000000                
     0.000000000         0.000000000         0.000000000                
Si             675                                                      
     5.514021984         1.043742613        -5.607361545                
     0.000000000         0.000000000         0.000000000                
     0.000000000         0.000000000         0.000000000                
Si             676                                                      
     2.463146281         1.001505764        -5.832297326                
     0.000000000         0.000000000         0.000000000                
     0.000000000         0.000000000         0.000000000                
Si             677                                                      
     1.426870083        0.7029010600         4.174889303                
     0.000000000         0.000000000         0.000000000                
     0.000000000         0.000000000         0.000000000                
Si             678                                                      
     4.018051702         1.336453806         2.837061644                
     0.000000000         0.000000000         0.000000000                
     0.000000000         0.000000000         0.000000000                
Si             679                                                      
     8.282991273         16.04568230         2.331201699                
     0.000000000         0.000000000         0.000000000                
     0.000000000         0.000000000         0.000000000                
Si             680                                                      
     6.224190412         16.99748479         4.339907694                
     0.000000000         0.000000000         0.000000000                
     0.000000000         0.000000000         0.000000000                
Si             681                                                      
     5.398116211         16.05354030        -5.934451567                
     0.000000000         0.000000000         0.000000000                
     0.000000000         0.000000000         0.000000000                
Si             682                                                      
     2.343311498         16.05550481        -6.217340236                
     0.000000000         0.000000000         0.000000000                
     0.000000000         0.000000000         0.000000000                
Si             683                                                      
     1.301141787         17.05445542         3.986296858                
     0.000000000         0.000000000         0.000000000                
     0.000000000         0.000000000         0.000000000                
Si             684                                                      
     3.847139798         16.07318536         2.701510824                
     0.000000000         0.000000000         0.000000000                
     0.000000000         0.000000000         0.000000000                
Si             685                                                      
     1.555545137         18.01411593        -4.003343507                
     0.000000000         0.000000000         0.000000000                
     0.000000000         0.000000000         0.000000000                
Si             686                                                      
     3.440487338         18.74098265        -1.934720122                
     0.000000000         0.000000000         0.000000000                
     0.000000000         0.000000000         0.000000000                
Si             687                                                      
     4.361840014         18.35299299        0.8470184453                
     0.000000000         0.000000000         0.000000000                
     0.000000000         0.000000000         0.000000000                
Si             688                                                      
     7.412715718         18.39522984        0.6220826642                
     0.000000000         0.000000000         0.000000000                
     0.000000000         0.000000000         0.000000000                
Si             689                                                      
     8.448991915         18.69383454        -2.279490688                
     0.000000000         0.000000000         0.000000000                
     0.000000000         0.000000000         0.000000000                
Si             690                                                      
     5.857810296         18.06028180        -3.617318346                
     0.000000000         0.000000000         0.000000000                
     0.000000000         0.000000000         0.000000000                
Si             691                                                      
     1.592870726         3.351053312        -4.123178291                
     0.000000000         0.000000000         0.000000000                
     0.000000000         0.000000000         0.000000000                
Si             692                                                      
     3.651671587         2.399250816        -2.114472298                
     0.000000000         0.000000000         0.000000000                
     0.000000000         0.000000000         0.000000000                
Si             693                                                      
     4.477745788         3.343195295        0.5199284231                
     0.000000000         0.000000000         0.000000000                
     0.000000000         0.000000000         0.000000000                
Si             694                                                      
     7.532550501         3.341230789        0.2370397550                
     0.000000000         0.000000000         0.000000000                
     0.000000000         0.000000000         0.000000000                
Si             695                                                      
     8.574720212         2.342280182        -2.468083133                
     0.000000000         0.000000000         0.000000000                
     0.000000000         0.000000000         0.000000000                
Si             696                                                      
     6.028722200         3.323550248        -3.752869166                
     0.000000000         0.000000000         0.000000000                
     0.000000000         0.000000000         0.000000000                
Si             697                                                      
     11.42226968         11.07646780        -2.448438086                
     0.000000000         0.000000000         0.000000000                
     0.000000000         0.000000000         0.000000000                
Si             698                                                      
     13.30721189         10.34960109        -4.517061471                
     0.000000000         0.000000000         0.000000000                
     0.000000000         0.000000000         0.000000000                
Si             699                                                      
     14.22856456         10.73759076         5.609959942                
     0.000000000         0.000000000         0.000000000                
     0.000000000         0.000000000         0.000000000                
Si             700                                                      
     17.27944027         10.69535391         5.834895724                
     0.000000000         0.000000000         0.000000000                
     0.000000000         0.000000000         0.000000000                
Si             701                                                      
     18.31571646         10.39674920        -4.172290906                
     0.000000000         0.000000000         0.000000000                
     0.000000000         0.000000000         0.000000000                
Si             702                                                      
     15.72453485         11.03030194        -2.834463247                
     0.000000000         0.000000000         0.000000000                
     0.000000000         0.000000000         0.000000000                
Si             703                                                      
     11.45959528         6.351834149        -2.328603303                
     0.000000000         0.000000000         0.000000000                
     0.000000000         0.000000000         0.000000000                
Si             704                                                      
     13.51839614         7.303636646        -4.337309297                
     0.000000000         0.000000000         0.000000000                
     0.000000000         0.000000000         0.000000000                
Si             705                                                      
     14.34447034         6.359692168         5.937049965                
     0.000000000         0.000000000         0.000000000                
     0.000000000         0.000000000         0.000000000                
Si             706                                                      
     17.39927505         6.361656671         6.219938633                
     0.000000000         0.000000000         0.000000000                
     0.000000000         0.000000000         0.000000000                
Si             707                                                      
     18.44144477         7.360607281        -3.983698461                
     0.000000000         0.000000000         0.000000000                
     0.000000000         0.000000000         0.000000000                
Si             708                                                      
     15.89544674         6.379337214        -2.698912427                
     0.000000000         0.000000000         0.000000000                
     0.000000000         0.000000000         0.000000000                
Si             709                                                      
     18.18704142         8.320267797         4.005941904                
     0.000000000         0.000000000         0.000000000                
     0.000000000         0.000000000         0.000000000                
Si             710                                                      
     16.30209920         9.047134513         1.937318520                
     0.000000000         0.000000000         0.000000000                
     0.000000000         0.000000000         0.000000000                
Si             711                                                      
     15.38074653         8.659144847       -0.8444200485                
     0.000000000         0.000000000         0.000000000                
     0.000000000         0.000000000         0.000000000                
Si             712                                                      
     12.32987083         8.701381696       -0.6194842674                
     0.000000000         0.000000000         0.000000000                
     0.000000000         0.000000000         0.000000000                
Si             713                                                      
     11.29359463         8.999986402         2.282089084                
     0.000000000         0.000000000         0.000000000                
     0.000000000         0.000000000         0.000000000                
Si             714                                                      
     13.88477625         8.366433655         3.619916743                
     0.000000000         0.000000000         0.000000000                
     0.000000000         0.000000000         0.000000000                
Si             715                                                      
     18.14971582         13.04490145         4.125776688                
     0.000000000         0.000000000         0.000000000                
     0.000000000         0.000000000         0.000000000                
Si             716                                                      
     16.09091496         12.09309895         2.117070694                
     0.000000000         0.000000000         0.000000000                
     0.000000000         0.000000000         0.000000000                
Si             717                                                      
     15.26484076         13.03704344       -0.5173300263                
     0.000000000         0.000000000         0.000000000                
     0.000000000         0.000000000         0.000000000                
Si             718                                                      
     12.21003605         13.03507893       -0.2344413582                
     0.000000000         0.000000000         0.000000000                
     0.000000000         0.000000000         0.000000000                
Si             719                                                      
     11.16786633         12.03612832         2.470681529                
     0.000000000         0.000000000         0.000000000                
     0.000000000         0.000000000         0.000000000                
Si             720                                                      
     13.71386435         13.01739839         3.755467562                
     0.000000000         0.000000000         0.000000000                
     0.000000000         0.000000000         0.000000000                
Si             721                                                      
     11.42226968         18.01411593        -2.448438086                
     0.000000000         0.000000000         0.000000000                
     0.000000000         0.000000000         0.000000000                
Si             722                                                      
     13.30721189         18.74098265        -4.517061471                
     0.000000000         0.000000000         0.000000000                
     0.000000000         0.000000000         0.000000000                
Si             723                                                      
     14.22856456         18.35299299         5.609959942                
     0.000000000         0.000000000         0.000000000                
     0.000000000         0.000000000         0.000000000                
Si             724                                                      
     17.27944027         18.39522984         5.834895724                
     0.000000000         0.000000000         0.000000000                
     0.000000000         0.000000000         0.000000000                
Si             725                                                      
     18.31571646         18.69383454        -4.172290906                
     0.000000000         0.000000000         0.000000000                
     0.000000000         0.000000000         0.000000000                
Si             726                                                      
     15.72453485         18.06028180        -2.834463247                
     0.000000000         0.000000000         0.000000000                
     0.000000000         0.000000000         0.000000000                
Si             727                                                      
     11.45959528         3.351053312        -2.328603303                
     0.000000000         0.000000000         0.000000000                
     0.000000000         0.000000000         0.000000000                
Si             728                                                      
     13.51839614         2.399250816        -4.337309297                
     0.000000000         0.000000000         0.000000000                
     0.000000000         0.000000000         0.000000000                
Si             729                                                      
     14.34447034         3.343195295         5.937049965                
     0.000000000         0.000000000         0.000000000                
     0.000000000         0.000000000         0.000000000                
Si             730                                                      
     17.39927505         3.341230789         6.219938633                
     0.000000000         0.000000000         0.000000000                
     0.000000000         0.000000000         0.000000000                
Si             731                                                      
     18.44144477         2.342280182        -3.983698461                
     0.000000000         0.000000000         0.000000000                
     0.000000000         0.000000000         0.000000000                
Si             732                                                      
     15.89544674         3.323550248        -2.698912427                
     0.000000000         0.000000000         0.000000000                
     0.000000000         0.000000000         0.000000000                
Si             733                                                      
     18.18704142         1.382619665         4.005941904                
     0.000000000         0.000000000         0.000000000                
     0.000000000         0.000000000         0.000000000                
Si             734                                                      
     16.30209920        0.6557529485         1.937318520                
     0.000000000         0.000000000         0.000000000                
     0.000000000         0.000000000         0.000000000                
Si             735                                                      
     15.38074653         1.043742613       -0.8444200485                
     0.000000000         0.000000000         0.000000000                
     0.000000000         0.000000000         0.000000000                
Si             736                                                      
     12.32987083         1.001505764       -0.6194842674                
     0.000000000         0.000000000         0.000000000                
     0.000000000         0.000000000         0.000000000                
Si             737                                                      
     11.29359463        0.7029010600         2.282089084                
     0.000000000         0.000000000         0.000000000                
     0.000000000         0.000000000         0.000000000                
Si             738                                                      
     13.88477625         1.336453806         3.619916743                
     0.000000000         0.000000000         0.000000000                
     0.000000000         0.000000000         0.000000000                
Si             739                                                      
     18.14971582         16.04568230         4.125776688                
     0.000000000         0.000000000         0.000000000                
     0.000000000         0.000000000         0.000000000                
Si             740                                                      
     16.09091496         16.99748479         2.117070694                
     0.000000000         0.000000000         0.000000000                
     0.000000000         0.000000000         0.000000000                
Si             741                                                      
     15.26484076         16.05354030       -0.5173300263                
     0.000000000         0.000000000         0.000000000                
     0.000000000         0.000000000         0.000000000                
Si             742                                                      
     12.21003605         16.05550481       -0.2344413582                
     0.000000000         0.000000000         0.000000000                
     0.000000000         0.000000000         0.000000000                
Si             743                                                      
     11.16786633         17.05445542         2.470681529                
     0.000000000         0.000000000         0.000000000                
     0.000000000         0.000000000         0.000000000                
Si             744                                                      
     13.71386435         16.07318536         3.755467562                
     0.000000000         0.000000000         0.000000000                
     0.000000000         0.000000000         0.000000000                
Si             745                                                      
     8.320316860         8.320267797         2.451036483                
     0.000000000         0.000000000         0.000000000                
     0.000000000         0.000000000         0.000000000                
Si             746                                                      
     6.435374660         9.047134513         4.519659868                
     0.000000000         0.000000000         0.000000000                
     0.000000000         0.000000000         0.000000000                
Si             747                                                      
     5.514021984         8.659144847        -5.607361545                
     0.000000000         0.000000000         0.000000000                
     0.000000000         0.000000000         0.000000000                
Si             748                                                      
     2.463146281         8.701381696        -5.832297326                
     0.000000000         0.000000000         0.000000000                
     0.000000000         0.000000000         0.000000000                
Si             749                                                      
     1.426870083         8.999986402         4.174889303                
     0.000000000         0.000000000         0.000000000                
     0.000000000         0.000000000         0.000000000                
Si             750                                                      
     4.018051702         8.366433655         2.837061644                
     0.000000000         0.000000000         0.000000000                
     0.000000000         0.000000000         0.000000000                
Si             751                                                      
     8.282991273         13.04490145         2.331201699                
     0.000000000         0.000000000         0.000000000                
     0.000000000         0.000000000         0.000000000                
Si             752                                                      
     6.224190412         12.09309895         4.339907694                
     0.000000000         0.000000000         0.000000000                
     0.000000000         0.000000000         0.000000000                
Si             753                                                      
     5.398116211         13.03704344        -5.934451567                
     0.000000000         0.000000000         0.000000000                
     0.000000000         0.000000000         0.000000000                
Si             754                                                      
     2.343311498         13.03507893        -6.217340236                
     0.000000000         0.000000000         0.000000000                
     0.000000000         0.000000000         0.000000000                
Si             755                                                      
     1.301141787         12.03612832         3.986296858                
     0.000000000         0.000000000         0.000000000                
     0.000000000         0.000000000         0.000000000                
Si             756                                                      
     3.847139798         13.01739839         2.701510824                
     0.000000000         0.000000000         0.000000000                
     0.000000000         0.000000000         0.000000000                
Si             757                                                      
     1.555545137         11.07646780        -4.003343507                
     0.000000000         0.000000000         0.000000000                
     0.000000000         0.000000000         0.000000000                
Si             758                                                      
     3.440487338         10.34960109        -1.934720122                
     0.000000000         0.000000000         0.000000000                
     0.000000000         0.000000000         0.000000000                
Si             759                                                      
     4.361840014         10.73759076        0.8470184453                
     0.000000000         0.000000000         0.000000000                
     0.000000000         0.000000000         0.000000000                
Si             760                                                      
     7.412715718         10.69535391        0.6220826642                
     0.000000000         0.000000000         0.000000000                
     0.000000000         0.000000000         0.000000000                
Si             761                                                      
     8.448991915         10.39674920        -2.279490688                
     0.000000000         0.000000000         0.000000000                
     0.000000000         0.000000000         0.000000000                
Si             762                                                      
     5.857810296         11.03030194        -3.617318346                
     0.000000000         0.000000000         0.000000000                
     0.000000000         0.000000000         0.000000000                
Si             763                                                      
     1.592870726         6.351834149        -4.123178291                
     0.000000000         0.000000000         0.000000000                
     0.000000000         0.000000000         0.000000000                
Si             764                                                      
     3.651671587         7.303636646        -2.114472298                
     0.000000000         0.000000000         0.000000000                
     0.000000000         0.000000000         0.000000000                
Si             765                                                      
     4.477745788         6.359692168        0.5199284231                
     0.000000000         0.000000000         0.000000000                
     0.000000000         0.000000000         0.000000000                
Si             766                                                      
     7.532550501         6.361656671        0.2370397550                
     0.000000000         0.000000000         0.000000000                
     0.000000000         0.000000000         0.000000000                
Si             767                                                      
     8.574720212         7.360607281        -2.468083133                
     0.000000000         0.000000000         0.000000000                
     0.000000000         0.000000000         0.000000000                
Si             768                                                      
     6.028722200         6.379337214        -3.752869166                
     0.000000000         0.000000000         0.000000000                
     0.000000000         0.000000000         0.000000000                
Si             769                                                      
    -11.41313224        -18.00507661         15.35979646                
     0.000000000         0.000000000         0.000000000                
     0.000000000         0.000000000         0.000000000                
Si             770                                                      
    -13.29807444        -18.73194333         17.42841985                
     0.000000000         0.000000000         0.000000000                
     0.000000000         0.000000000         0.000000000                
Si             771                                                      
    -14.21942711        -18.34395367         7.301398436                
     0.000000000         0.000000000         0.000000000                
     0.000000000         0.000000000         0.000000000                
Si             772                                                      
    -17.27030281        -18.38619052         7.076462655                
     0.000000000         0.000000000         0.000000000                
     0.000000000         0.000000000         0.000000000                
Si             773                                                      
    -18.30657902        -18.68479521         17.08364928                
     0.000000000         0.000000000         0.000000000                
     0.000000000         0.000000000         0.000000000                
Si             774                                                      
    -15.71539739        -18.05124247         15.74582163                
     0.000000000         0.000000000         0.000000000                
     0.000000000         0.000000000         0.000000000                
Si             775                                                      
    -11.45045783        -3.342013992         15.23996168                
     0.000000000         0.000000000         0.000000000                
     0.000000000         0.000000000         0.000000000                
Si             776                                                      
    -13.50925868        -2.390211494         17.24866767                
     0.000000000         0.000000000         0.000000000                
     0.000000000         0.000000000         0.000000000                
Si             777                                                      
    -14.33533288        -3.334155973         6.974308414                
     0.000000000         0.000000000         0.000000000                
     0.000000000         0.000000000         0.000000000                
Si             778                                                      
    -17.39013759        -3.332191469         6.691419745                
     0.000000000         0.000000000         0.000000000                
     0.000000000         0.000000000         0.000000000                
Si             779                                                      
    -18.43230730        -2.333240859         16.89505684                
     0.000000000         0.000000000         0.000000000                
     0.000000000         0.000000000         0.000000000                
Si             780                                                      
    -15.88630930        -3.314510926         15.61027080                
     0.000000000         0.000000000         0.000000000                
     0.000000000         0.000000000         0.000000000                
Si             781                                                      
    -18.17790396        -1.373580343         8.905416474                
     0.000000000         0.000000000         0.000000000                
     0.000000000         0.000000000         0.000000000                
Si             782                                                      
    -16.29296176       -0.6467136270         10.97403986                
     0.000000000         0.000000000         0.000000000                
     0.000000000         0.000000000         0.000000000                
Si             783                                                      
    -15.37160908        -1.034703294         13.75577843                
     0.000000000         0.000000000         0.000000000                
     0.000000000         0.000000000         0.000000000                
Si             784                                                      
    -12.32073338       -0.9924664434         13.53084264                
     0.000000000         0.000000000         0.000000000                
     0.000000000         0.000000000         0.000000000                
Si             785                                                      
    -11.28445718       -0.6938617383         10.62926930                
     0.000000000         0.000000000         0.000000000                
     0.000000000         0.000000000         0.000000000                
Si             786                                                      
    -13.87563880        -1.327414485         9.291441636                
     0.000000000         0.000000000         0.000000000                
     0.000000000         0.000000000         0.000000000                
Si             787                                                      
    -18.14057838        -16.03664297         8.785581691                
     0.000000000         0.000000000         0.000000000                
     0.000000000         0.000000000         0.000000000                
Si             788                                                      
    -16.08177751        -16.98844547         10.79428768                
     0.000000000         0.000000000         0.000000000                
     0.000000000         0.000000000         0.000000000                
Si             789                                                      
    -15.25570331        -16.04450098         13.42868840                
     0.000000000         0.000000000         0.000000000                
     0.000000000         0.000000000         0.000000000                
Si             790                                                      
    -12.20089858        -16.04646548         13.14579974                
     0.000000000         0.000000000         0.000000000                
     0.000000000         0.000000000         0.000000000                
Si             791                                                      
    -11.15872888        -17.04541610         10.44067685                
     0.000000000         0.000000000         0.000000000                
     0.000000000         0.000000000         0.000000000                
Si             792                                                      
    -13.70472690        -16.06414603         9.155890815                
     0.000000000         0.000000000         0.000000000                
     0.000000000         0.000000000         0.000000000                
Si             793                                                      
    -8.311179411        -8.311228475         10.46032189                
     0.000000000         0.000000000         0.000000000                
     0.000000000         0.000000000         0.000000000                
Si             794                                                      
    -6.426237210        -9.038095191         8.391698510                
     0.000000000         0.000000000         0.000000000                
     0.000000000         0.000000000         0.000000000                
Si             795                                                      
    -5.504884534        -8.650105525         18.51871992                
     0.000000000         0.000000000         0.000000000                
     0.000000000         0.000000000         0.000000000                
Si             796                                                      
    -2.454008831        -8.692342375         18.74365571                
     0.000000000         0.000000000         0.000000000                
     0.000000000         0.000000000         0.000000000                
Si             797                                                      
    -1.417732633        -8.990947080         8.736469075                
     0.000000000         0.000000000         0.000000000                
     0.000000000         0.000000000         0.000000000                
Si             798                                                      
    -4.008914251        -8.357394334         10.07429673                
     0.000000000         0.000000000         0.000000000                
     0.000000000         0.000000000         0.000000000                
Si             799                                                      
    -8.273853823        -13.03586213         10.58015667                
     0.000000000         0.000000000         0.000000000                
     0.000000000         0.000000000         0.000000000                
Si             800                                                      
    -6.215052962        -12.08405964         8.571450685                
     0.000000000         0.000000000         0.000000000                
     0.000000000         0.000000000         0.000000000                
Si             801                                                      
    -5.388978761        -13.02800412         18.84580995                
     0.000000000         0.000000000         0.000000000                
     0.000000000         0.000000000         0.000000000                
Si             802                                                      
    -2.334174047        -13.02603961         19.12869862                
     0.000000000         0.000000000         0.000000000                
     0.000000000         0.000000000         0.000000000                
Si             803                                                      
    -1.292004336        -12.02708899         8.925061521                
     0.000000000         0.000000000         0.000000000                
     0.000000000         0.000000000         0.000000000                
Si             804                                                      
    -3.838002349        -13.00835907         10.20984755                
     0.000000000         0.000000000         0.000000000                
     0.000000000         0.000000000         0.000000000                
Si             805                                                      
    -1.546407687        -11.06742848         16.91470189                
     0.000000000         0.000000000         0.000000000                
     0.000000000         0.000000000         0.000000000                
Si             806                                                      
    -3.431349888        -10.34056176         14.84607850                
     0.000000000         0.000000000         0.000000000                
     0.000000000         0.000000000         0.000000000                
Si             807                                                      
    -4.352702564        -10.72855143         12.06433993                
     0.000000000         0.000000000         0.000000000                
     0.000000000         0.000000000         0.000000000                
Si             808                                                      
    -7.403578268        -10.68631458         12.28927572                
     0.000000000         0.000000000         0.000000000                
     0.000000000         0.000000000         0.000000000                
Si             809                                                      
    -8.439854465        -10.38770988         15.19084906                
     0.000000000         0.000000000         0.000000000                
     0.000000000         0.000000000         0.000000000                
Si             810                                                      
    -5.848672847        -11.02126263         16.52867673                
     0.000000000         0.000000000         0.000000000                
     0.000000000         0.000000000         0.000000000                
Si             811                                                      
    -1.583733275        -6.342794828         17.03453666                
     0.000000000         0.000000000         0.000000000                
     0.000000000         0.000000000         0.000000000                
Si             812                                                      
    -3.642534137        -7.294597325         15.02583067                
     0.000000000         0.000000000         0.000000000                
     0.000000000         0.000000000         0.000000000                
Si             813                                                      
    -4.468608337        -6.350652846         12.39142995                
     0.000000000         0.000000000         0.000000000                
     0.000000000         0.000000000         0.000000000                
Si             814                                                      
    -7.523413050        -6.352617350         12.67431863                
     0.000000000         0.000000000         0.000000000                
     0.000000000         0.000000000         0.000000000                
Si             815                                                      
    -8.565582762        -7.351567959         15.37944151                
     0.000000000         0.000000000         0.000000000                
     0.000000000         0.000000000         0.000000000                
Si             816                                                      
    -6.019584749        -6.370297893         16.66422754                
     0.000000000         0.000000000         0.000000000                
     0.000000000         0.000000000         0.000000000                
Si             817                                                      
    -8.311179411        -1.373580343         10.46032189                
     0.000000000         0.000000000         0.000000000                
     0.000000000         0.000000000         0.000000000                
Si             818                                                      
    -6.426237210       -0.6467136270         8.391698510                
     0.000000000         0.000000000         0.000000000                
     0.000000000         0.000000000         0.000000000                
Si             819                                                      
    -5.504884534        -1.034703294         18.51871992                
     0.000000000         0.000000000         0.000000000                
     0.000000000         0.000000000         0.000000000                
Si             820                                                      
    -2.454008831       -0.9924664434         18.74365571                
     0.000000000         0.000000000         0.000000000                
     0.000000000         0.000000000         0.000000000                
Si             821                                                      
    -1.417732633       -0.6938617383         8.736469075                
     0.000000000         0.000000000         0.000000000                
     0.000000000         0.000000000         0.000000000                
Si             822                                                      
    -4.008914251        -1.327414485         10.07429673                
     0.000000000         0.000000000         0.000000000                
     0.000000000         0.000000000         0.000000000                
Si             823                                                      
    -8.273853823        -16.03664297         10.58015667                
     0.000000000         0.000000000         0.000000000                
     0.000000000         0.000000000         0.000000000                
Si             824                                                      
    -6.215052962        -16.98844547         8.571450685                
     0.000000000         0.000000000         0.000000000                
     0.000000000         0.000000000         0.000000000                
Si             825                                                      
    -5.388978761        -16.04450098         18.84580995                
     0.000000000         0.000000000         0.000000000                
     0.000000000         0.000000000         0.000000000                
Si             826                                                      
    -2.334174047        -16.04646548         19.12869862                
     0.000000000         0.000000000         0.000000000                
     0.000000000         0.000000000         0.000000000                
Si             827                                                      
    -1.292004336        -17.04541610         8.925061521                
     0.000000000         0.000000000         0.000000000                
     0.000000000         0.000000000         0.000000000                
Si             828                                                      
    -3.838002349        -16.06414603         10.20984755                
     0.000000000         0.000000000         0.000000000                
     0.000000000         0.000000000         0.000000000                
Si             829                                                      
    -1.546407687        -18.00507661         16.91470189                
     0.000000000         0.000000000         0.000000000                
     0.000000000         0.000000000         0.000000000                
Si             830                                                      
    -3.431349888        -18.73194333         14.84607850                
     0.000000000         0.000000000         0.000000000                
     0.000000000         0.000000000         0.000000000                
Si             831                                                      
    -4.352702564        -18.34395367         12.06433993                
     0.000000000         0.000000000         0.000000000                
     0.000000000         0.000000000         0.000000000                
Si             832                                                      
    -7.403578268        -18.38619052         12.28927572                
     0.000000000         0.000000000         0.000000000                
     0.000000000         0.000000000         0.000000000                
Si             833                                                      
    -8.439854465        -18.68479521         15.19084906                
     0.000000000         0.000000000         0.000000000                
     0.000000000         0.000000000         0.000000000                
Si             834                                                      
    -5.848672847        -18.05124247         16.52867673                
     0.000000000         0.000000000         0.000000000                
     0.000000000         0.000000000         0.000000000                
Si             835                                                      
    -1.583733275        -3.342013992         17.03453666                
     0.000000000         0.000000000         0.000000000                
     0.000000000         0.000000000         0.000000000                
Si             836                                                      
    -3.642534137        -2.390211494         15.02583067                
     0.000000000         0.000000000         0.000000000                
     0.000000000         0.000000000         0.000000000                
Si             837                                                      
    -4.468608337        -3.334155973         12.39142995                
     0.000000000         0.000000000         0.000000000                
     0.000000000         0.000000000         0.000000000                
Si             838                                                      
    -7.523413050        -3.332191469         12.67431863                
     0.000000000         0.000000000         0.000000000                
     0.000000000         0.000000000         0.000000000                
Si             839                                                      
    -8.565582762        -2.333240859         15.37944151                
     0.000000000         0.000000000         0.000000000                
     0.000000000         0.000000000         0.000000000                
Si             840                                                      
    -6.019584749        -3.314510926         16.66422754                
     0.000000000         0.000000000         0.000000000                
     0.000000000         0.000000000         0.000000000                
Si             841                                                      
    -11.41313224        -11.06742848         15.35979646                
     0.000000000         0.000000000         0.000000000                
     0.000000000         0.000000000         0.000000000                
Si             842                                                      
    -13.29807444        -10.34056176         17.42841985                
     0.000000000         0.000000000         0.000000000                
     0.000000000         0.000000000         0.000000000                
Si             843                                                      
    -14.21942711        -10.72855143         7.301398436                
     0.000000000         0.000000000         0.000000000                
     0.000000000         0.000000000         0.000000000                
Si             844                                                      
    -17.27030281        -10.68631458         7.076462655                
     0.000000000         0.000000000         0.000000000                
     0.000000000         0.000000000         0.000000000                
Si             845                                                      
    -18.30657902        -10.38770988         17.08364928                
     0.000000000         0.000000000         0.000000000                
     0.000000000         0.000000000         0.000000000                
Si             846                                                      
    -15.71539739        -11.02126263         15.74582163                
     0.000000000         0.000000000         0.000000000                
     0.000000000         0.000000000         0.000000000                
Si             847                                                      
    -11.45045783        -6.342794828         15.23996168                
     0.000000000         0.000000000         0.000000000                
     0.000000000         0.000000000         0.000000000                
Si             848                                                      
    -13.50925868        -7.294597325         17.24866767                
     0.000000000         0.000000000         0.000000000                
     0.000000000         0.000000000         0.000000000                
Si             849                                                      
    -14.33533288        -6.350652846         6.974308414                
     0.000000000         0.000000000         0.000000000                
     0.000000000         0.000000000         0.000000000                
Si             850                                                      
    -17.39013759        -6.352617350         6.691419745                
     0.000000000         0.000000000         0.000000000                
     0.000000000         0.000000000         0.000000000                
Si             851                                                      
    -18.43230730        -7.351567959         16.89505684                
     0.000000000         0.000000000         0.000000000                
     0.000000000         0.000000000         0.000000000                
Si             852                                                      
    -15.88630930        -6.370297893         15.61027080                
     0.000000000         0.000000000         0.000000000                
     0.000000000         0.000000000         0.000000000                
Si             853                                                      
    -18.17790396        -8.311228475         8.905416474                
     0.000000000         0.000000000         0.000000000                
     0.000000000         0.000000000         0.000000000                
Si             854                                                      
    -16.29296176        -9.038095191         10.97403986                
     0.000000000         0.000000000         0.000000000                
     0.000000000         0.000000000         0.000000000                
Si             855                                                      
    -15.37160908        -8.650105525         13.75577843                
     0.000000000         0.000000000         0.000000000                
     0.000000000         0.000000000         0.000000000                
Si             856                                                      
    -12.32073338        -8.692342375         13.53084264                
     0.000000000         0.000000000         0.000000000                
     0.000000000         0.000000000         0.000000000                
Si             857                                                      
    -11.28445718        -8.990947080         10.62926930                
     0.000000000         0.000000000         0.000000000                
     0.000000000         0.000000000         0.000000000                
Si             858                                                      
    -13.87563880        -8.357394334         9.291441636                
     0.000000000         0.000000000         0.000000000                
     0.000000000         0.000000000         0.000000000                
Si             859                                                      
    -18.14057838        -13.03586213         8.785581691                
     0.000000000         0.000000000         0.000000000                
     0.000000000         0.000000000         0.000000000                
Si             860                                                      
    -16.08177751        -12.08405964         10.79428768                
     0.000000000         0.000000000         0.000000000                
     0.000000000         0.000000000         0.000000000                
Si             861                                                      
    -15.25570331        -13.02800412         13.42868840                
     0.000000000         0.000000000         0.000000000                
     0.000000000         0.000000000         0.000000000                
Si             862                                                      
    -12.20089858        -13.02603961         13.14579974                
     0.000000000         0.000000000         0.000000000                
     0.000000000         0.000000000         0.000000000                
Si             863                                                      
    -11.15872888        -12.02708899         10.44067685                
     0.000000000         0.000000000         0.000000000                
     0.000000000         0.000000000         0.000000000                
Si             864                                                      
    -13.70472690        -13.00835907         9.155890815                
     0.000000000         0.000000000         0.000000000                
     0.000000000         0.000000000         0.000000000                
Si             865                                                      
     8.320316860        -18.00507661         15.35979646                
     0.000000000         0.000000000         0.000000000                
     0.000000000         0.000000000         0.000000000                
Si             866                                                      
     6.435374660        -18.73194333         17.42841985                
     0.000000000         0.000000000         0.000000000                
     0.000000000         0.000000000         0.000000000                
Si             867                                                      
     5.514021984        -18.34395367         7.301398436                
     0.000000000         0.000000000         0.000000000                
     0.000000000         0.000000000         0.000000000                
Si             868                                                      
     2.463146281        -18.38619052         7.076462655                
     0.000000000         0.000000000         0.000000000                
     0.000000000         0.000000000         0.000000000                
Si             869                                                      
     1.426870083        -18.68479521         17.08364928                
     0.000000000         0.000000000         0.000000000                
     0.000000000         0.000000000         0.000000000                
Si             870                                                      
     4.018051702        -18.05124247         15.74582163                
     0.000000000         0.000000000         0.000000000                
     0.000000000         0.000000000         0.000000000                
Si             871                                                      
     8.282991273        -3.342013992         15.23996168                
     0.000000000         0.000000000         0.000000000                
     0.000000000         0.000000000         0.000000000                
Si             872                                                      
     6.224190412        -2.390211494         17.24866767                
     0.000000000         0.000000000         0.000000000                
     0.000000000         0.000000000         0.000000000                
Si             873                                                      
     5.398116211        -3.334155973         6.974308414                
     0.000000000         0.000000000         0.000000000                
     0.000000000         0.000000000         0.000000000                
Si             874                                                      
     2.343311498        -3.332191469         6.691419745                
     0.000000000         0.000000000         0.000000000                
     0.000000000         0.000000000         0.000000000                
Si             875                                                      
     1.301141787        -2.333240859         16.89505684                
     0.000000000         0.000000000         0.000000000                
     0.000000000         0.000000000         0.000000000                
Si             876                                                      
     3.847139798        -3.314510926         15.61027080                
     0.000000000         0.000000000         0.000000000                
     0.000000000         0.000000000         0.000000000                
Si             877                                                      
     1.555545137        -1.373580343         8.905416474                
     0.000000000         0.000000000         0.000000000                
     0.000000000         0.000000000         0.000000000                
Si             878                                                      
     3.440487338       -0.6467136270         10.97403986                
     0.000000000         0.000000000         0.000000000                
     0.000000000         0.000000000         0.000000000                
Si             879                                                      
     4.361840014        -1.034703294         13.75577843                
     0.000000000         0.000000000         0.000000000                
     0.000000000         0.000000000         0.000000000                
Si             880                                                      
     7.412715718       -0.9924664434         13.53084264                
     0.000000000         0.000000000         0.000000000                
     0.000000000         0.000000000         0.000000000                
Si             881                                                      
     8.448991915       -0.6938617383         10.62926930                
     0.000000000         0.000000000         0.000000000                
     0.000000000         0.000000000         0.000000000                
Si             882                                                      
     5.857810296        -1.327414485         9.291441636                
     0.000000000         0.000000000         0.000000000                
     0.000000000         0.000000000         0.000000000                
Si             883                                                      
     1.592870726        -16.03664297         8.785581691                
     0.000000000         0.000000000         0.000000000                
     0.000000000         0.000000000         0.000000000                
Si             884                                                      
     3.651671587        -16.98844547         10.79428768                
     0.000000000         0.000000000         0.000000000                
     0.000000000         0.000000000         0.000000000                
Si             885                                                      
     4.477745788        -16.04450098         13.42868840                
     0.000000000         0.000000000         0.000000000                
     0.000000000         0.000000000         0.000000000                
Si             886                                                      
     7.532550501        -16.04646548         13.14579974                
     0.000000000         0.000000000         0.000000000                
     0.000000000         0.000000000         0.000000000                
Si             887                                                      
     8.574720212        -17.04541610         10.44067685                
     0.000000000         0.000000000         0.000000000                
     0.000000000         0.000000000         0.000000000                
Si             888                                                      
     6.028722200        -16.06414603         9.155890815                
     0.000000000         0.000000000         0.000000000                
     0.000000000         0.000000000         0.000000000                
Si             889                                                      
     11.42226968        -8.311228475         10.46032189                
     0.000000000         0.000000000         0.000000000                
     0.000000000         0.000000000         0.000000000                
Si             890                                                      
     13.30721189        -9.038095191         8.391698510                
     0.000000000         0.000000000         0.000000000                
     0.000000000         0.000000000         0.000000000                
Si             891                                                      
     14.22856456        -8.650105525         18.51871992                
     0.000000000         0.000000000         0.000000000                
     0.000000000         0.000000000         0.000000000                
Si             892                                                      
     17.27944027        -8.692342375         18.74365571                
     0.000000000         0.000000000         0.000000000                
     0.000000000         0.000000000         0.000000000                
Si             893                                                      
     18.31571646        -8.990947080         8.736469075                
     0.000000000         0.000000000         0.000000000                
     0.000000000         0.000000000         0.000000000                
Si             894                                                      
     15.72453485        -8.357394334         10.07429673                
     0.000000000         0.000000000         0.000000000                
     0.000000000         0.000000000         0.000000000                
Si             895                                                      
     11.45959528        -13.03586213         10.58015667                
     0.000000000         0.000000000         0.000000000                
     0.000000000         0.000000000         0.000000000                
Si             896                                                      
     13.51839614        -12.08405964         8.571450685                
     0.000000000         0.000000000         0.000000000                
     0.000000000         0.000000000         0.000000000                
Si             897                                                      
     14.34447034        -13.02800412         18.84580995                
     0.000000000         0.000000000         0.000000000                
     0.000000000         0.000000000         0.000000000                
Si             898                                                      
     17.39927505        -13.02603961         19.12869862                
     0.000000000         0.000000000         0.000000000                
     0.000000000         0.000000000         0.000000000                
Si             899                                                      
     18.44144477        -12.02708899         8.925061521                
     0.000000000         0.000000000         0.000000000                
     0.000000000         0.000000000         0.000000000                
Si             900                                                      
     15.89544674        -13.00835907         10.20984755                
     0.000000000         0.000000000         0.000000000                
     0.000000000         0.000000000         0.000000000                
Si             901                                                      
     18.18704142        -11.06742848         16.91470189                
     0.000000000         0.000000000         0.000000000                
     0.000000000         0.000000000         0.000000000                
Si             902                                                      
     16.30209920        -10.34056176         14.84607850                
     0.000000000         0.000000000         0.000000000                
     0.000000000         0.000000000         0.000000000                
Si             903                                                      
     15.38074653        -10.72855143         12.06433993                
     0.000000000         0.000000000         0.000000000                
     0.000000000         0.000000000         0.000000000                
Si             904                                                      
     12.32987083        -10.68631458         12.28927572                
     0.000000000         0.000000000         0.000000000                
     0.000000000         0.000000000         0.000000000                
Si             905                                                      
     11.29359463        -10.38770988         15.19084906                
     0.000000000         0.000000000         0.000000000                
     0.000000000         0.000000000         0.000000000                
Si             906                                                      
     13.88477625        -11.02126263         16.52867673                
     0.000000000         0.000000000         0.000000000                
     0.000000000         0.000000000         0.000000000                
Si             907                                                      
     18.14971582        -6.342794828         17.03453666                
     0.000000000         0.000000000         0.000000000                
     0.000000000         0.000000000         0.000000000                
Si             908                                                      
     16.09091496        -7.294597325         15.02583067                
     0.000000000         0.000000000         0.000000000                
     0.000000000         0.000000000         0.000000000                
Si             909                                                      
     15.26484076        -6.350652846         12.39142995                
     0.000000000         0.000000000         0.000000000                
     0.000000000         0.000000000         0.000000000                
Si             910                                                      
     12.21003605        -6.352617350         12.67431863                
     0.000000000         0.000000000         0.000000000                
     0.000000000         0.000000000         0.000000000                
Si             911                                                      
     11.16786633        -7.351567959         15.37944151                
     0.000000000         0.000000000         0.000000000                
     0.000000000         0.000000000         0.000000000                
Si             912                                                      
     13.71386435        -6.370297893         16.66422754                
     0.000000000         0.000000000         0.000000000                
     0.000000000         0.000000000         0.000000000                
Si             913                                                      
     11.42226968        -1.373580343         10.46032189                
     0.000000000         0.000000000         0.000000000                
     0.000000000         0.000000000         0.000000000                
Si             914                                                      
     13.30721189       -0.6467136270         8.391698510                
     0.000000000         0.000000000         0.000000000                
     0.000000000         0.000000000         0.000000000                
Si             915                                                      
     14.22856456        -1.034703294         18.51871992                
     0.000000000         0.000000000         0.000000000                
     0.000000000         0.000000000         0.000000000                
Si             916                                                      
     17.27944027       -0.9924664434         18.74365571                
     0.000000000         0.000000000         0.000000000                
     0.000000000         0.000000000         0.000000000                
Si             917                                                      
     18.31571646       -0.6938617383         8.736469075                
     0.000000000         0.000000000         0.000000000                
     0.000000000         0.000000000         0.000000000                
Si             918                                                      
     15.72453485        -1.327414485         10.07429673                
     0.000000000         0.000000000         0.000000000                
     0.000000000         0.000000000         0.000000000                
Si             919                                                      
     11.45959528        -16.03664297         10.58015667                
     0.000000000         0.000000000         0.000000000                
     0.000000000         0.000000000         0.000000000                
Si             920                                                      
     13.51839614        -16.98844547         8.571450685                
     0.000000000         0.000000000         0.000000000                
     0.000000000         0.000000000         0.000000000                
Si             921                                                      
     14.34447034        -16.04450098         18.84580995                
     0.000000000         0.000000000         0.000000000                
     0.000000000         0.000000000         0.000000000                
Si             922                                                      
     17.39927505        -16.04646548         19.12869862                
     0.000000000         0.000000000         0.000000000                
     0.000000000         0.000000000         0.000000000                
Si             923                                                      
     18.44144477        -17.04541610         8.925061521                
     0.000000000         0.000000000         0.000000000                
     0.000000000         0.000000000         0.000000000                
Si             924                                                      
     15.89544674        -16.06414603         10.20984755                
     0.000000000         0.000000000         0.000000000                
     0.000000000         0.000000000         0.000000000                
Si             925                                                      
     18.18704142        -18.00507661         16.91470189                
     0.000000000         0.000000000         0.000000000                
     0.000000000         0.000000000         0.000000000                
Si             926                                                      
     16.30209920        -18.73194333         14.84607850                
     0.000000000         0.000000000         0.000000000                
     0.000000000         0.000000000         0.000000000                
Si             927                                                      
     15.38074653        -18.34395367         12.06433993                
     0.000000000         0.000000000         0.000000000                
     0.000000000         0.000000000         0.000000000                
Si             928                                                      
     12.32987083        -18.38619052         12.28927572                
     0.000000000         0.000000000         0.000000000                
     0.000000000         0.000000000         0.000000000                
Si             929                                                      
     11.29359463        -18.68479521         15.19084906                
     0.000000000         0.000000000         0.000000000                
     0.000000000         0.000000000         0.000000000                
Si             930                                                      
     13.88477625        -18.05124247         16.52867673                
     0.000000000         0.000000000         0.000000000                
     0.000000000         0.000000000         0.000000000                
Si             931                                                      
     18.14971582        -3.342013992         17.03453666                
     0.000000000         0.000000000         0.000000000                
     0.000000000         0.000000000         0.000000000                
Si             932                                                      
     16.09091496        -2.390211494         15.02583067                
     0.000000000         0.000000000         0.000000000                
     0.000000000         0.000000000         0.000000000                
Si             933                                                      
     15.26484076        -3.334155973         12.39142995                
     0.000000000         0.000000000         0.000000000                
     0.000000000         0.000000000         0.000000000                
Si             934                                                      
     12.21003605        -3.332191469         12.67431863                
     0.000000000         0.000000000         0.000000000                
     0.000000000         0.000000000         0.000000000                
Si             935                                                      
     11.16786633        -2.333240859         15.37944151                
     0.000000000         0.000000000         0.000000000                
     0.000000000         0.000000000         0.000000000                
Si             936                                                      
     13.71386435        -3.314510926         16.66422754                
     0.000000000         0.000000000         0.000000000                
     0.000000000         0.000000000         0.000000000                
Si             937                                                      
     8.320316860        -11.06742848         15.35979646                
     0.000000000         0.000000000         0.000000000                
     0.000000000         0.000000000         0.000000000                
Si             938                                                      
     6.435374660        -10.34056176         17.42841985                
     0.000000000         0.000000000         0.000000000                
     0.000000000         0.000000000         0.000000000                
Si             939                                                      
     5.514021984        -10.72855143         7.301398436                
     0.000000000         0.000000000         0.000000000                
     0.000000000         0.000000000         0.000000000                
Si             940                                                      
     2.463146281        -10.68631458         7.076462655                
     0.000000000         0.000000000         0.000000000                
     0.000000000         0.000000000         0.000000000                
Si             941                                                      
     1.426870083        -10.38770988         17.08364928                
     0.000000000         0.000000000         0.000000000                
     0.000000000         0.000000000         0.000000000                
Si             942                                                      
     4.018051702        -11.02126263         15.74582163                
     0.000000000         0.000000000         0.000000000                
     0.000000000         0.000000000         0.000000000                
Si             943                                                      
     8.282991273        -6.342794828         15.23996168                
     0.000000000         0.000000000         0.000000000                
     0.000000000         0.000000000         0.000000000                
Si             944                                                      
     6.224190412        -7.294597325         17.24866767                
     0.000000000         0.000000000         0.000000000                
     0.000000000         0.000000000         0.000000000                
Si             945                                                      
     5.398116211        -6.350652846         6.974308414                
     0.000000000         0.000000000         0.000000000                
     0.000000000         0.000000000         0.000000000                
Si             946                                                      
     2.343311498        -6.352617350         6.691419745                
     0.000000000         0.000000000         0.000000000                
     0.000000000         0.000000000         0.000000000                
Si             947                                                      
     1.301141787        -7.351567959         16.89505684                
     0.000000000         0.000000000         0.000000000                
     0.000000000         0.000000000         0.000000000                
Si             948                                                      
     3.847139798        -6.370297893         15.61027080                
     0.000000000         0.000000000         0.000000000                
     0.000000000         0.000000000         0.000000000                
Si             949                                                      
     1.555545137        -8.311228475         8.905416474                
     0.000000000         0.000000000         0.000000000                
     0.000000000         0.000000000         0.000000000                
Si             950                                                      
     3.440487338        -9.038095191         10.97403986                
     0.000000000         0.000000000         0.000000000                
     0.000000000         0.000000000         0.000000000                
Si             951                                                      
     4.361840014        -8.650105525         13.75577843                
     0.000000000         0.000000000         0.000000000                
     0.000000000         0.000000000         0.000000000                
Si             952                                                      
     7.412715718        -8.692342375         13.53084264                
     0.000000000         0.000000000         0.000000000                
     0.000000000         0.000000000         0.000000000                
Si             953                                                      
     8.448991915        -8.990947080         10.62926930                
     0.000000000         0.000000000         0.000000000                
     0.000000000         0.000000000         0.000000000                
Si             954                                                      
     5.857810296        -8.357394334         9.291441636                
     0.000000000         0.000000000         0.000000000                
     0.000000000         0.000000000         0.000000000                
Si             955                                                      
     1.592870726        -13.03586213         8.785581691                
     0.000000000         0.000000000         0.000000000                
     0.000000000         0.000000000         0.000000000                
Si             956                                                      
     3.651671587        -12.08405964         10.79428768                
     0.000000000         0.000000000         0.000000000                
     0.000000000         0.000000000         0.000000000                
Si             957                                                      
     4.477745788        -13.02800412         13.42868840                
     0.000000000         0.000000000         0.000000000                
     0.000000000         0.000000000         0.000000000                
Si             958                                                      
     7.532550501        -13.02603961         13.14579974                
     0.000000000         0.000000000         0.000000000                
     0.000000000         0.000000000         0.000000000                
Si             959                                                      
     8.574720212        -12.02708899         10.44067685                
     0.000000000         0.000000000         0.000000000                
     0.000000000         0.000000000         0.000000000                
Si             960                                                      
     6.028722200        -13.00835907         9.155890815                
     0.000000000         0.000000000         0.000000000                
     0.000000000         0.000000000         0.000000000                
Si             961                                                      
    -11.41313224         1.382619665         15.35979646                
     0.000000000         0.000000000         0.000000000                
     0.000000000         0.000000000         0.000000000                
Si             962                                                      
    -13.29807444        0.6557529485         17.42841985                
     0.000000000         0.000000000         0.000000000                
     0.000000000         0.000000000         0.000000000                
Si             963                                                      
    -14.21942711         1.043742613         7.301398436                
     0.000000000         0.000000000         0.000000000                
     0.000000000         0.000000000         0.000000000                
Si             964                                                      
    -17.27030281         1.001505764         7.076462655                
     0.000000000         0.000000000         0.000000000                
     0.000000000         0.000000000         0.000000000                
Si             965                                                      
    -18.30657902        0.7029010600         17.08364928                
     0.000000000         0.000000000         0.000000000                
     0.000000000         0.000000000         0.000000000                
Si             966                                                      
    -15.71539739         1.336453806         15.74582163                
     0.000000000         0.000000000         0.000000000                
     0.000000000         0.000000000         0.000000000                
Si             967                                                      
    -11.45045783         16.04568230         15.23996168                
     0.000000000         0.000000000         0.000000000                
     0.000000000         0.000000000         0.000000000                
Si             968                                                      
    -13.50925868         16.99748479         17.24866767                
     0.000000000         0.000000000         0.000000000                
     0.000000000         0.000000000         0.000000000                
Si             969                                                      
    -14.33533288         16.05354030         6.974308414                
     0.000000000         0.000000000         0.000000000                
     0.000000000         0.000000000         0.000000000                
Si             970                                                      
    -17.39013759         16.05550481         6.691419745                
     0.000000000         0.000000000         0.000000000                
     0.000000000         0.000000000         0.000000000                
Si             971                                                      
    -18.43230730         17.05445542         16.89505684                
     0.000000000         0.000000000         0.000000000                
     0.000000000         0.000000000         0.000000000                
Si             972                                                      
    -15.88630930         16.07318536         15.61027080                
     0.000000000         0.000000000         0.000000000                
     0.000000000         0.000000000         0.000000000                
Si             973                                                      
    -18.17790396         18.01411593         8.905416474                
     0.000000000         0.000000000         0.000000000                
     0.000000000         0.000000000         0.000000000                
Si             974                                                      
    -16.29296176         18.74098265         10.97403986                
     0.000000000         0.000000000         0.000000000                
     0.000000000         0.000000000         0.000000000                
Si             975                                                      
    -15.37160908         18.35299299         13.75577843                
     0.000000000         0.000000000         0.000000000                
     0.000000000         0.000000000         0.000000000                
Si             976                                                      
    -12.32073338         18.39522984         13.53084264                
     0.000000000         0.000000000         0.000000000                
     0.000000000         0.000000000         0.000000000                
Si             977                                                      
    -11.28445718         18.69383454         10.62926930                
     0.000000000         0.000000000         0.000000000                
     0.000000000         0.000000000         0.000000000                
Si             978                                                      
    -13.87563880         18.06028180         9.291441636                
     0.000000000         0.000000000         0.000000000                
     0.000000000         0.000000000         0.000000000                
Si             979                                                      
    -18.14057838         3.351053312         8.785581691                
     0.000000000         0.000000000         0.000000000                
     0.000000000         0.000000000         0.000000000                
Si             980                                                      
    -16.08177751         2.399250816         10.79428768                
     0.000000000         0.000000000         0.000000000                
     0.000000000         0.000000000         0.000000000                
Si             981                                                      
    -15.25570331         3.343195295         13.42868840                
     0.000000000         0.000000000         0.000000000                
     0.000000000         0.000000000         0.000000000                
Si             982                                                      
    -12.20089858         3.341230789         13.14579974                
     0.000000000         0.000000000         0.000000000                
     0.000000000         0.000000000         0.000000000                
Si             983                                                      
    -11.15872888         2.342280182         10.44067685                
     0.000000000         0.000000000         0.000000000                
     0.000000000         0.000000000         0.000000000                
Si             984                                                      
    -13.70472690         3.323550248         9.155890815                
     0.000000000         0.000000000         0.000000000                
     0.000000000         0.000000000         0.000000000                
Si             985                                                      
    -8.311179411         11.07646780         10.46032189                
     0.000000000         0.000000000         0.000000000                
     0.000000000         0.000000000         0.000000000                
Si             986                                                      
    -6.426237210         10.34960109         8.391698510                
     0.000000000         0.000000000         0.000000000                
     0.000000000         0.000000000         0.000000000                
Si             987                                                      
    -5.504884534         10.73759076         18.51871992                
     0.000000000         0.000000000         0.000000000                
     0.000000000         0.000000000         0.000000000                
Si             988                                                      
    -2.454008831         10.69535391         18.74365571                
     0.000000000         0.000000000         0.000000000                
     0.000000000         0.000000000         0.000000000                
Si             989                                                      
    -1.417732633         10.39674920         8.736469075                
     0.000000000         0.000000000         0.000000000                
     0.000000000         0.000000000         0.000000000                
Si             990                                                      
    -4.008914251         11.03030194         10.07429673                
     0.000000000         0.000000000         0.000000000                
     0.000000000         0.000000000         0.000000000                
Si             991                                                      
    -8.273853823         6.351834149         10.58015667                
     0.000000000         0.000000000         0.000000000                
     0.000000000         0.000000000         0.000000000                
Si             992                                                      
    -6.215052962         7.303636646         8.571450685                
     0.000000000         0.000000000         0.000000000                
     0.000000000         0.000000000         0.000000000                
Si             993                                                      
    -5.388978761         6.359692168         18.84580995                
     0.000000000         0.000000000         0.000000000                
     0.000000000         0.000000000         0.000000000                
Si             994                                                      
    -2.334174047         6.361656671         19.12869862                
     0.000000000         0.000000000         0.000000000                
     0.000000000         0.000000000         0.000000000                
Si             995                                                      
    -1.292004336         7.360607281         8.925061521                
     0.000000000         0.000000000         0.000000000                
     0.000000000         0.000000000         0.000000000                
Si             996                                                      
    -3.838002349         6.379337214         10.20984755                
     0.000000000         0.000000000         0.000000000                
     0.000000000         0.000000000         0.000000000                
Si             997                                                      
    -1.546407687         8.320267797         16.91470189                
     0.000000000         0.000000000         0.000000000                
     0.000000000         0.000000000         0.000000000                
Si             998                                                      
    -3.431349888         9.047134513         14.84607850                
     0.000000000         0.000000000         0.000000000                
     0.000000000         0.000000000         0.000000000                
Si             999                                                      
    -4.352702564         8.659144847         12.06433993                
     0.000000000         0.000000000         0.000000000                
     0.000000000         0.000000000         0.000000000                
Si            1000                                                      
    -7.403578268         8.701381696         12.28927572                
     0.000000000         0.000000000         0.000000000                
     0.000000000         0.000000000         0.000000000                
Si            1001                                                      
    -8.439854465         8.999986402         15.19084906                
     0.000000000         0.000000000         0.000000000                
     0.000000000         0.000000000         0.000000000                
Si            1002                                                      
    -5.848672847         8.366433655         16.52867673                
     0.000000000         0.000000000         0.000000000                
     0.000000000         0.000000000         0.000000000                
Si            1003                                                      
    -1.583733275         13.04490145         17.03453666                
     0.000000000         0.000000000         0.000000000                
     0.000000000         0.000000000         0.000000000                
Si            1004                                                      
    -3.642534137         12.09309895         15.02583067                
     0.000000000         0.000000000         0.000000000                
     0.000000000         0.000000000         0.000000000                
Si            1005                                                      
    -4.468608337         13.03704344         12.39142995                
     0.000000000         0.000000000         0.000000000                
     0.000000000         0.000000000         0.000000000                
Si            1006                                                      
    -7.523413050         13.03507893         12.67431863                
     0.000000000         0.000000000         0.000000000                
     0.000000000         0.000000000         0.000000000                
Si            1007                                                      
    -8.565582762         12.03612832         15.37944151                
     0.000000000         0.000000000         0.000000000                
     0.000000000         0.000000000         0.000000000                
Si            1008                                                      
    -6.019584749         13.01739839         16.66422754                
     0.000000000         0.000000000         0.000000000                
     0.000000000         0.000000000         0.000000000                
Si            1009                                                      
    -8.311179411         18.01411593         10.46032189                
     0.000000000         0.000000000         0.000000000                
     0.000000000         0.000000000         0.000000000                
Si            1010                                                      
    -6.426237210         18.74098265         8.391698510                
     0.000000000         0.000000000         0.000000000                
     0.000000000         0.000000000         0.000000000                
Si            1011                                                      
    -5.504884534         18.35299299         18.51871992                
     0.000000000         0.000000000         0.000000000                
     0.000000000         0.000000000         0.000000000                
Si            1012                                                      
    -2.454008831         18.39522984         18.74365571                
     0.000000000         0.000000000         0.000000000                
     0.000000000         0.000000000         0.000000000                
Si            1013                                                      
    -1.417732633         18.69383454         8.736469075                
     0.000000000         0.000000000         0.000000000                
     0.000000000         0.000000000         0.000000000                
Si            1014                                                      
    -4.008914251         18.06028180         10.07429673                
     0.000000000         0.000000000         0.000000000                
     0.000000000         0.000000000         0.000000000                
Si            1015                                                      
    -8.273853823         3.351053312         10.58015667                
     0.000000000         0.000000000         0.000000000                
     0.000000000         0.000000000         0.000000000                
Si            1016                                                      
    -6.215052962         2.399250816         8.571450685                
     0.000000000         0.000000000         0.000000000                
     0.000000000         0.000000000         0.000000000                
Si            1017                                                      
    -5.388978761         3.343195295         18.84580995                
     0.000000000         0.000000000         0.000000000                
     0.000000000         0.000000000         0.000000000                
Si            1018                                                      
    -2.334174047         3.341230789         19.12869862                
     0.000000000         0.000000000         0.000000000                
     0.000000000         0.000000000         0.000000000                
Si            1019                                                      
    -1.292004336         2.342280182         8.925061521                
     0.000000000         0.000000000         0.000000000                
     0.000000000         0.000000000         0.000000000                
Si            1020                                                      
    -3.838002349         3.323550248         10.20984755                
     0.000000000         0.000000000         0.000000000                
     0.000000000         0.000000000         0.000000000                
Si            1021                                                      
    -1.546407687         1.382619665         16.91470189                
     0.000000000         0.000000000         0.000000000                
     0.000000000         0.000000000         0.000000000                
Si            1022                                                      
    -3.431349888        0.6557529485         14.84607850                
     0.000000000         0.000000000         0.000000000                
     0.000000000         0.000000000         0.000000000                
Si            1023                                                      
    -4.352702564         1.043742613         12.06433993                
     0.000000000         0.000000000         0.000000000                
     0.000000000         0.000000000         0.000000000                
Si            1024                                                      
    -7.403578268         1.001505764         12.28927572                
     0.000000000         0.000000000         0.000000000                
     0.000000000         0.000000000         0.000000000                
Si            1025                                                      
    -8.439854465        0.7029010600         15.19084906                
     0.000000000         0.000000000         0.000000000                
     0.000000000         0.000000000         0.000000000                
Si            1026                                                      
    -5.848672847         1.336453806         16.52867673                
     0.000000000         0.000000000         0.000000000                
     0.000000000         0.000000000         0.000000000                
Si            1027                                                      
    -1.583733275         16.04568230         17.03453666                
     0.000000000         0.000000000         0.000000000                
     0.000000000         0.000000000         0.000000000                
Si            1028                                                      
    -3.642534137         16.99748479         15.02583067                
     0.000000000         0.000000000         0.000000000                
     0.000000000         0.000000000         0.000000000                
Si            1029                                                      
    -4.468608337         16.05354030         12.39142995                
     0.000000000         0.000000000         0.000000000                
     0.000000000         0.000000000         0.000000000                
Si            1030                                                      
    -7.523413050         16.05550481         12.67431863                
     0.000000000         0.000000000         0.000000000                
     0.000000000         0.000000000         0.000000000                
Si            1031                                                      
    -8.565582762         17.05445542         15.37944151                
     0.000000000         0.000000000         0.000000000                
     0.000000000         0.000000000         0.000000000                
Si            1032                                                      
    -6.019584749         16.07318536         16.66422754                
     0.000000000         0.000000000         0.000000000                
     0.000000000         0.000000000         0.000000000                
Si            1033                                                      
    -11.41313224         8.320267797         15.35979646                
     0.000000000         0.000000000         0.000000000                
     0.000000000         0.000000000         0.000000000                
Si            1034                                                      
    -13.29807444         9.047134513         17.42841985                
     0.000000000         0.000000000         0.000000000                
     0.000000000         0.000000000         0.000000000                
Si            1035                                                      
    -14.21942711         8.659144847         7.301398436                
     0.000000000         0.000000000         0.000000000                
     0.000000000         0.000000000         0.000000000                
Si            1036                                                      
    -17.27030281         8.701381696         7.076462655                
     0.000000000         0.000000000         0.000000000                
     0.000000000         0.000000000         0.000000000                
Si            1037                                                      
    -18.30657902         8.999986402         17.08364928                
     0.000000000         0.000000000         0.000000000                
     0.000000000         0.000000000         0.000000000                
Si            1038                                                      
    -15.71539739         8.366433655         15.74582163                
     0.000000000         0.000000000         0.000000000                
     0.000000000         0.000000000         0.000000000                
Si            1039                                                      
    -11.45045783         13.04490145         15.23996168                
     0.000000000         0.000000000         0.000000000                
     0.000000000         0.000000000         0.000000000                
Si            1040                                                      
    -13.50925868         12.09309895         17.24866767                
     0.000000000         0.000000000         0.000000000                
     0.000000000         0.000000000         0.000000000                
Si            1041                                                      
    -14.33533288         13.03704344         6.974308414                
     0.000000000         0.000000000         0.000000000                
     0.000000000         0.000000000         0.000000000                
Si            1042                                                      
    -17.39013759         13.03507893         6.691419745                
     0.000000000         0.000000000         0.000000000                
     0.000000000         0.000000000         0.000000000                
Si            1043                                                      
    -18.43230730         12.03612832         16.89505684                
     0.000000000         0.000000000         0.000000000                
     0.000000000         0.000000000         0.000000000                
Si            1044                                                      
    -15.88630930         13.01739839         15.61027080                
     0.000000000         0.000000000         0.000000000                
     0.000000000         0.000000000         0.000000000                
Si            1045                                                      
    -18.17790396         11.07646780         8.905416474                
     0.000000000         0.000000000         0.000000000                
     0.000000000         0.000000000         0.000000000                
Si            1046                                                      
    -16.29296176         10.34960109         10.97403986                
     0.000000000         0.000000000         0.000000000                
     0.000000000         0.000000000         0.000000000                
Si            1047                                                      
    -15.37160908         10.73759076         13.75577843                
     0.000000000         0.000000000         0.000000000                
     0.000000000         0.000000000         0.000000000                
Si            1048                                                      
    -12.32073338         10.69535391         13.53084264                
     0.000000000         0.000000000         0.000000000                
     0.000000000         0.000000000         0.000000000                
Si            1049                                                      
    -11.28445718         10.39674920         10.62926930                
     0.000000000         0.000000000         0.000000000                
     0.000000000         0.000000000         0.000000000                
Si            1050                                                      
    -13.87563880         11.03030194         9.291441636                
     0.000000000         0.000000000         0.000000000                
     0.000000000         0.000000000         0.000000000                
Si            1051                                                      
    -18.14057838         6.351834149         8.785581691                
     0.000000000         0.000000000         0.000000000                
     0.000000000         0.000000000         0.000000000                
Si            1052                                                      
    -16.08177751         7.303636646         10.79428768                
     0.000000000         0.000000000         0.000000000                
     0.000000000         0.000000000         0.000000000                
Si            1053                                                      
    -15.25570331         6.359692168         13.42868840                
     0.000000000         0.000000000         0.000000000                
     0.000000000         0.000000000         0.000000000                
Si            1054                                                      
    -12.20089858         6.361656671         13.14579974                
     0.000000000         0.000000000         0.000000000                
     0.000000000         0.000000000         0.000000000                
Si            1055                                                      
    -11.15872888         7.360607281         10.44067685                
     0.000000000         0.000000000         0.000000000                
     0.000000000         0.000000000         0.000000000                
Si            1056                                                      
    -13.70472690         6.379337214         9.155890815                
     0.000000000         0.000000000         0.000000000                
     0.000000000         0.000000000         0.000000000                
Si            1057                                                      
     8.320316860         1.382619665         15.35979646                
     0.000000000         0.000000000         0.000000000                
     0.000000000         0.000000000         0.000000000                
Si            1058                                                      
     6.435374660        0.6557529485         17.42841985                
     0.000000000         0.000000000         0.000000000                
     0.000000000         0.000000000         0.000000000                
Si            1059                                                      
     5.514021984         1.043742613         7.301398436                
     0.000000000         0.000000000         0.000000000                
     0.000000000         0.000000000         0.000000000                
Si            1060                                                      
     2.463146281         1.001505764         7.076462655                
     0.000000000         0.000000000         0.000000000                
     0.000000000         0.000000000         0.000000000                
Si            1061                                                      
     1.426870083        0.7029010600         17.08364928                
     0.000000000         0.000000000         0.000000000                
     0.000000000         0.000000000         0.000000000                
Si            1062                                                      
     4.018051702         1.336453806         15.74582163                
     0.000000000         0.000000000         0.000000000                
     0.000000000         0.000000000         0.000000000                
Si            1063                                                      
     8.282991273         16.04568230         15.23996168                
     0.000000000         0.000000000         0.000000000                
     0.000000000         0.000000000         0.000000000                
Si            1064                                                      
     6.224190412         16.99748479         17.24866767                
     0.000000000         0.000000000         0.000000000                
     0.000000000         0.000000000         0.000000000                
Si            1065                                                      
     5.398116211         16.05354030         6.974308414                
     0.000000000         0.000000000         0.000000000                
     0.000000000         0.000000000         0.000000000                
Si            1066                                                      
     2.343311498         16.05550481         6.691419745                
     0.000000000         0.000000000         0.000000000                
     0.000000000         0.000000000         0.000000000                
Si            1067                                                      
     1.301141787         17.05445542         16.89505684                
     0.000000000         0.000000000         0.000000000                
     0.000000000         0.000000000         0.000000000                
Si            1068                                                      
     3.847139798         16.07318536         15.61027080                
     0.000000000         0.000000000         0.000000000                
     0.000000000         0.000000000         0.000000000                
Si            1069                                                      
     1.555545137         18.01411593         8.905416474                
     0.000000000         0.000000000         0.000000000                
     0.000000000         0.000000000         0.000000000                
Si            1070                                                      
     3.440487338         18.74098265         10.97403986                
     0.000000000         0.000000000         0.000000000                
     0.000000000         0.000000000         0.000000000                
Si            1071                                                      
     4.361840014         18.35299299         13.75577843                
     0.000000000         0.000000000         0.000000000                
     0.000000000         0.000000000         0.000000000                
Si            1072                                                      
     7.412715718         18.39522984         13.53084264                
     0.000000000         0.000000000         0.000000000                
     0.000000000         0.000000000         0.000000000                
Si            1073                                                      
     8.448991915         18.69383454         10.62926930                
     0.000000000         0.000000000         0.000000000                
     0.000000000         0.000000000         0.000000000                
Si            1074                                                      
     5.857810296         18.06028180         9.291441636                
     0.000000000         0.000000000         0.000000000                
     0.000000000         0.000000000         0.000000000                
Si            1075                                                      
     1.592870726         3.351053312         8.785581691                
     0.000000000         0.000000000         0.000000000                
     0.000000000         0.000000000         0.000000000                
Si            1076                                                      
     3.651671587         2.399250816         10.79428768                
     0.000000000         0.000000000         0.000000000                
     0.000000000         0.000000000         0.000000000                
Si            1077                                                      
     4.477745788         3.343195295         13.42868840                
     0.000000000         0.000000000         0.000000000                
     0.000000000         0.000000000         0.000000000                
Si            1078                                                      
     7.532550501         3.341230789         13.14579974                
     0.000000000         0.000000000         0.000000000                
     0.000000000         0.000000000         0.000000000                
Si            1079                                                      
     8.574720212         2.342280182         10.44067685                
     0.000000000         0.000000000         0.000000000                
     0.000000000         0.000000000         0.000000000                
Si            1080                                                      
     6.028722200         3.323550248         9.155890815                
     0.000000000         0.000000000         0.000000000                
     0.000000000         0.000000000         0.000000000                
Si            1081                                                      
     11.42226968         11.07646780         10.46032189                
     0.000000000         0.000000000         0.000000000                
     0.000000000         0.000000000         0.000000000                
Si            1082                                                      
     13.30721189         10.34960109         8.391698510                
     0.000000000         0.000000000         0.000000000                
     0.000000000         0.000000000         0.000000000                
Si            1083                                                      
     14.22856456         10.73759076         18.51871992                
     0.000000000         0.000000000         0.000000000                
     0.000000000         0.000000000         0.000000000                
Si            1084                                                      
     17.27944027         10.69535391         18.74365571                
     0.000000000         0.000000000         0.000000000                
     0.000000000         0.000000000         0.000000000                
Si            1085                                                      
     18.31571646         10.39674920         8.736469075                
     0.000000000         0.000000000         0.000000000                
     0.000000000         0.000000000         0.000000000                
Si            1086                                                      
     15.72453485         11.03030194         10.07429673                
     0.000000000         0.000000000         0.000000000                
     0.000000000         0.000000000         0.000000000                
Si            1087                                                      
     11.45959528         6.351834149         10.58015667                
     0.000000000         0.000000000         0.000000000                
     0.000000000         0.000000000         0.000000000                
Si            1088                                                      
     13.51839614         7.303636646         8.571450685                
     0.000000000         0.000000000         0.000000000                
     0.000000000         0.000000000         0.000000000                
Si            1089                                                      
     14.34447034         6.359692168         18.84580995                
     0.000000000         0.000000000         0.000000000                
     0.000000000         0.000000000         0.000000000                
Si            1090                                                      
     17.39927505         6.361656671         19.12869862                
     0.000000000         0.000000000         0.000000000                
     0.000000000         0.000000000         0.000000000                
Si            1091                                                      
     18.44144477         7.360607281         8.925061521                
     0.000000000         0.000000000         0.000000000                
     0.000000000         0.000000000         0.000000000                
Si            1092                                                      
     15.89544674         6.379337214         10.20984755                
     0.000000000         0.000000000         0.000000000                
     0.000000000         0.000000000         0.000000000                
Si            1093                                                      
     18.18704142         8.320267797         16.91470189                
     0.000000000         0.000000000         0.000000000                
     0.000000000         0.000000000         0.000000000                
Si            1094                                                      
     16.30209920         9.047134513         14.84607850                
     0.000000000         0.000000000         0.000000000                
     0.000000000         0.000000000         0.000000000                
Si            1095                                                      
     15.38074653         8.659144847         12.06433993                
     0.000000000         0.000000000         0.000000000                
     0.000000000         0.000000000         0.000000000                
Si            1096                                                      
     12.32987083         8.701381696         12.28927572                
     0.000000000         0.000000000         0.000000000                
     0.000000000         0.000000000         0.000000000                
Si            1097                                                      
     11.29359463         8.999986402         15.19084906                
     0.000000000         0.000000000         0.000000000                
     0.000000000         0.000000000         0.000000000                
Si            1098                                                      
     13.88477625         8.366433655         16.52867673                
     0.000000000         0.000000000         0.000000000                
     0.000000000         0.000000000         0.000000000                
Si            1099                                                      
     18.14971582         13.04490145         17.03453666                
     0.000000000         0.000000000         0.000000000                
     0.000000000         0.000000000         0.000000000                
Si            1100                                                      
     16.09091496         12.09309895         15.02583067                
     0.000000000         0.000000000         0.000000000                
     0.000000000         0.000000000         0.000000000                
Si            1101                                                      
     15.26484076         13.03704344         12.39142995                
     0.000000000         0.000000000         0.000000000                
     0.000000000         0.000000000         0.000000000                
Si            1102                                                      
     12.21003605         13.03507893         12.67431863                
     0.000000000         0.000000000         0.000000000                
     0.000000000         0.000000000         0.000000000                
Si            1103                                                      
     11.16786633         12.03612832         15.37944151                
     0.000000000         0.000000000         0.000000000                
     0.000000000         0.000000000         0.000000000                
Si            1104                                                      
     13.71386435         13.01739839         16.66422754                
     0.000000000         0.000000000         0.000000000                
     0.000000000         0.000000000         0.000000000                
Si            1105                                                      
     11.42226968         18.01411593         10.46032189                
     0.000000000         0.000000000         0.000000000                
     0.000000000         0.000000000         0.000000000                
Si            1106                                                      
     13.30721189         18.74098265         8.391698510                
     0.000000000         0.000000000         0.000000000                
     0.000000000         0.000000000         0.000000000                
Si            1107                                                      
     14.22856456         18.35299299         18.51871992                
     0.000000000         0.000000000         0.000000000                
     0.000000000         0.000000000         0.000000000                
Si            1108                                                      
     17.27944027         18.39522984         18.74365571                
     0.000000000         0.000000000         0.000000000                
     0.000000000         0.000000000         0.000000000                
Si            1109                                                      
     18.31571646         18.69383454         8.736469075                
     0.000000000         0.000000000         0.000000000                
     0.000000000         0.000000000         0.000000000                
Si            1110                                                      
     15.72453485         18.06028180         10.07429673                
     0.000000000         0.000000000         0.000000000                
     0.000000000         0.000000000         0.000000000                
Si            1111                                                      
     11.45959528         3.351053312         10.58015667                
     0.000000000         0.000000000         0.000000000                
     0.000000000         0.000000000         0.000000000                
Si            1112                                                      
     13.51839614         2.399250816         8.571450685                
     0.000000000         0.000000000         0.000000000                
     0.000000000         0.000000000         0.000000000                
Si            1113                                                      
     14.34447034         3.343195295         18.84580995                
     0.000000000         0.000000000         0.000000000                
     0.000000000         0.000000000         0.000000000                
Si            1114                                                      
     17.39927505         3.341230789         19.12869862                
     0.000000000         0.000000000         0.000000000                
     0.000000000         0.000000000         0.000000000                
Si            1115                                                      
     18.44144477         2.342280182         8.925061521                
     0.000000000         0.000000000         0.000000000                
     0.000000000         0.000000000         0.000000000                
Si            1116                                                      
     15.89544674         3.323550248         10.20984755                
     0.000000000         0.000000000         0.000000000                
     0.000000000         0.000000000         0.000000000                
Si            1117                                                      
     18.18704142         1.382619665         16.91470189                
     0.000000000         0.000000000         0.000000000                
     0.000000000         0.000000000         0.000000000                
Si            1118                                                      
     16.30209920        0.6557529485         14.84607850                
     0.000000000         0.000000000         0.000000000                
     0.000000000         0.000000000         0.000000000                
Si            1119                                                      
     15.38074653         1.043742613         12.06433993                
     0.000000000         0.000000000         0.000000000                
     0.000000000         0.000000000         0.000000000                
Si            1120                                                      
     12.32987083         1.001505764         12.28927572                
     0.000000000         0.000000000         0.000000000                
     0.000000000         0.000000000         0.000000000                
Si            1121                                                      
     11.29359463        0.7029010600         15.19084906                
     0.000000000         0.000000000         0.000000000                
     0.000000000         0.000000000         0.000000000                
Si            1122                                                      
     13.88477625         1.336453806         16.52867673                
     0.000000000         0.000000000         0.000000000                
     0.000000000         0.000000000         0.000000000                
Si            1123                                                      
     18.14971582         16.04568230         17.03453666                
     0.000000000         0.000000000         0.000000000                
     0.000000000         0.000000000         0.000000000                
Si            1124                                                      
     16.09091496         16.99748479         15.02583067                
     0.000000000         0.000000000         0.000000000                
     0.000000000         0.000000000         0.000000000                
Si            1125                                                      
     15.26484076         16.05354030         12.39142995                
     0.000000000         0.000000000         0.000000000                
     0.000000000         0.000000000         0.000000000                
Si            1126                                                      
     12.21003605         16.05550481         12.67431863                
     0.000000000         0.000000000         0.000000000                
     0.000000000         0.000000000         0.000000000                
Si            1127                                                      
     11.16786633         17.05445542         15.37944151                
     0.000000000         0.000000000         0.000000000                
     0.000000000         0.000000000         0.000000000                
Si            1128                                                      
     13.71386435         16.07318536         16.66422754                
     0.000000000         0.000000000         0.000000000                
     0.000000000         0.000000000         0.000000000                
Si            1129                                                      
     8.320316860         8.320267797         15.35979646                
     0.000000000         0.000000000         0.000000000                
     0.000000000         0.000000000         0.000000000                
Si            1130                                                      
     6.435374660         9.047134513         17.42841985                
     0.000000000         0.000000000         0.000000000                
     0.000000000         0.000000000         0.000000000                
Si            1131                                                      
     5.514021984         8.659144847         7.301398436                
     0.000000000         0.000000000         0.000000000                
     0.000000000         0.000000000         0.000000000                
Si            1132                                                      
     2.463146281         8.701381696         7.076462655                
     0.000000000         0.000000000         0.000000000                
     0.000000000         0.000000000         0.000000000                
Si            1133                                                      
     1.426870083         8.999986402         17.08364928                
     0.000000000         0.000000000         0.000000000                
     0.000000000         0.000000000         0.000000000                
Si            1134                                                      
     4.018051702         8.366433655         15.74582163                
     0.000000000         0.000000000         0.000000000                
     0.000000000         0.000000000         0.000000000                
Si            1135                                                      
     8.282991273         13.04490145         15.23996168                
     0.000000000         0.000000000         0.000000000                
     0.000000000         0.000000000         0.000000000                
Si            1136                                                      
     6.224190412         12.09309895         17.24866767                
     0.000000000         0.000000000         0.000000000                
     0.000000000         0.000000000         0.000000000                
Si            1137                                                      
     5.398116211         13.03704344         6.974308414                
     0.000000000         0.000000000         0.000000000                
     0.000000000         0.000000000         0.000000000                
Si            1138                                                      
     2.343311498         13.03507893         6.691419745                
     0.000000000         0.000000000         0.000000000                
     0.000000000         0.000000000         0.000000000                
Si            1139                                                      
     1.301141787         12.03612832         16.89505684                
     0.000000000         0.000000000         0.000000000                
     0.000000000         0.000000000         0.000000000                
Si            1140                                                      
     3.847139798         13.01739839         15.61027080                
     0.000000000         0.000000000         0.000000000                
     0.000000000         0.000000000         0.000000000                
Si            1141                                                      
     1.555545137         11.07646780         8.905416474                
     0.000000000         0.000000000         0.000000000                
     0.000000000         0.000000000         0.000000000                
Si            1142                                                      
     3.440487338         10.34960109         10.97403986                
     0.000000000         0.000000000         0.000000000                
     0.000000000         0.000000000         0.000000000                
Si            1143                                                      
     4.361840014         10.73759076         13.75577843                
     0.000000000         0.000000000         0.000000000                
     0.000000000         0.000000000         0.000000000                
Si            1144                                                      
     7.412715718         10.69535391         13.53084264                
     0.000000000         0.000000000         0.000000000                
     0.000000000         0.000000000         0.000000000                
Si            1145                                                      
     8.448991915         10.39674920         10.62926930                
     0.000000000         0.000000000         0.000000000                
     0.000000000         0.000000000         0.000000000                
Si            1146                                                      
     5.857810296         11.03030194         9.291441636                
     0.000000000         0.000000000         0.000000000                
     0.000000000         0.000000000         0.000000000                
Si            1147                                                      
     1.592870726         6.351834149         8.785581691                
     0.000000000         0.000000000         0.000000000                
     0.000000000         0.000000000         0.000000000                
Si            1148                                                      
     3.651671587         7.303636646         10.79428768                
     0.000000000         0.000000000         0.000000000                
     0.000000000         0.000000000         0.000000000                
Si            1149                                                      
     4.477745788         6.359692168         13.42868840                
     0.000000000         0.000000000         0.000000000                
     0.000000000         0.000000000         0.000000000                
Si            1150                                                      
     7.532550501         6.361656671         13.14579974                
     0.000000000         0.000000000         0.000000000                
     0.000000000         0.000000000         0.000000000                
Si            1151                                                      
     8.574720212         7.360607281         10.44067685                
     0.000000000         0.000000000         0.000000000                
     0.000000000         0.000000000         0.000000000                
Si            1152                                                      
     6.028722200         6.379337214         9.155890815                
     0.000000000         0.000000000         0.000000000                
     0.000000000         0.000000000         0.000000000                
O             1153                                                      
    -9.838581763        -18.02766842        -10.30252764                
     0.000000000         0.000000000         0.000000000                
     0.000000000         0.000000000         0.000000000                
O             1154                                                      
    -12.08204606        -17.94221246        -9.024617365                
     0.000000000         0.000000000         0.000000000                
     0.000000000         0.000000000         0.000000000                
O             1155                                                      
    -11.84532326        -16.73502437        -11.29263797                
     0.000000000         0.000000000         0.000000000                
     0.000000000         0.000000000         0.000000000                
O             1156                                                      
    -11.89050686        -19.31736571        -11.19539500                
     0.000000000         0.000000000         0.000000000                
     0.000000000         0.000000000         0.000000000                
O             1157                                                      
    -13.23619254        -18.63666485        -6.811602889                
     0.000000000         0.000000000         0.000000000                
     0.000000000         0.000000000         0.000000000                
O             1158                                                      
    -13.22244100       -0.8578978755        -8.835042667                
     0.000000000         0.000000000         0.000000000                
     0.000000000         0.000000000         0.000000000                
O             1159                                                      
    -14.65554714        -18.09740833        -8.897906815                
     0.000000000         0.000000000         0.000000000                
     0.000000000         0.000000000         0.000000000                
O             1160                                                      
    -13.98663331        -16.87057519        -17.99356329                
     0.000000000         0.000000000         0.000000000                
     0.000000000         0.000000000         0.000000000                
O             1161                                                      
    -15.71539739        -18.50111404        -19.00724769                
     0.000000000         0.000000000         0.000000000                
     0.000000000         0.000000000         0.000000000                
O             1162                                                      
    -13.93555619        -19.36353157        -17.34331225                
     0.000000000         0.000000000         0.000000000                
     0.000000000         0.000000000         0.000000000                
O             1163                                                      
    -17.60721535        -16.93049258        -18.22242809                
     0.000000000         0.000000000         0.000000000                
     0.000000000         0.000000000         0.000000000                
O             1164                                                      
    -18.05905143        -18.66613243        -7.172089490                
     0.000000000         0.000000000         0.000000000                
     0.000000000         0.000000000         0.000000000                
O             1165                                                      
    -17.16127282        -17.86854355        -9.460737394                
     0.000000000         0.000000000         0.000000000                
     0.000000000         0.000000000         0.000000000                
O             1166                                                      
    -18.29184522       -0.7920869702        -9.251517650                
     0.000000000         0.000000000         0.000000000                
     0.000000000         0.000000000         0.000000000                
O             1167                                                      
    -15.38536062        -16.83717860        -11.02841209                
     0.000000000         0.000000000         0.000000000                
     0.000000000         0.000000000         0.000000000                
O             1168                                                      
    -10.03797899        -2.810615486        -10.10804167                
     0.000000000         0.000000000         0.000000000                
     0.000000000         0.000000000         0.000000000                
O             1169                                                      
    -12.46512447        -3.270309571        -9.366441172                
     0.000000000         0.000000000         0.000000000                
     0.000000000         0.000000000         0.000000000                
O             1170                                                      
    -13.38058363        -2.688816199        -7.019840381                
     0.000000000         0.000000000         0.000000000                
     0.000000000         0.000000000         0.000000000                
O             1171                                                      
    -14.97281464        -2.744804582        -9.048191420                
     0.000000000         0.000000000         0.000000000                
     0.000000000         0.000000000         0.000000000                
O             1172                                                      
    -15.82933866        -3.266380563        -19.35791177                
     0.000000000         0.000000000         0.000000000                
     0.000000000         0.000000000         0.000000000                
O             1173                                                      
    -18.13272035        -2.573892677        -7.389167252                
     0.000000000         0.000000000         0.000000000                
     0.000000000         0.000000000         0.000000000                
O             1174                                                      
    -17.40585365        -3.155386051        -9.801578954                
     0.000000000         0.000000000         0.000000000                
     0.000000000         0.000000000         0.000000000                
O             1175                                                      
   -0.1900533061E-01    -1.350988541        -16.75690762                
     0.000000000         0.000000000         0.000000000                
     0.000000000         0.000000000         0.000000000                
O             1176                                                      
    -17.50899014        -1.436444491        -15.47899736                
     0.000000000         0.000000000         0.000000000                
     0.000000000         0.000000000         0.000000000                
O             1177                                                      
    -17.74571294        -2.643632593        -17.74701796                
     0.000000000         0.000000000         0.000000000                
     0.000000000         0.000000000         0.000000000                
O             1178                                                      
    -17.70052932       -0.6129124456E-01    -17.64977498                
     0.000000000         0.000000000         0.000000000                
     0.000000000         0.000000000         0.000000000                
O             1179                                                      
    -16.35484366       -0.7419921019        -13.26598288                
     0.000000000         0.000000000         0.000000000                
     0.000000000         0.000000000         0.000000000                
O             1180                                                      
    -16.36859519        -18.52075908        -15.28942265                
     0.000000000         0.000000000         0.000000000                
     0.000000000         0.000000000         0.000000000                
O             1181                                                      
    -14.93548906        -1.281248625        -15.35228680                
     0.000000000         0.000000000         0.000000000                
     0.000000000         0.000000000         0.000000000                
O             1182                                                      
    -15.60440289        -2.508081773        -11.53918330                
     0.000000000         0.000000000         0.000000000                
     0.000000000         0.000000000         0.000000000                
O             1183                                                      
    -13.87563880       -0.8775429220        -12.55286770                
     0.000000000         0.000000000         0.000000000                
     0.000000000         0.000000000         0.000000000                
O             1184                                                      
    -15.65548000       -0.1512538556E-01    -10.88893227                
     0.000000000         0.000000000         0.000000000                
     0.000000000         0.000000000         0.000000000                
O             1185                                                      
    -11.98382082        -2.448164380        -11.76804810                
     0.000000000         0.000000000         0.000000000                
     0.000000000         0.000000000         0.000000000                
O             1186                                                      
    -11.53198477       -0.7125245323        -13.62646948                
     0.000000000         0.000000000         0.000000000                
     0.000000000         0.000000000         0.000000000                
O             1187                                                      
    -12.42976339        -1.510113416        -15.91511739                
     0.000000000         0.000000000         0.000000000                
     0.000000000         0.000000000         0.000000000                
O             1188                                                      
    -11.29919097        -18.58656998        -15.70589764                
     0.000000000         0.000000000         0.000000000                
     0.000000000         0.000000000         0.000000000                
O             1189                                                      
    -14.20567558        -2.541478352        -17.48279209                
     0.000000000         0.000000000         0.000000000                
     0.000000000         0.000000000         0.000000000                
O             1190                                                      
    -19.55305721        -16.56804147        -16.56242166                
     0.000000000         0.000000000         0.000000000                
     0.000000000         0.000000000         0.000000000                
O             1191                                                      
    -17.12591173        -16.10834739        -15.82082116                
     0.000000000         0.000000000         0.000000000                
     0.000000000         0.000000000         0.000000000                
O             1192                                                      
    -16.21045256        -16.68984075        -13.47422036                
     0.000000000         0.000000000         0.000000000                
     0.000000000         0.000000000         0.000000000                
O             1193                                                      
    -14.61822155        -16.63385237        -15.50257140                
     0.000000000         0.000000000         0.000000000                
     0.000000000         0.000000000         0.000000000                
O             1194                                                      
    -13.76169753        -16.11227640        -12.90353178                
     0.000000000         0.000000000         0.000000000                
     0.000000000         0.000000000         0.000000000                
O             1195                                                      
    -11.45831585        -16.80476429        -13.84354724                
     0.000000000         0.000000000         0.000000000                
     0.000000000         0.000000000         0.000000000                
O             1196                                                      
    -12.18518256        -16.22327090        -16.25595894                
     0.000000000         0.000000000         0.000000000                
     0.000000000         0.000000000         0.000000000                
O             1197                                                      
    -9.885729881        -8.333820278        -15.51239394                
     0.000000000         0.000000000         0.000000000                
     0.000000000         0.000000000         0.000000000                
O             1198                                                      
    -7.642265582        -8.248364326        -16.79030420                
     0.000000000         0.000000000         0.000000000                
     0.000000000         0.000000000         0.000000000                
O             1199                                                      
    -7.878988390        -7.041176226        -14.52228359                
     0.000000000         0.000000000         0.000000000                
     0.000000000         0.000000000         0.000000000                
O             1200                                                      
    -7.833804783        -9.623517574        -14.61952657                
     0.000000000         0.000000000         0.000000000                
     0.000000000         0.000000000         0.000000000                
O             1201                                                      
    -6.488119107        -8.942816716        -19.00331868                
     0.000000000         0.000000000         0.000000000                
     0.000000000         0.000000000         0.000000000                
O             1202                                                      
    -6.501870638        -10.55174601        -16.97987889                
     0.000000000         0.000000000         0.000000000                
     0.000000000         0.000000000         0.000000000                
O             1203                                                      
    -5.068764504        -8.403560193        -16.91701475                
     0.000000000         0.000000000         0.000000000                
     0.000000000         0.000000000         0.000000000                
O             1204                                                      
    -5.737678334        -7.176727047        -7.821358274                
     0.000000000         0.000000000         0.000000000                
     0.000000000         0.000000000         0.000000000                
O             1205                                                      
    -4.008914251        -8.807265896        -6.807673879                
     0.000000000         0.000000000         0.000000000                
     0.000000000         0.000000000         0.000000000                
O             1206                                                      
    -5.788755454        -9.669683433        -8.471609309                
     0.000000000         0.000000000         0.000000000                
     0.000000000         0.000000000         0.000000000                
O             1207                                                      
    -2.117096285        -7.236644437        -7.592493482                
     0.000000000         0.000000000         0.000000000                
     0.000000000         0.000000000         0.000000000                
O             1208                                                      
    -1.665260218        -8.972284286        -18.64283208                
     0.000000000         0.000000000         0.000000000                
     0.000000000         0.000000000         0.000000000                
O             1209                                                      
    -2.563038838        -8.174695403        -16.35418417                
     0.000000000         0.000000000         0.000000000                
     0.000000000         0.000000000         0.000000000                
O             1210                                                      
    -1.432466418        -10.48593511        -16.56340391                
     0.000000000         0.000000000         0.000000000                
     0.000000000         0.000000000         0.000000000                
O             1211                                                      
    -4.338951032        -7.143330467        -14.78650947                
     0.000000000         0.000000000         0.000000000                
     0.000000000         0.000000000         0.000000000                
O             1212                                                      
    -9.686332657        -12.50446364        -15.70687990                
     0.000000000         0.000000000         0.000000000                
     0.000000000         0.000000000         0.000000000                
O             1213                                                      
    -7.259187178        -12.96415771        -16.44848039                
     0.000000000         0.000000000         0.000000000                
     0.000000000         0.000000000         0.000000000                
O             1214                                                      
    -6.343728016        -12.38266435        -18.79508118                
     0.000000000         0.000000000         0.000000000                
     0.000000000         0.000000000         0.000000000                
O             1215                                                      
    -4.751497006        -12.43865273        -16.76673014                
     0.000000000         0.000000000         0.000000000                
     0.000000000         0.000000000         0.000000000                
O             1216                                                      
    -3.894972982        -12.96022871        -6.457009802                
     0.000000000         0.000000000         0.000000000                
     0.000000000         0.000000000         0.000000000                
O             1217                                                      
    -1.591591294        -12.26774081        -18.42575432                
     0.000000000         0.000000000         0.000000000                
     0.000000000         0.000000000         0.000000000                
O             1218                                                      
    -2.318458010        -12.84923418        -16.01334262                
     0.000000000         0.000000000         0.000000000                
     0.000000000         0.000000000         0.000000000                
O             1219                                                      
    -19.70530631        -11.04483668        -9.058013943                
     0.000000000         0.000000000         0.000000000                
     0.000000000         0.000000000         0.000000000                
O             1220                                                      
    -2.215321516        -11.13029263        -10.33592422                
     0.000000000         0.000000000         0.000000000                
     0.000000000         0.000000000         0.000000000                
O             1221                                                      
    -1.978598708        -12.33748073        -8.067903606                
     0.000000000         0.000000000         0.000000000                
     0.000000000         0.000000000         0.000000000                
O             1222                                                      
    -2.023782315        -9.755139389        -8.165146585                
     0.000000000         0.000000000         0.000000000                
     0.000000000         0.000000000         0.000000000                
O             1223                                                      
    -3.369467991        -10.43584024        -12.54893870                
     0.000000000         0.000000000         0.000000000                
     0.000000000         0.000000000         0.000000000                
O             1224                                                      
    -3.355716460        -8.826910943        -10.52549890                
     0.000000000         0.000000000         0.000000000                
     0.000000000         0.000000000         0.000000000                
O             1225                                                      
    -4.788822593        -10.97509676        -10.46263476                
     0.000000000         0.000000000         0.000000000                
     0.000000000         0.000000000         0.000000000                
O             1226                                                      
    -4.119908764        -12.20192991        -14.27573826                
     0.000000000         0.000000000         0.000000000                
     0.000000000         0.000000000         0.000000000                
O             1227                                                      
    -5.848672847        -10.57139107        -13.26205387                
     0.000000000         0.000000000         0.000000000                
     0.000000000         0.000000000         0.000000000                
O             1228                                                      
    -4.068831644        -9.708973527        -14.92598930                
     0.000000000         0.000000000         0.000000000                
     0.000000000         0.000000000         0.000000000                
O             1229                                                      
    -7.740490814        -12.14201252        -14.04687348                
     0.000000000         0.000000000         0.000000000                
     0.000000000         0.000000000         0.000000000                
O             1230                                                      
    -8.192326881        -10.40637268        -12.18845209                
     0.000000000         0.000000000         0.000000000                
     0.000000000         0.000000000         0.000000000                
O             1231                                                      
    -7.294548261        -11.20396156        -9.899804177                
     0.000000000         0.000000000         0.000000000                
     0.000000000         0.000000000         0.000000000                
O             1232                                                      
    -8.425120680        -8.892721849        -10.10902392                
     0.000000000         0.000000000         0.000000000                
     0.000000000         0.000000000         0.000000000                
O             1233                                                      
    -5.518636066        -12.23532649        -8.332129480                
     0.000000000         0.000000000         0.000000000                
     0.000000000         0.000000000         0.000000000                
O             1234                                                      
   -0.1712544401        -6.874193332        -9.252499902                
     0.000000000         0.000000000         0.000000000                
     0.000000000         0.000000000         0.000000000                
O             1235                                                      
    -2.598399921        -6.414499245        -9.994100409                
     0.000000000         0.000000000         0.000000000                
     0.000000000         0.000000000         0.000000000                
O             1236                                                      
    -3.513859082        -6.995992619        -12.34070119                
     0.000000000         0.000000000         0.000000000                
     0.000000000         0.000000000         0.000000000                
O             1237                                                      
    -5.106090092        -6.940004237        -10.31235015                
     0.000000000         0.000000000         0.000000000                
     0.000000000         0.000000000         0.000000000                
O             1238                                                      
    -5.962614116        -6.418428256        -12.91138980                
     0.000000000         0.000000000         0.000000000                
     0.000000000         0.000000000         0.000000000                
O             1239                                                      
    -8.265995805        -7.110916141        -11.97137432                
     0.000000000         0.000000000         0.000000000                
     0.000000000         0.000000000         0.000000000                
O             1240                                                      
    -7.539129088        -6.529422768        -9.558962626                
     0.000000000         0.000000000         0.000000000                
     0.000000000         0.000000000         0.000000000                
O             1241                                                      
    -9.885729881        -1.350988541        -15.51239394                
     0.000000000         0.000000000         0.000000000                
     0.000000000         0.000000000         0.000000000                
O             1242                                                      
    -7.642265582        -1.436444491        -16.79030420                
     0.000000000         0.000000000         0.000000000                
     0.000000000         0.000000000         0.000000000                
O             1243                                                      
    -7.878988390        -2.643632593        -14.52228359                
     0.000000000         0.000000000         0.000000000                
     0.000000000         0.000000000         0.000000000                
O             1244                                                      
    -7.833804783       -0.6129124456E-01    -14.61952657                
     0.000000000         0.000000000         0.000000000                
     0.000000000         0.000000000         0.000000000                
O             1245                                                      
    -6.488119107       -0.7419921019        -19.00331868                
     0.000000000         0.000000000         0.000000000                
     0.000000000         0.000000000         0.000000000                
O             1246                                                      
    -6.501870638        -18.52075908        -16.97987889                
     0.000000000         0.000000000         0.000000000                
     0.000000000         0.000000000         0.000000000                
O             1247                                                      
    -5.068764504        -1.281248625        -16.91701475                
     0.000000000         0.000000000         0.000000000                
     0.000000000         0.000000000         0.000000000                
O             1248                                                      
    -5.737678334        -2.508081773        -7.821358274                
     0.000000000         0.000000000         0.000000000                
     0.000000000         0.000000000         0.000000000                
O             1249                                                      
    -4.008914251       -0.8775429220        -6.807673879                
     0.000000000         0.000000000         0.000000000                
     0.000000000         0.000000000         0.000000000                
O             1250                                                      
    -5.788755454       -0.1512538556E-01    -8.471609309                
     0.000000000         0.000000000         0.000000000                
     0.000000000         0.000000000         0.000000000                
O             1251                                                      
    -2.117096285        -2.448164380        -7.592493482                
     0.000000000         0.000000000         0.000000000                
     0.000000000         0.000000000         0.000000000                
O             1252                                                      
    -1.665260218       -0.7125245323        -18.64283208                
     0.000000000         0.000000000         0.000000000                
     0.000000000         0.000000000         0.000000000                
O             1253                                                      
    -2.563038838        -1.510113416        -16.35418417                
     0.000000000         0.000000000         0.000000000                
     0.000000000         0.000000000         0.000000000                
O             1254                                                      
    -1.432466418        -18.58656998        -16.56340391                
     0.000000000         0.000000000         0.000000000                
     0.000000000         0.000000000         0.000000000                
O             1255                                                      
    -4.338951032        -2.541478352        -14.78650947                
     0.000000000         0.000000000         0.000000000                
     0.000000000         0.000000000         0.000000000                
O             1256                                                      
    -9.686332657        -16.56804147        -15.70687990                
     0.000000000         0.000000000         0.000000000                
     0.000000000         0.000000000         0.000000000                
O             1257                                                      
    -7.259187178        -16.10834739        -16.44848039                
     0.000000000         0.000000000         0.000000000                
     0.000000000         0.000000000         0.000000000                
O             1258                                                      
    -6.343728016        -16.68984075        -18.79508118                
     0.000000000         0.000000000         0.000000000                
     0.000000000         0.000000000         0.000000000                
O             1259                                                      
    -4.751497006        -16.63385237        -16.76673014                
     0.000000000         0.000000000         0.000000000                
     0.000000000         0.000000000         0.000000000                
O             1260                                                      
    -3.894972982        -16.11227640        -6.457009802                
     0.000000000         0.000000000         0.000000000                
     0.000000000         0.000000000         0.000000000                
O             1261                                                      
    -1.591591294        -16.80476429        -18.42575432                
     0.000000000         0.000000000         0.000000000                
     0.000000000         0.000000000         0.000000000                
O             1262                                                      
    -2.318458010        -16.22327090        -16.01334262                
     0.000000000         0.000000000         0.000000000                
     0.000000000         0.000000000         0.000000000                
O             1263                                                      
    -19.70530631        -18.02766842        -9.058013943                
     0.000000000         0.000000000         0.000000000                
     0.000000000         0.000000000         0.000000000                
O             1264                                                      
    -2.215321516        -17.94221246        -10.33592422                
     0.000000000         0.000000000         0.000000000                
     0.000000000         0.000000000         0.000000000                
O             1265                                                      
    -1.978598708        -16.73502437        -8.067903606                
     0.000000000         0.000000000         0.000000000                
     0.000000000         0.000000000         0.000000000                
O             1266                                                      
    -2.023782315        -19.31736571        -8.165146585                
     0.000000000         0.000000000         0.000000000                
     0.000000000         0.000000000         0.000000000                
O             1267                                                      
    -3.369467991        -18.63666485        -12.54893870                
     0.000000000         0.000000000         0.000000000                
     0.000000000         0.000000000         0.000000000                
O             1268                                                      
    -3.355716460       -0.8578978755        -10.52549890                
     0.000000000         0.000000000         0.000000000                
     0.000000000         0.000000000         0.000000000                
O             1269                                                      
    -4.788822593        -18.09740833        -10.46263476                
     0.000000000         0.000000000         0.000000000                
     0.000000000         0.000000000         0.000000000                
O             1270                                                      
    -4.119908764        -16.87057519        -14.27573826                
     0.000000000         0.000000000         0.000000000                
     0.000000000         0.000000000         0.000000000                
O             1271                                                      
    -5.848672847        -18.50111404        -13.26205387                
     0.000000000         0.000000000         0.000000000                
     0.000000000         0.000000000         0.000000000                
O             1272                                                      
    -4.068831644        -19.36353157        -14.92598930                
     0.000000000         0.000000000         0.000000000                
     0.000000000         0.000000000         0.000000000                
O             1273                                                      
    -7.740490814        -16.93049258        -14.04687348                
     0.000000000         0.000000000         0.000000000                
     0.000000000         0.000000000         0.000000000                
O             1274                                                      
    -8.192326881        -18.66613243        -12.18845209                
     0.000000000         0.000000000         0.000000000                
     0.000000000         0.000000000         0.000000000                
O             1275                                                      
    -7.294548261        -17.86854355        -9.899804177                
     0.000000000         0.000000000         0.000000000                
     0.000000000         0.000000000         0.000000000                
O             1276                                                      
    -8.425120680       -0.7920869702        -10.10902392                
     0.000000000         0.000000000         0.000000000                
     0.000000000         0.000000000         0.000000000                
O             1277                                                      
    -5.518636066        -16.83717860        -8.332129480                
     0.000000000         0.000000000         0.000000000                
     0.000000000         0.000000000         0.000000000                
O             1278                                                      
   -0.1712544401        -2.810615486        -9.252499902                
     0.000000000         0.000000000         0.000000000                
     0.000000000         0.000000000         0.000000000                
O             1279                                                      
    -2.598399921        -3.270309571        -9.994100409                
     0.000000000         0.000000000         0.000000000                
     0.000000000         0.000000000         0.000000000                
O             1280                                                      
    -3.513859082        -2.688816199        -12.34070119                
     0.000000000         0.000000000         0.000000000                
     0.000000000         0.000000000         0.000000000                
O             1281                                                      
    -5.106090092        -2.744804582        -10.31235015                
     0.000000000         0.000000000         0.000000000                
     0.000000000         0.000000000         0.000000000                
O             1282                                                      
    -5.962614116        -3.266380563        -12.91138980                
     0.000000000         0.000000000         0.000000000                
     0.000000000         0.000000000         0.000000000                
O             1283                                                      
    -8.265995805        -2.573892677        -11.97137432                
     0.000000000         0.000000000         0.000000000                
     0.000000000         0.000000000         0.000000000                
O             1284                                                      
    -7.539129088        -3.155386051        -9.558962626                
     0.000000000         0.000000000         0.000000000                
     0.000000000         0.000000000         0.000000000                
O             1285                                                      
    -9.838581763        -11.04483668        -10.30252764                
     0.000000000         0.000000000         0.000000000                
     0.000000000         0.000000000         0.000000000                
O             1286                                                      
    -12.08204606        -11.13029263        -9.024617365                
     0.000000000         0.000000000         0.000000000                
     0.000000000         0.000000000         0.000000000                
O             1287                                                      
    -11.84532326        -12.33748073        -11.29263797                
     0.000000000         0.000000000         0.000000000                
     0.000000000         0.000000000         0.000000000                
O             1288                                                      
    -11.89050686        -9.755139389        -11.19539500                
     0.000000000         0.000000000         0.000000000                
     0.000000000         0.000000000         0.000000000                
O             1289                                                      
    -13.23619254        -10.43584024        -6.811602889                
     0.000000000         0.000000000         0.000000000                
     0.000000000         0.000000000         0.000000000                
O             1290                                                      
    -13.22244100        -8.826910943        -8.835042667                
     0.000000000         0.000000000         0.000000000                
     0.000000000         0.000000000         0.000000000                
O             1291                                                      
    -14.65554714        -10.97509676        -8.897906815                
     0.000000000         0.000000000         0.000000000                
     0.000000000         0.000000000         0.000000000                
O             1292                                                      
    -13.98663331        -12.20192991        -17.99356329                
     0.000000000         0.000000000         0.000000000                
     0.000000000         0.000000000         0.000000000                
O             1293                                                      
    -15.71539739        -10.57139107        -19.00724769                
     0.000000000         0.000000000         0.000000000                
     0.000000000         0.000000000         0.000000000                
O             1294                                                      
    -13.93555619        -9.708973527        -17.34331225                
     0.000000000         0.000000000         0.000000000                
     0.000000000         0.000000000         0.000000000                
O             1295                                                      
    -17.60721535        -12.14201252        -18.22242809                
     0.000000000         0.000000000         0.000000000                
     0.000000000         0.000000000         0.000000000                
O             1296                                                      
    -18.05905143        -10.40637268        -7.172089490                
     0.000000000         0.000000000         0.000000000                
     0.000000000         0.000000000         0.000000000                
O             1297                                                      
    -17.16127282        -11.20396156        -9.460737394                
     0.000000000         0.000000000         0.000000000                
     0.000000000         0.000000000         0.000000000                
O             1298                                                      
    -18.29184522        -8.892721849        -9.251517650                
     0.000000000         0.000000000         0.000000000                
     0.000000000         0.000000000         0.000000000                
O             1299                                                      
    -15.38536062        -12.23532649        -11.02841209                
     0.000000000         0.000000000         0.000000000                
     0.000000000         0.000000000         0.000000000                
O             1300                                                      
    -10.03797899        -6.874193332        -10.10804167                
     0.000000000         0.000000000         0.000000000                
     0.000000000         0.000000000         0.000000000                
O             1301                                                      
    -12.46512447        -6.414499245        -9.366441172                
     0.000000000         0.000000000         0.000000000                
     0.000000000         0.000000000         0.000000000                
O             1302                                                      
    -13.38058363        -6.995992619        -7.019840381                
     0.000000000         0.000000000         0.000000000                
     0.000000000         0.000000000         0.000000000                
O             1303                                                      
    -14.97281464        -6.940004237        -9.048191420                
     0.000000000         0.000000000         0.000000000                
     0.000000000         0.000000000         0.000000000                
O             1304                                                      
    -15.82933866        -6.418428256        -19.35791177                
     0.000000000         0.000000000         0.000000000                
     0.000000000         0.000000000         0.000000000                
O             1305                                                      
    -18.13272035        -7.110916141        -7.389167252                
     0.000000000         0.000000000         0.000000000                
     0.000000000         0.000000000         0.000000000                
O             1306                                                      
    -17.40585365        -6.529422768        -9.801578954                
     0.000000000         0.000000000         0.000000000                
     0.000000000         0.000000000         0.000000000                
O             1307                                                      
   -0.1900533061E-01    -8.333820278        -16.75690762                
     0.000000000         0.000000000         0.000000000                
     0.000000000         0.000000000         0.000000000                
O             1308                                                      
    -17.50899014        -8.248364326        -15.47899736                
     0.000000000         0.000000000         0.000000000                
     0.000000000         0.000000000         0.000000000                
O             1309                                                      
    -17.74571294        -7.041176226        -17.74701796                
     0.000000000         0.000000000         0.000000000                
     0.000000000         0.000000000         0.000000000                
O             1310                                                      
    -17.70052932        -9.623517574        -17.64977498                
     0.000000000         0.000000000         0.000000000                
     0.000000000         0.000000000         0.000000000                
O             1311                                                      
    -16.35484366        -8.942816716        -13.26598288                
     0.000000000         0.000000000         0.000000000                
     0.000000000         0.000000000         0.000000000                
O             1312                                                      
    -16.36859519        -10.55174601        -15.28942265                
     0.000000000         0.000000000         0.000000000                
     0.000000000         0.000000000         0.000000000                
O             1313                                                      
    -14.93548906        -8.403560193        -15.35228680                
     0.000000000         0.000000000         0.000000000                
     0.000000000         0.000000000         0.000000000                
O             1314                                                      
    -15.60440289        -7.176727047        -11.53918330                
     0.000000000         0.000000000         0.000000000                
     0.000000000         0.000000000         0.000000000                
O             1315                                                      
    -13.87563880        -8.807265896        -12.55286770                
     0.000000000         0.000000000         0.000000000                
     0.000000000         0.000000000         0.000000000                
O             1316                                                      
    -15.65548000        -9.669683433        -10.88893227                
     0.000000000         0.000000000         0.000000000                
     0.000000000         0.000000000         0.000000000                
O             1317                                                      
    -11.98382082        -7.236644437        -11.76804810                
     0.000000000         0.000000000         0.000000000                
     0.000000000         0.000000000         0.000000000                
O             1318                                                      
    -11.53198477        -8.972284286        -13.62646948                
     0.000000000         0.000000000         0.000000000                
     0.000000000         0.000000000         0.000000000                
O             1319                                                      
    -12.42976339        -8.174695403        -15.91511739                
     0.000000000         0.000000000         0.000000000                
     0.000000000         0.000000000         0.000000000                
O             1320                                                      
    -11.29919097        -10.48593511        -15.70589764                
     0.000000000         0.000000000         0.000000000                
     0.000000000         0.000000000         0.000000000                
O             1321                                                      
    -14.20567558        -7.143330467        -17.48279209                
     0.000000000         0.000000000         0.000000000                
     0.000000000         0.000000000         0.000000000                
O             1322                                                      
    -19.55305721        -12.50446364        -16.56242166                
     0.000000000         0.000000000         0.000000000                
     0.000000000         0.000000000         0.000000000                
O             1323                                                      
    -17.12591173        -12.96415771        -15.82082116                
     0.000000000         0.000000000         0.000000000                
     0.000000000         0.000000000         0.000000000                
O             1324                                                      
    -16.21045256        -12.38266435        -13.47422036                
     0.000000000         0.000000000         0.000000000                
     0.000000000         0.000000000         0.000000000                
O             1325                                                      
    -14.61822155        -12.43865273        -15.50257140                
     0.000000000         0.000000000         0.000000000                
     0.000000000         0.000000000         0.000000000                
O             1326                                                      
    -13.76169753        -12.96022871        -12.90353178                
     0.000000000         0.000000000         0.000000000                
     0.000000000         0.000000000         0.000000000                
O             1327                                                      
    -11.45831585        -12.26774081        -13.84354724                
     0.000000000         0.000000000         0.000000000                
     0.000000000         0.000000000         0.000000000                
O             1328                                                      
    -12.18518256        -12.84923418        -16.25595894                
     0.000000000         0.000000000         0.000000000                
     0.000000000         0.000000000         0.000000000                
O             1329                                                      
    -11.31687151        -4.841913283        -11.05984416                
     0.000000000         0.000000000         0.000000000                
     0.000000000         0.000000000         0.000000000                
O             1330                                                      
    -13.92180465        -4.841913283        -18.61434676                
     0.000000000         0.000000000         0.000000000                
     0.000000000         0.000000000         0.000000000                
O             1331                                                      
    -17.85768969        -4.841913283        -19.09761490                
     0.000000000         0.000000000         0.000000000                
     0.000000000         0.000000000         0.000000000                
O             1332                                                      
    -15.55332576        -4.841913283        -10.43807845                
     0.000000000         0.000000000         0.000000000                
     0.000000000         0.000000000         0.000000000                
O             1333                                                      
    -18.27416468        -14.53576141        -17.51422415                
     0.000000000         0.000000000         0.000000000                
     0.000000000         0.000000000         0.000000000                
O             1334                                                      
    -15.66923153        -14.53576141        -12.15996676                
     0.000000000         0.000000000         0.000000000                
     0.000000000         0.000000000         0.000000000                
O             1335                                                      
    -11.73334649        -14.53576141        -12.64323491                
     0.000000000         0.000000000         0.000000000                
     0.000000000         0.000000000         0.000000000                
O             1336                                                      
    -14.03771043        -14.53576141        -16.89245844                
     0.000000000         0.000000000         0.000000000                
     0.000000000         0.000000000         0.000000000                
O             1337                                                      
    -8.407440139        -14.53576141        -14.75507740                
     0.000000000         0.000000000         0.000000000                
     0.000000000         0.000000000         0.000000000                
O             1338                                                      
    -5.802506987        -14.53576141        -7.200574807                
     0.000000000         0.000000000         0.000000000                
     0.000000000         0.000000000         0.000000000                
O             1339                                                      
    -1.866621944        -14.53576141        -6.717306666                
     0.000000000         0.000000000         0.000000000                
     0.000000000         0.000000000         0.000000000                
O             1340                                                      
    -4.170985884        -14.53576141        -15.37684311                
     0.000000000         0.000000000         0.000000000                
     0.000000000         0.000000000         0.000000000                
O             1341                                                      
    -1.450146960        -4.841913283        -8.300697405                
     0.000000000         0.000000000         0.000000000                
     0.000000000         0.000000000         0.000000000                
O             1342                                                      
    -4.055080110        -4.841913283        -13.65495480                
     0.000000000         0.000000000         0.000000000                
     0.000000000         0.000000000         0.000000000                
O             1343                                                      
    -7.990965154        -4.841913283        -13.17168666                
     0.000000000         0.000000000         0.000000000                
     0.000000000         0.000000000         0.000000000                
O             1344                                                      
    -5.686601214        -4.841913283        -8.922463124                
     0.000000000         0.000000000         0.000000000                
     0.000000000         0.000000000         0.000000000                
O             1345                                                      
     9.894867328        -18.02766842        -10.30252764                
     0.000000000         0.000000000         0.000000000                
     0.000000000         0.000000000         0.000000000                
O             1346                                                      
     7.651403032        -17.94221246        -9.024617365                
     0.000000000         0.000000000         0.000000000                
     0.000000000         0.000000000         0.000000000                
O             1347                                                      
     7.888125841        -16.73502437        -11.29263797                
     0.000000000         0.000000000         0.000000000                
     0.000000000         0.000000000         0.000000000                
O             1348                                                      
     7.842942233        -19.31736571        -11.19539500                
     0.000000000         0.000000000         0.000000000                
     0.000000000         0.000000000         0.000000000                
O             1349                                                      
     6.497256556        -18.63666485        -6.811602889                
     0.000000000         0.000000000         0.000000000                
     0.000000000         0.000000000         0.000000000                
O             1350                                                      
     6.511008088       -0.8578978755        -8.835042667                
     0.000000000         0.000000000         0.000000000                
     0.000000000         0.000000000         0.000000000                
O             1351                                                      
     5.077901954        -18.09740833        -8.897906815                
     0.000000000         0.000000000         0.000000000                
     0.000000000         0.000000000         0.000000000                
O             1352                                                      
     5.746815784        -16.87057519        -17.99356329                
     0.000000000         0.000000000         0.000000000                
     0.000000000         0.000000000         0.000000000                
O             1353                                                      
     4.018051702        -18.50111404        -19.00724769                
     0.000000000         0.000000000         0.000000000                
     0.000000000         0.000000000         0.000000000                
O             1354                                                      
     5.797892905        -19.36353157        -17.34331225                
     0.000000000         0.000000000         0.000000000                
     0.000000000         0.000000000         0.000000000                
O             1355                                                      
     2.126233734        -16.93049258        -18.22242809                
     0.000000000         0.000000000         0.000000000                
     0.000000000         0.000000000         0.000000000                
O             1356                                                      
     1.674397668        -18.66613243        -7.172089490                
     0.000000000         0.000000000         0.000000000                
     0.000000000         0.000000000         0.000000000                
O             1357                                                      
     2.572176288        -17.86854355        -9.460737394                
     0.000000000         0.000000000         0.000000000                
     0.000000000         0.000000000         0.000000000                
O             1358                                                      
     1.441603868       -0.7920869702        -9.251517650                
     0.000000000         0.000000000         0.000000000                
     0.000000000         0.000000000         0.000000000                
O             1359                                                      
     4.348088481        -16.83717860        -11.02841209                
     0.000000000         0.000000000         0.000000000                
     0.000000000         0.000000000         0.000000000                
O             1360                                                      
     9.695470108        -2.810615486        -10.10804167                
     0.000000000         0.000000000         0.000000000                
     0.000000000         0.000000000         0.000000000                
O             1361                                                      
     7.268324627        -3.270309571        -9.366441172                
     0.000000000         0.000000000         0.000000000                
     0.000000000         0.000000000         0.000000000                
O             1362                                                      
     6.352865465        -2.688816199        -7.019840381                
     0.000000000         0.000000000         0.000000000                
     0.000000000         0.000000000         0.000000000                
O             1363                                                      
     4.760634455        -2.744804582        -9.048191420                
     0.000000000         0.000000000         0.000000000                
     0.000000000         0.000000000         0.000000000                
O             1364                                                      
     3.904110432        -3.266380563        -19.35791177                
     0.000000000         0.000000000         0.000000000                
     0.000000000         0.000000000         0.000000000                
O             1365                                                      
     1.600728744        -2.573892677        -7.389167252                
     0.000000000         0.000000000         0.000000000                
     0.000000000         0.000000000         0.000000000                
O             1366                                                      
     2.327595461        -3.155386051        -9.801578954                
     0.000000000         0.000000000         0.000000000                
     0.000000000         0.000000000         0.000000000                
O             1367                                                      
     19.71444376        -1.350988541        -16.75690762                
     0.000000000         0.000000000         0.000000000                
     0.000000000         0.000000000         0.000000000                
O             1368                                                      
     2.224458966        -1.436444491        -15.47899736                
     0.000000000         0.000000000         0.000000000                
     0.000000000         0.000000000         0.000000000                
O             1369                                                      
     1.987736158        -2.643632593        -17.74701796
[truncated: 9,369,551 more chars]
