# Supplementary material for: Subnanometer Topological Tuning of the Liquid Intrusion/Extrusion Characteristics of Hydrophobic Micropores
Source: Nano Lett. 2022 Mar 8;22(6):2164–9. doi: 10.1021/acs.nanolett.1c02140 (PMC8949755; doi:10.1021/acs.nanolett.1c02140)
Supplement: Supplementary file 5 — nl1c02140_si_005.zip [file nl1c02140_si_005.zip › FIELD]

GUI Reference : 2021/2/22/11:29
UNITS ev
MOLECULES        2
zeo 
NUMMOLS 1
atoms 3744
Si   28.086   0  1344 1
O     16.0    0  2400 1  
FINISH
SPC WATER
NUMMOLS   10000
atoms 3
N           16.0000       -0.82    1
H            1.0000        0.41    2
constraints 3
   1    2    1.000
   1    3    1.000
   2    3    1.63288
finish 
vdW 3
N      Si  nm  0.231913E-04  12 6  3.62980 
N      N   nm  0.673883E-02  12 6  3.55320 
O      N   nm  0.673883E-02  12 6  3.55320 
close
