# Supplementary material for: Subnanometer Topological Tuning of the Liquid Intrusion/Extrusion Characteristics of Hydrophobic Micropores
Source: Nano Lett. 2022 Mar 8;22(6):2164–9. doi: 10.1021/acs.nanolett.1c02140 (PMC8949755; doi:10.1021/acs.nanolett.1c02140)
Supplement: Supplementary file 5 — nl1c02140_si_005.zip [file nl1c02140_si_005.zip › CONFIG]

D:\MFI223fix\zdb\MFIzdbclose.pdb                                        
         2         2     33744   3296000   1.0000000E-03   3.2960000E+03
       69.2060909903        0.0000000000        0.0000000000            
        0.0000000000       69.2060909903        0.0000000000            
        0.0000000000        0.0000000000       69.2060909903            
Si               1                                                      
    -11.49398180        -18.12472558        -10.52840255                
     0.000000000         0.000000000         0.000000000                
     0.000000000         0.000000000         0.000000000                
Si               2                                                      
    -13.39121735        -18.85633283        -8.446287857                
     0.000000000         0.000000000         0.000000000                
     0.000000000         0.000000000         0.000000000                
Si               3                                                      
    -14.31857896        -18.46581273        -18.63935641                
     0.000000000         0.000000000         0.000000000                
     0.000000000         0.000000000         0.000000000                
Si               4                                                      
    -17.38935208        -18.50832505        -18.86575918                
     0.000000000         0.000000000         0.000000000                
     0.000000000         0.000000000         0.000000000                
Si               5                                                      
    -18.43238674        -18.80887720        -8.793306970                
     0.000000000         0.000000000         0.000000000                
     0.000000000         0.000000000         0.000000000                
Si               6                                                      
    -15.82430579        -18.17119252        -10.13985978                
     0.000000000         0.000000000         0.000000000                
     0.000000000         0.000000000         0.000000000                
Si               7                                                      
    -11.53155082        -3.366032343        -10.64901886                
     0.000000000         0.000000000         0.000000000                
     0.000000000         0.000000000         0.000000000                
Si               8                                                      
    -13.60377891        -2.408022311        -8.627212351                
     0.000000000         0.000000000         0.000000000                
     0.000000000         0.000000000         0.000000000                
Si               9                                                      
    -14.43524066        -3.358123074        -18.96857967                
     0.000000000         0.000000000         0.000000000                
     0.000000000         0.000000000         0.000000000                
Si              10                                                      
    -17.50996842        -3.356145759        -19.25331329                
     0.000000000         0.000000000         0.000000000                
     0.000000000         0.000000000         0.000000000                
Si              11                                                      
    -18.55893504        -2.350680123        -8.983129391                
     0.000000000         0.000000000         0.000000000                
     0.000000000         0.000000000         0.000000000                
Si              12                                                      
    -15.99633234        -3.338349907        -10.27629464                
     0.000000000         0.000000000         0.000000000                
     0.000000000         0.000000000         0.000000000                
Si              13                                                      
    -10.84047856        -2.992319452        -15.44005769                
     0.000000000         0.000000000         0.000000000                
     0.000000000         0.000000000         0.000000000                
Si              14                                                      
    -12.03181199        -6.459544611        -15.68227900                
     0.000000000         0.000000000         0.000000000                
     0.000000000         0.000000000         0.000000000                
Si              15                                                      
    -2.664273248        -15.68175057        -9.689031519                
     0.000000000         0.000000000         0.000000000                
     0.000000000         0.000000000         0.000000000                
Si              16                                                      
    -3.786400579        -13.36532383        -12.96841157                
     0.000000000         0.000000000         0.000000000                
     0.000000000         0.000000000         0.000000000                
Si              17                                                      
    -18.30287250        -1.384760825        -17.02487716                
     0.000000000         0.000000000         0.000000000                
     0.000000000         0.000000000         0.000000000                
Si              18                                                      
    -16.40563694       -0.6531535764        -14.94276249                
     0.000000000         0.000000000         0.000000000                
     0.000000000         0.000000000         0.000000000                
Si              19                                                      
    -15.47827532        -1.043673661        -12.14288178                
     0.000000000         0.000000000         0.000000000                
     0.000000000         0.000000000         0.000000000                
Si              20                                                      
    -12.40750220        -1.001161348        -12.36928456                
     0.000000000         0.000000000         0.000000000                
     0.000000000         0.000000000         0.000000000                
Si              21                                                      
    -11.36446755       -0.7006091816        -15.28978159                
     0.000000000         0.000000000         0.000000000                
     0.000000000         0.000000000         0.000000000                
Si              22                                                      
    -13.97254852        -1.338293877        -16.63633441                
     0.000000000         0.000000000         0.000000000                
     0.000000000         0.000000000         0.000000000                
Si              23                                                      
    -18.26530346        -16.14345405        -17.14549351                
     0.000000000         0.000000000         0.000000000                
     0.000000000         0.000000000         0.000000000                
Si              24                                                      
    -16.19307537        -17.10146410        -15.12368698                
     0.000000000         0.000000000         0.000000000                
     0.000000000         0.000000000         0.000000000                
Si              25                                                      
    -15.36161362        -16.15136333        -12.47210504                
     0.000000000         0.000000000         0.000000000                
     0.000000000         0.000000000         0.000000000                
Si              26                                                      
    -12.28688586        -16.15334064        -12.75683867                
     0.000000000         0.000000000         0.000000000                
     0.000000000         0.000000000         0.000000000                
Si              27                                                      
    -11.23791926        -17.15880627        -15.47960402                
     0.000000000         0.000000000         0.000000000                
     0.000000000         0.000000000         0.000000000                
Si              28                                                      
    -13.80052195        -16.17113649        -16.77276926                
     0.000000000         0.000000000         0.000000000                
     0.000000000         0.000000000         0.000000000                
Si              29                                                      
    -18.95637573        -16.51716694        -8.943583052                
     0.000000000         0.000000000         0.000000000                
     0.000000000         0.000000000         0.000000000                
Si              30                                                      
    -17.76504229        -13.04994179        -9.185804371                
     0.000000000         0.000000000         0.000000000                
     0.000000000         0.000000000         0.000000000                
Si              31                                                      
    -8.371798437        -8.367655405        -15.45983085                
     0.000000000         0.000000000         0.000000000                
     0.000000000         0.000000000         0.000000000                
Si              32                                                      
    -6.474562885        -9.099262653        -17.54194553                
     0.000000000         0.000000000         0.000000000                
     0.000000000         0.000000000         0.000000000                
Si              33                                                      
    -5.547201266        -8.708742569        -7.348876985                
     0.000000000         0.000000000         0.000000000                
     0.000000000         0.000000000         0.000000000                
Si              34                                                      
    -2.476428142        -8.751254882        -7.122474202                
     0.000000000         0.000000000         0.000000000                
     0.000000000         0.000000000         0.000000000                
Si              35                                                      
    -1.433393486        -9.051807047        -17.19492641                
     0.000000000         0.000000000         0.000000000                
     0.000000000         0.000000000         0.000000000                
Si              36                                                      
    -4.041474456        -8.414122352        -15.84837362                
     0.000000000         0.000000000         0.000000000                
     0.000000000         0.000000000         0.000000000                
Si              37                                                      
    -8.334229416        -13.12310252        -15.33921452                
     0.000000000         0.000000000         0.000000000                
     0.000000000         0.000000000         0.000000000                
Si              38                                                      
    -6.262001320        -12.16509249        -17.36102103                
     0.000000000         0.000000000         0.000000000                
     0.000000000         0.000000000         0.000000000                
Si              39                                                      
    -5.430539569        -13.11519325        -7.019653724                
     0.000000000         0.000000000         0.000000000                
     0.000000000         0.000000000         0.000000000                
Si              40                                                      
    -2.355811813        -13.11321593        -6.734920091                
     0.000000000         0.000000000         0.000000000                
     0.000000000         0.000000000         0.000000000                
Si              41                                                      
    -1.306845205        -12.10775029        -17.00510398                
     0.000000000         0.000000000         0.000000000                
     0.000000000         0.000000000         0.000000000                
Si              42                                                      
    -3.869447888        -13.09542008        -15.71193876                
     0.000000000         0.000000000         0.000000000                
     0.000000000         0.000000000         0.000000000                
Si              43                                                      
    -1.562907741        -11.14183099        -8.963356222                
     0.000000000         0.000000000         0.000000000                
     0.000000000         0.000000000         0.000000000                
Si              44                                                      
    -3.460143294        -10.41022375        -11.04547092                
     0.000000000         0.000000000         0.000000000                
     0.000000000         0.000000000         0.000000000                
Si              45                                                      
    -4.387504912        -10.80074383        -13.84535161                
     0.000000000         0.000000000         0.000000000                
     0.000000000         0.000000000         0.000000000                
Si              46                                                      
    -7.458278034        -10.75823152        -13.61894884                
     0.000000000         0.000000000         0.000000000                
     0.000000000         0.000000000         0.000000000                
Si              47                                                      
    -8.501312693        -10.45767935        -10.69845180                
     0.000000000         0.000000000         0.000000000                
     0.000000000         0.000000000         0.000000000                
Si              48                                                      
    -5.893231720        -11.09536406        -9.351898989                
     0.000000000         0.000000000         0.000000000                
     0.000000000         0.000000000         0.000000000                
Si              49                                                      
    -1.600476763        -6.386383886        -8.842739892                
     0.000000000         0.000000000         0.000000000                
     0.000000000         0.000000000         0.000000000                
Si              50                                                      
    -3.672704858        -7.344393918        -10.86454641                
     0.000000000         0.000000000         0.000000000                
     0.000000000         0.000000000         0.000000000                
Si              51                                                      
    -4.504166609        -6.394293153        -13.51612834                
     0.000000000         0.000000000         0.000000000                
     0.000000000         0.000000000         0.000000000                
Si              52                                                      
    -7.578894367        -6.396270471        -13.23139472                
     0.000000000         0.000000000         0.000000000                
     0.000000000         0.000000000         0.000000000                
Si              53                                                      
    -8.627860973        -7.401736106        -10.50862936                
     0.000000000         0.000000000         0.000000000                
     0.000000000         0.000000000         0.000000000                
Si              54                                                      
    -6.065258290        -6.414066323        -9.215464126                
     0.000000000         0.000000000         0.000000000                
     0.000000000         0.000000000         0.000000000                
Si              55                                                      
    -8.371798437        -1.384760825        -15.45983085                
     0.000000000         0.000000000         0.000000000                
     0.000000000         0.000000000         0.000000000                
Si              56                                                      
    -6.474562885       -0.6531535764        -17.54194553                
     0.000000000         0.000000000         0.000000000                
     0.000000000         0.000000000         0.000000000                
Si              57                                                      
    -5.547201266        -1.043673661        -7.348876985                
     0.000000000         0.000000000         0.000000000                
     0.000000000         0.000000000         0.000000000                
Si              58                                                      
    -2.476428142        -1.001161348        -7.122474202                
     0.000000000         0.000000000         0.000000000                
     0.000000000         0.000000000         0.000000000                
Si              59                                                      
    -1.433393486       -0.7006091816        -17.19492641                
     0.000000000         0.000000000         0.000000000                
     0.000000000         0.000000000         0.000000000                
Si              60                                                      
    -4.041474456        -1.338293877        -15.84837362                
     0.000000000         0.000000000         0.000000000                
     0.000000000         0.000000000         0.000000000                
Si              61                                                      
    -8.334229416        -16.14345405        -15.33921452                
     0.000000000         0.000000000         0.000000000                
     0.000000000         0.000000000         0.000000000                
Si              62                                                      
    -6.262001320        -17.10146410        -17.36102103                
     0.000000000         0.000000000         0.000000000                
     0.000000000         0.000000000         0.000000000                
Si              63                                                      
    -5.430539569        -16.15136333        -7.019653724                
     0.000000000         0.000000000         0.000000000                
     0.000000000         0.000000000         0.000000000                
Si              64                                                      
    -2.355811813        -16.15334064        -6.734920091                
     0.000000000         0.000000000         0.000000000                
     0.000000000         0.000000000         0.000000000                
Si              65                                                      
    -1.306845205        -17.15880627        -17.00510398                
     0.000000000         0.000000000         0.000000000                
     0.000000000         0.000000000         0.000000000                
Si              66                                                      
    -3.869447888        -16.17113649        -15.71193876                
     0.000000000         0.000000000         0.000000000                
     0.000000000         0.000000000         0.000000000                
Si              67                                                      
    -9.025301667        -16.51716694        -10.54817569                
     0.000000000         0.000000000         0.000000000                
     0.000000000         0.000000000         0.000000000                
Si              68                                                      
    -7.833968244        -13.04994179        -10.30595438                
     0.000000000         0.000000000         0.000000000                
     0.000000000         0.000000000         0.000000000                
Si              69                                                      
    -17.45163759        -3.796098765        -16.18155151                
     0.000000000         0.000000000         0.000000000                
     0.000000000         0.000000000         0.000000000                
Si              70                                                      
    -15.80552127        -5.996852460        -12.93281987                
     0.000000000         0.000000000         0.000000000                
     0.000000000         0.000000000         0.000000000                
Si              71                                                      
    -1.562907741        -18.12472558        -8.963356222                
     0.000000000         0.000000000         0.000000000                
     0.000000000         0.000000000         0.000000000                
Si              72                                                      
    -3.460143294        -18.85633283        -11.04547092                
     0.000000000         0.000000000         0.000000000                
     0.000000000         0.000000000         0.000000000                
Si              73                                                      
    -4.387504912        -18.46581273        -13.84535161                
     0.000000000         0.000000000         0.000000000                
     0.000000000         0.000000000         0.000000000                
Si              74                                                      
    -7.458278034        -18.50832505        -13.61894884                
     0.000000000         0.000000000         0.000000000                
     0.000000000         0.000000000         0.000000000                
Si              75                                                      
    -8.501312693        -18.80887720        -10.69845180                
     0.000000000         0.000000000         0.000000000                
     0.000000000         0.000000000         0.000000000                
Si              76                                                      
    -5.893231720        -18.17119252        -9.351898989                
     0.000000000         0.000000000         0.000000000                
     0.000000000         0.000000000         0.000000000                
Si              77                                                      
    -1.600476763        -3.366032343        -8.842739892                
     0.000000000         0.000000000         0.000000000                
     0.000000000         0.000000000         0.000000000                
Si              78                                                      
    -3.672704858        -2.408022311        -10.86454641                
     0.000000000         0.000000000         0.000000000                
     0.000000000         0.000000000         0.000000000                
Si              79                                                      
    -4.504166609        -3.358123074        -13.51612834                
     0.000000000         0.000000000         0.000000000                
     0.000000000         0.000000000         0.000000000                
Si              80                                                      
    -7.578894367        -3.356145759        -13.23139472                
     0.000000000         0.000000000         0.000000000                
     0.000000000         0.000000000         0.000000000                
Si              81                                                      
    -8.627860973        -2.350680123        -10.50862936                
     0.000000000         0.000000000         0.000000000                
     0.000000000         0.000000000         0.000000000                
Si              82                                                      
    -6.065258290        -3.338349907        -9.215464126                
     0.000000000         0.000000000         0.000000000                
     0.000000000         0.000000000         0.000000000                
Si              83                                                      
   -0.9094045110        -2.992319452        -17.04465034                
     0.000000000         0.000000000         0.000000000                
     0.000000000         0.000000000         0.000000000                
Si              84                                                      
    -2.100737934        -6.459544611        -16.80242902                
     0.000000000         0.000000000         0.000000000                
     0.000000000         0.000000000         0.000000000                
Si              85                                                      
    -12.34521672        -15.71338762        -9.685076886                
     0.000000000         0.000000000         0.000000000                
     0.000000000         0.000000000         0.000000000                
Si              86                                                      
    -13.99133302        -13.51263394        -19.42929448                
     0.000000000         0.000000000         0.000000000                
     0.000000000         0.000000000         0.000000000                
Si              87                                                      
    -11.49398180        -11.14183099        -10.52840255                
     0.000000000         0.000000000         0.000000000                
     0.000000000         0.000000000         0.000000000                
Si              88                                                      
    -13.39121735        -10.41022375        -8.446287857                
     0.000000000         0.000000000         0.000000000                
     0.000000000         0.000000000         0.000000000                
Si              89                                                      
    -14.31857896        -10.80074383        -18.63935641                
     0.000000000         0.000000000         0.000000000                
     0.000000000         0.000000000         0.000000000                
Si              90                                                      
    -17.38935208        -10.75823152        -18.86575918                
     0.000000000         0.000000000         0.000000000                
     0.000000000         0.000000000         0.000000000                
Si              91                                                      
    -18.43238674        -10.45767935        -8.793306970                
     0.000000000         0.000000000         0.000000000                
     0.000000000         0.000000000         0.000000000                
Si              92                                                      
    -15.82430579        -11.09536406        -10.13985978                
     0.000000000         0.000000000         0.000000000                
     0.000000000         0.000000000         0.000000000                
Si              93                                                      
    -11.53155082        -6.386383886        -10.64901886                
     0.000000000         0.000000000         0.000000000                
     0.000000000         0.000000000         0.000000000                
Si              94                                                      
    -13.60377891        -7.344393918        -8.627212351                
     0.000000000         0.000000000         0.000000000                
     0.000000000         0.000000000         0.000000000                
Si              95                                                      
    -14.43524066        -6.394293153        -18.96857967                
     0.000000000         0.000000000         0.000000000                
     0.000000000         0.000000000         0.000000000                
Si              96                                                      
    -17.50996842        -6.396270471        -19.25331329                
     0.000000000         0.000000000         0.000000000                
     0.000000000         0.000000000         0.000000000                
Si              97                                                      
    -18.55893504        -7.401736106        -8.983129391                
     0.000000000         0.000000000         0.000000000                
     0.000000000         0.000000000         0.000000000                
Si              98                                                      
    -15.99633234        -6.414066323        -10.27629464                
     0.000000000         0.000000000         0.000000000                
     0.000000000         0.000000000         0.000000000                
Si              99                                                      
    -18.30287250        -8.367655405        -17.02487716                
     0.000000000         0.000000000         0.000000000                
     0.000000000         0.000000000         0.000000000                
Si             100                                                      
    -16.40563694        -9.099262653        -14.94276249                
     0.000000000         0.000000000         0.000000000                
     0.000000000         0.000000000         0.000000000                
Si             101                                                      
    -15.47827532        -8.708742569        -12.14288178                
     0.000000000         0.000000000         0.000000000                
     0.000000000         0.000000000         0.000000000                
Si             102                                                      
    -12.40750220        -8.751254882        -12.36928456                
     0.000000000         0.000000000         0.000000000                
     0.000000000         0.000000000         0.000000000                
Si             103                                                      
    -11.36446755        -9.051807047        -15.28978159                
     0.000000000         0.000000000         0.000000000                
     0.000000000         0.000000000         0.000000000                
Si             104                                                      
    -13.97254852        -8.414122352        -16.63633441                
     0.000000000         0.000000000         0.000000000                
     0.000000000         0.000000000         0.000000000                
Si             105                                                      
    -18.26530346        -13.12310252        -17.14549351                
     0.000000000         0.000000000         0.000000000                
     0.000000000         0.000000000         0.000000000                
Si             106                                                      
    -16.19307537        -12.16509249        -15.12368698                
     0.000000000         0.000000000         0.000000000                
     0.000000000         0.000000000         0.000000000                
Si             107                                                      
    -15.36161362        -13.11519325        -12.47210504                
     0.000000000         0.000000000         0.000000000                
     0.000000000         0.000000000         0.000000000                
Si             108                                                      
    -12.28688586        -13.11321593        -12.75683867                
     0.000000000         0.000000000         0.000000000                
     0.000000000         0.000000000         0.000000000                
Si             109                                                      
    -11.23791926        -12.10775029        -15.47960402                
     0.000000000         0.000000000         0.000000000                
     0.000000000         0.000000000         0.000000000                
Si             110                                                      
    -13.80052195        -13.09542008        -16.77276926                
     0.000000000         0.000000000         0.000000000                
     0.000000000         0.000000000         0.000000000                
Si             111                                                      
    -7.520563519        -5.956317462        -16.30315650                
     0.000000000         0.000000000         0.000000000                
     0.000000000         0.000000000         0.000000000                
Si             112                                                      
    -5.874447210        -3.755563769        -6.558938889                
     0.000000000         0.000000000         0.000000000                
     0.000000000         0.000000000         0.000000000                
Si             113                                                      
     8.368166315        -18.12472558        -10.52840255                
     0.000000000         0.000000000         0.000000000                
     0.000000000         0.000000000         0.000000000                
Si             114                                                      
     6.470930764        -18.85633283        -8.446287857                
     0.000000000         0.000000000         0.000000000                
     0.000000000         0.000000000         0.000000000                
Si             115                                                      
     5.543569144        -18.46581273        -18.63935641                
     0.000000000         0.000000000         0.000000000                
     0.000000000         0.000000000         0.000000000                
Si             116                                                      
     2.472796021        -18.50832505        -18.86575918                
     0.000000000         0.000000000         0.000000000                
     0.000000000         0.000000000         0.000000000                
Si             117                                                      
     1.429761365        -18.80887720        -8.793306970                
     0.000000000         0.000000000         0.000000000                
     0.000000000         0.000000000         0.000000000                
Si             118                                                      
     4.037842336        -18.17119252        -10.13985978                
     0.000000000         0.000000000         0.000000000                
     0.000000000         0.000000000         0.000000000                
Si             119                                                      
     8.330597294        -3.366032343        -10.64901886                
     0.000000000         0.000000000         0.000000000                
     0.000000000         0.000000000         0.000000000                
Si             120                                                      
     6.258369200        -2.408022311        -8.627212351                
     0.000000000         0.000000000         0.000000000                
     0.000000000         0.000000000         0.000000000                
Si             121                                                      
     5.426907448        -3.358123074        -18.96857967                
     0.000000000         0.000000000         0.000000000                
     0.000000000         0.000000000         0.000000000                
Si             122                                                      
     2.352179693        -3.356145759        -19.25331329                
     0.000000000         0.000000000         0.000000000                
     0.000000000         0.000000000         0.000000000                
Si             123                                                      
     1.303213085        -2.350680123        -8.983129391                
     0.000000000         0.000000000         0.000000000                
     0.000000000         0.000000000         0.000000000                
Si             124                                                      
     3.865815767        -3.338349907        -10.27629464                
     0.000000000         0.000000000         0.000000000                
     0.000000000         0.000000000         0.000000000                
Si             125                                                      
     9.021669547        -2.992319452        -15.44005769                
     0.000000000         0.000000000         0.000000000                
     0.000000000         0.000000000         0.000000000                
Si             126                                                      
     7.830336122        -6.459544611        -15.68227900                
     0.000000000         0.000000000         0.000000000                
     0.000000000         0.000000000         0.000000000                
Si             127                                                      
     17.19787487        -15.68175057        -9.689031519                
     0.000000000         0.000000000         0.000000000                
     0.000000000         0.000000000         0.000000000                
Si             128                                                      
     16.07574754        -13.36532383        -12.96841157                
     0.000000000         0.000000000         0.000000000                
     0.000000000         0.000000000         0.000000000                
Si             129                                                      
     1.559275621        -1.384760825        -17.02487716                
     0.000000000         0.000000000         0.000000000                
     0.000000000         0.000000000         0.000000000                
Si             130                                                      
     3.456511172       -0.6531535764        -14.94276249                
     0.000000000         0.000000000         0.000000000                
     0.000000000         0.000000000         0.000000000                
Si             131                                                      
     4.383872791        -1.043673661        -12.14288178                
     0.000000000         0.000000000         0.000000000                
     0.000000000         0.000000000         0.000000000                
Si             132                                                      
     7.454645915        -1.001161348        -12.36928456                
     0.000000000         0.000000000         0.000000000                
     0.000000000         0.000000000         0.000000000                
Si             133                                                      
     8.497680572       -0.7006091816        -15.28978159                
     0.000000000         0.000000000         0.000000000                
     0.000000000         0.000000000         0.000000000                
Si             134                                                      
     5.889599600        -1.338293877        -16.63633441                
     0.000000000         0.000000000         0.000000000                
     0.000000000         0.000000000         0.000000000                
Si             135                                                      
     1.596844640        -16.14345405        -17.14549351                
     0.000000000         0.000000000         0.000000000                
     0.000000000         0.000000000         0.000000000                
Si             136                                                      
     3.669072738        -17.10146410        -15.12368698                
     0.000000000         0.000000000         0.000000000                
     0.000000000         0.000000000         0.000000000                
Si             137                                                      
     4.500534487        -16.15136333        -12.47210504                
     0.000000000         0.000000000         0.000000000                
     0.000000000         0.000000000         0.000000000                
Si             138                                                      
     7.575262244        -16.15334064        -12.75683867                
     0.000000000         0.000000000         0.000000000                
     0.000000000         0.000000000         0.000000000                
Si             139                                                      
     8.624228853        -17.15880627        -15.47960402                
     0.000000000         0.000000000         0.000000000                
     0.000000000         0.000000000         0.000000000                
Si             140                                                      
     6.061626169        -16.17113649        -16.77276926                
     0.000000000         0.000000000         0.000000000                
     0.000000000         0.000000000         0.000000000                
Si             141                                                      
    0.9057723898        -16.51716694        -8.943583052                
     0.000000000         0.000000000         0.000000000                
     0.000000000         0.000000000         0.000000000                
Si             142                                                      
     2.097105813        -13.04994179        -9.185804371                
     0.000000000         0.000000000         0.000000000                
     0.000000000         0.000000000         0.000000000                
Si             143                                                      
     11.49034968        -8.367655405        -15.45983085                
     0.000000000         0.000000000         0.000000000                
     0.000000000         0.000000000         0.000000000                
Si             144                                                      
     13.38758524        -9.099262653        -17.54194553                
     0.000000000         0.000000000         0.000000000                
     0.000000000         0.000000000         0.000000000                
Si             145                                                      
     14.31494685        -8.708742569        -7.348876985                
     0.000000000         0.000000000         0.000000000                
     0.000000000         0.000000000         0.000000000                
Si             146                                                      
     17.38571997        -8.751254882        -7.122474202                
     0.000000000         0.000000000         0.000000000                
     0.000000000         0.000000000         0.000000000                
Si             147                                                      
     18.42875462        -9.051807047        -17.19492641                
     0.000000000         0.000000000         0.000000000                
     0.000000000         0.000000000         0.000000000                
Si             148                                                      
     15.82067364        -8.414122352        -15.84837362                
     0.000000000         0.000000000         0.000000000                
     0.000000000         0.000000000         0.000000000                
Si             149                                                      
     11.52791870        -13.12310252        -15.33921452                
     0.000000000         0.000000000         0.000000000                
     0.000000000         0.000000000         0.000000000                
Si             150                                                      
     13.60014679        -12.16509249        -17.36102103                
     0.000000000         0.000000000         0.000000000                
     0.000000000         0.000000000         0.000000000                
Si             151                                                      
     14.43160855        -13.11519325        -7.019653724                
     0.000000000         0.000000000         0.000000000                
     0.000000000         0.000000000         0.000000000                
Si             152                                                      
     17.50633630        -13.11321593        -6.734920091                
     0.000000000         0.000000000         0.000000000                
     0.000000000         0.000000000         0.000000000                
Si             153                                                      
     18.55530291        -12.10775029        -17.00510398                
     0.000000000         0.000000000         0.000000000                
     0.000000000         0.000000000         0.000000000                
Si             154                                                      
     15.99270022        -13.09542008        -15.71193876                
     0.000000000         0.000000000         0.000000000                
     0.000000000         0.000000000         0.000000000                
Si             155                                                      
     18.29924037        -11.14183099        -8.963356222                
     0.000000000         0.000000000         0.000000000                
     0.000000000         0.000000000         0.000000000                
Si             156                                                      
     16.40200483        -10.41022375        -11.04547092                
     0.000000000         0.000000000         0.000000000                
     0.000000000         0.000000000         0.000000000                
Si             157                                                      
     15.47464319        -10.80074383        -13.84535161                
     0.000000000         0.000000000         0.000000000                
     0.000000000         0.000000000         0.000000000                
Si             158                                                      
     12.40387007        -10.75823152        -13.61894884                
     0.000000000         0.000000000         0.000000000                
     0.000000000         0.000000000         0.000000000                
Si             159                                                      
     11.36083543        -10.45767935        -10.69845180                
     0.000000000         0.000000000         0.000000000                
     0.000000000         0.000000000         0.000000000                
Si             160                                                      
     13.96891641        -11.09536406        -9.351898989                
     0.000000000         0.000000000         0.000000000                
     0.000000000         0.000000000         0.000000000                
Si             161                                                      
     18.26167135        -6.386383886        -8.842739892                
     0.000000000         0.000000000         0.000000000                
     0.000000000         0.000000000         0.000000000                
Si             162                                                      
     16.18944325        -7.344393918        -10.86454641                
     0.000000000         0.000000000         0.000000000                
     0.000000000         0.000000000         0.000000000                
Si             163                                                      
     15.35798151        -6.394293153        -13.51612834                
     0.000000000         0.000000000         0.000000000                
     0.000000000         0.000000000         0.000000000                
Si             164                                                      
     12.28325375        -6.396270471        -13.23139472                
     0.000000000         0.000000000         0.000000000                
     0.000000000         0.000000000         0.000000000                
Si             165                                                      
     11.23428715        -7.401736106        -10.50862936                
     0.000000000         0.000000000         0.000000000                
     0.000000000         0.000000000         0.000000000                
Si             166                                                      
     13.79688982        -6.414066323        -9.215464126                
     0.000000000         0.000000000         0.000000000                
     0.000000000         0.000000000         0.000000000                
Si             167                                                      
     11.49034968        -1.384760825        -15.45983085                
     0.000000000         0.000000000         0.000000000                
     0.000000000         0.000000000         0.000000000                
Si             168                                                      
     13.38758524       -0.6531535764        -17.54194553                
     0.000000000         0.000000000         0.000000000                
     0.000000000         0.000000000         0.000000000                
Si             169                                                      
     14.31494685        -1.043673661        -7.348876985                
     0.000000000         0.000000000         0.000000000                
     0.000000000         0.000000000         0.000000000                
Si             170                                                      
     17.38571997        -1.001161348        -7.122474202                
     0.000000000         0.000000000         0.000000000                
     0.000000000         0.000000000         0.000000000                
Si             171                                                      
     18.42875462       -0.7006091816        -17.19492641                
     0.000000000         0.000000000         0.000000000                
     0.000000000         0.000000000         0.000000000                
Si             172                                                      
     15.82067364        -1.338293877        -15.84837362                
     0.000000000         0.000000000         0.000000000                
     0.000000000         0.000000000         0.000000000                
Si             173                                                      
     11.52791870        -16.14345405        -15.33921452                
     0.000000000         0.000000000         0.000000000                
     0.000000000         0.000000000         0.000000000                
Si             174                                                      
     13.60014679        -17.10146410        -17.36102103                
     0.000000000         0.000000000         0.000000000                
     0.000000000         0.000000000         0.000000000                
Si             175                                                      
     14.43160855        -16.15136333        -7.019653724                
     0.000000000         0.000000000         0.000000000                
     0.000000000         0.000000000         0.000000000                
Si             176                                                      
     17.50633630        -16.15334064        -6.734920091                
     0.000000000         0.000000000         0.000000000                
     0.000000000         0.000000000         0.000000000                
Si             177                                                      
     18.55530291        -17.15880627        -17.00510398                
     0.000000000         0.000000000         0.000000000                
     0.000000000         0.000000000         0.000000000                
Si             178                                                      
     15.99270022        -16.17113649        -15.71193876                
     0.000000000         0.000000000         0.000000000                
     0.000000000         0.000000000         0.000000000                
Si             179                                                      
     10.83684645        -16.51716694        -10.54817569                
     0.000000000         0.000000000         0.000000000                
     0.000000000         0.000000000         0.000000000                
Si             180                                                      
     12.02817988        -13.04994179        -10.30595438                
     0.000000000         0.000000000         0.000000000                
     0.000000000         0.000000000         0.000000000                
Si             181                                                      
     2.410510539        -3.796098765        -16.18155151                
     0.000000000         0.000000000         0.000000000                
     0.000000000         0.000000000         0.000000000                
Si             182                                                      
     4.056626847        -5.996852460        -12.93281987                
     0.000000000         0.000000000         0.000000000                
     0.000000000         0.000000000         0.000000000                
Si             183                                                      
     18.29924037        -18.12472558        -8.963356222                
     0.000000000         0.000000000         0.000000000                
     0.000000000         0.000000000         0.000000000                
Si             184                                                      
     16.40200483        -18.85633283        -11.04547092                
     0.000000000         0.000000000         0.000000000                
     0.000000000         0.000000000         0.000000000                
Si             185                                                      
     15.47464319        -18.46581273        -13.84535161                
     0.000000000         0.000000000         0.000000000                
     0.000000000         0.000000000         0.000000000                
Si             186                                                      
     12.40387007        -18.50832505        -13.61894884                
     0.000000000         0.000000000         0.000000000                
     0.000000000         0.000000000         0.000000000                
Si             187                                                      
     11.36083543        -18.80887720        -10.69845180                
     0.000000000         0.000000000         0.000000000                
     0.000000000         0.000000000         0.000000000                
Si             188                                                      
     13.96891641        -18.17119252        -9.351898989                
     0.000000000         0.000000000         0.000000000                
     0.000000000         0.000000000         0.000000000                
Si             189                                                      
     18.26167135        -3.366032343        -8.842739892                
     0.000000000         0.000000000         0.000000000                
     0.000000000         0.000000000         0.000000000                
Si             190                                                      
     16.18944325        -2.408022311        -10.86454641                
     0.000000000         0.000000000         0.000000000                
     0.000000000         0.000000000         0.000000000                
Si             191                                                      
     15.35798151        -3.358123074        -13.51612834                
     0.000000000         0.000000000         0.000000000                
     0.000000000         0.000000000         0.000000000                
Si             192                                                      
     12.28325375        -3.356145759        -13.23139472                
     0.000000000         0.000000000         0.000000000                
     0.000000000         0.000000000         0.000000000                
Si             193                                                      
     11.23428715        -2.350680123        -10.50862936                
     0.000000000         0.000000000         0.000000000                
     0.000000000         0.000000000         0.000000000                
Si             194                                                      
     13.79688982        -3.338349907        -9.215464126                
     0.000000000         0.000000000         0.000000000                
     0.000000000         0.000000000         0.000000000                
Si             195                                                      
     18.95274361        -2.992319452        -17.04465034                
     0.000000000         0.000000000         0.000000000                
     0.000000000         0.000000000         0.000000000                
Si             196                                                      
     17.76141017        -6.459544611        -16.80242902                
     0.000000000         0.000000000         0.000000000                
     0.000000000         0.000000000         0.000000000                
Si             197                                                      
     7.516931395        -15.71338762        -9.685076886                
     0.000000000         0.000000000         0.000000000                
     0.000000000         0.000000000         0.000000000                
Si             198                                                      
     5.870815089        -13.51263394        -19.42929448                
     0.000000000         0.000000000         0.000000000                
     0.000000000         0.000000000         0.000000000                
Si             199                                                      
     8.368166315        -11.14183099        -10.52840255                
     0.000000000         0.000000000         0.000000000                
     0.000000000         0.000000000         0.000000000                
Si             200                                                      
     6.470930764        -10.41022375        -8.446287857                
     0.000000000         0.000000000         0.000000000                
     0.000000000         0.000000000         0.000000000                
Si             201                                                      
     5.543569144        -10.80074383        -18.63935641                
     0.000000000         0.000000000         0.000000000                
     0.000000000         0.000000000         0.000000000                
Si             202                                                      
     2.472796021        -10.75823152        -18.86575918                
     0.000000000         0.000000000         0.000000000                
     0.000000000         0.000000000         0.000000000                
Si             203                                                      
     1.429761365        -10.45767935        -8.793306970                
     0.000000000         0.000000000         0.000000000                
     0.000000000         0.000000000         0.000000000                
Si             204                                                      
     4.037842336        -11.09536406        -10.13985978                
     0.000000000         0.000000000         0.000000000                
     0.000000000         0.000000000         0.000000000                
Si             205                                                      
     8.330597294        -6.386383886        -10.64901886                
     0.000000000         0.000000000         0.000000000                
     0.000000000         0.000000000         0.000000000                
Si             206                                                      
     6.258369200        -7.344393918        -8.627212351                
     0.000000000         0.000000000         0.000000000                
     0.000000000         0.000000000         0.000000000                
Si             207                                                      
     5.426907448        -6.394293153        -18.96857967                
     0.000000000         0.000000000         0.000000000                
     0.000000000         0.000000000         0.000000000                
Si             208                                                      
     2.352179693        -6.396270471        -19.25331329                
     0.000000000         0.000000000         0.000000000                
     0.000000000         0.000000000         0.000000000                
Si             209                                                      
     1.303213085        -7.401736106        -8.983129391                
     0.000000000         0.000000000         0.000000000                
     0.000000000         0.000000000         0.000000000                
Si             210                                                      
     3.865815767        -6.414066323        -10.27629464                
     0.000000000         0.000000000         0.000000000                
     0.000000000         0.000000000         0.000000000                
Si             211                                                      
     1.559275621        -8.367655405        -17.02487716                
     0.000000000         0.000000000         0.000000000                
     0.000000000         0.000000000         0.000000000                
Si             212                                                      
     3.456511172        -9.099262653        -14.94276249                
     0.000000000         0.000000000         0.000000000                
     0.000000000         0.000000000         0.000000000                
Si             213                                                      
     4.383872791        -8.708742569        -12.14288178                
     0.000000000         0.000000000         0.000000000                
     0.000000000         0.000000000         0.000000000                
Si             214                                                      
     7.454645915        -8.751254882        -12.36928456                
     0.000000000         0.000000000         0.000000000                
     0.000000000         0.000000000         0.000000000                
Si             215                                                      
     8.497680572        -9.051807047        -15.28978159                
     0.000000000         0.000000000         0.000000000                
     0.000000000         0.000000000         0.000000000                
Si             216                                                      
     5.889599600        -8.414122352        -16.63633441                
     0.000000000         0.000000000         0.000000000                
     0.000000000         0.000000000         0.000000000                
Si             217                                                      
     1.596844640        -13.12310252        -17.14549351                
     0.000000000         0.000000000         0.000000000                
     0.000000000         0.000000000         0.000000000                
Si             218                                                      
     3.669072738        -12.16509249        -15.12368698                
     0.000000000         0.000000000         0.000000000                
     0.000000000         0.000000000         0.000000000                
Si             219                                                      
     4.500534487        -13.11519325        -12.47210504                
     0.000000000         0.000000000         0.000000000                
     0.000000000         0.000000000         0.000000000                
Si             220                                                      
     7.575262244        -13.11321593        -12.75683867                
     0.000000000         0.000000000         0.000000000                
     0.000000000         0.000000000         0.000000000                
Si             221                                                      
     8.624228853        -12.10775029        -15.47960402                
     0.000000000         0.000000000         0.000000000                
     0.000000000         0.000000000         0.000000000                
Si             222                                                      
     6.061626169        -13.09542008        -16.77276926                
     0.000000000         0.000000000         0.000000000                
     0.000000000         0.000000000         0.000000000                
Si             223                                                      
     12.34158460        -5.956317462        -16.30315650                
     0.000000000         0.000000000         0.000000000                
     0.000000000         0.000000000         0.000000000                
Si             224                                                      
     13.98770090        -3.755563769        -6.558938889                
     0.000000000         0.000000000         0.000000000                
     0.000000000         0.000000000         0.000000000                
Si             225                                                      
    -11.49398180         1.389414766        -10.52840255                
     0.000000000         0.000000000         0.000000000                
     0.000000000         0.000000000         0.000000000                
Si             226                                                      
    -13.39121735        0.6578075187        -8.446287857                
     0.000000000         0.000000000         0.000000000                
     0.000000000         0.000000000         0.000000000                
Si             227                                                      
    -14.31857896         1.048327604        -18.63935641                
     0.000000000         0.000000000         0.000000000                
     0.000000000         0.000000000         0.000000000                
Si             228                                                      
    -17.38935208         1.005815291        -18.86575918                
     0.000000000         0.000000000         0.000000000                
     0.000000000         0.000000000         0.000000000                
Si             229                                                      
    -18.43238674        0.7052631239        -8.793306970                
     0.000000000         0.000000000         0.000000000                
     0.000000000         0.000000000         0.000000000                
Si             230                                                      
    -15.82430579         1.342947821        -10.13985978                
     0.000000000         0.000000000         0.000000000                
     0.000000000         0.000000000         0.000000000                
Si             231                                                      
    -11.53155082         16.14810801        -10.64901886                
     0.000000000         0.000000000         0.000000000                
     0.000000000         0.000000000         0.000000000                
Si             232                                                      
    -13.60377891         17.10611804        -8.627212351                
     0.000000000         0.000000000         0.000000000                
     0.000000000         0.000000000         0.000000000                
Si             233                                                      
    -14.43524066         16.15601728        -18.96857967                
     0.000000000         0.000000000         0.000000000                
     0.000000000         0.000000000         0.000000000                
Si             234                                                      
    -17.50996842         16.15799458        -19.25331329                
     0.000000000         0.000000000         0.000000000                
     0.000000000         0.000000000         0.000000000                
Si             235                                                      
    -18.55893504         17.16346022        -8.983129391                
     0.000000000         0.000000000         0.000000000                
     0.000000000         0.000000000         0.000000000                
Si             236                                                      
    -15.99633234         16.17579044        -10.27629464                
     0.000000000         0.000000000         0.000000000                
     0.000000000         0.000000000         0.000000000                
Si             237                                                      
    -10.84047856         16.52182089        -15.44005769                
     0.000000000         0.000000000         0.000000000                
     0.000000000         0.000000000         0.000000000                
Si             238                                                      
    -12.03181199         13.05459573        -15.68227900                
     0.000000000         0.000000000         0.000000000                
     0.000000000         0.000000000         0.000000000                
Si             239                                                      
    -2.664273248         3.832389779        -9.689031519                
     0.000000000         0.000000000         0.000000000                
     0.000000000         0.000000000         0.000000000                
Si             240                                                      
    -3.786400579         6.148816509        -12.96841157                
     0.000000000         0.000000000         0.000000000                
     0.000000000         0.000000000         0.000000000                
Si             241                                                      
    -18.30287250         18.12937952        -17.02487716                
     0.000000000         0.000000000         0.000000000                
     0.000000000         0.000000000         0.000000000                
Si             242                                                      
    -16.40563694         18.86098676        -14.94276249                
     0.000000000         0.000000000         0.000000000                
     0.000000000         0.000000000         0.000000000                
Si             243                                                      
    -15.47827532         18.47046669        -12.14288178                
     0.000000000         0.000000000         0.000000000                
     0.000000000         0.000000000         0.000000000                
Si             244                                                      
    -12.40750220         18.51297901        -12.36928456                
     0.000000000         0.000000000         0.000000000                
     0.000000000         0.000000000         0.000000000                
Si             245                                                      
    -11.36446755         18.81353116        -15.28978159                
     0.000000000         0.000000000         0.000000000                
     0.000000000         0.000000000         0.000000000                
Si             246                                                      
    -13.97254852         18.17584646        -16.63633441                
     0.000000000         0.000000000         0.000000000                
     0.000000000         0.000000000         0.000000000                
Si             247                                                      
    -18.26530346         3.370686286        -17.14549351                
     0.000000000         0.000000000         0.000000000                
     0.000000000         0.000000000         0.000000000                
Si             248                                                      
    -16.19307537         2.412676255        -15.12368698                
     0.000000000         0.000000000         0.000000000                
     0.000000000         0.000000000         0.000000000                
Si             249                                                      
    -15.36161362         3.362777018        -12.47210504                
     0.000000000         0.000000000         0.000000000                
     0.000000000         0.000000000         0.000000000                
Si             250                                                      
    -12.28688586         3.360799700        -12.75683867                
     0.000000000         0.000000000         0.000000000                
     0.000000000         0.000000000         0.000000000                
Si             251                                                      
    -11.23791926         2.355334065        -15.47960402                
     0.000000000         0.000000000         0.000000000                
     0.000000000         0.000000000         0.000000000                
Si             252                                                      
    -13.80052195         3.343003851        -16.77276926                
     0.000000000         0.000000000         0.000000000                
     0.000000000         0.000000000         0.000000000                
Si             253                                                      
    -18.95637573         2.996973394        -8.943583052                
     0.000000000         0.000000000         0.000000000                
     0.000000000         0.000000000         0.000000000                
Si             254                                                      
    -17.76504229         6.464198553        -9.185804371                
     0.000000000         0.000000000         0.000000000                
     0.000000000         0.000000000         0.000000000                
Si             255                                                      
    -8.371798437         11.14648494        -15.45983085                
     0.000000000         0.000000000         0.000000000                
     0.000000000         0.000000000         0.000000000                
Si             256                                                      
    -6.474562885         10.41487769        -17.54194553                
     0.000000000         0.000000000         0.000000000                
     0.000000000         0.000000000         0.000000000                
Si             257                                                      
    -5.547201266         10.80539777        -7.348876985                
     0.000000000         0.000000000         0.000000000                
     0.000000000         0.000000000         0.000000000                
Si             258                                                      
    -2.476428142         10.76288546        -7.122474202                
     0.000000000         0.000000000         0.000000000                
     0.000000000         0.000000000         0.000000000                
Si             259                                                      
    -1.433393486         10.46233330        -17.19492641                
     0.000000000         0.000000000         0.000000000                
     0.000000000         0.000000000         0.000000000                
Si             260                                                      
    -4.041474456         11.10001800        -15.84837362                
     0.000000000         0.000000000         0.000000000                
     0.000000000         0.000000000         0.000000000                
Si             261                                                      
    -8.334229416         6.391037827        -15.33921452                
     0.000000000         0.000000000         0.000000000                
     0.000000000         0.000000000         0.000000000                
Si             262                                                      
    -6.262001320         7.349047861        -17.36102103                
     0.000000000         0.000000000         0.000000000                
     0.000000000         0.000000000         0.000000000                
Si             263                                                      
    -5.430539569         6.398947094        -7.019653724                
     0.000000000         0.000000000         0.000000000                
     0.000000000         0.000000000         0.000000000                
Si             264                                                      
    -2.355811813         6.400924413        -6.734920091                
     0.000000000         0.000000000         0.000000000                
     0.000000000         0.000000000         0.000000000                
Si             265                                                      
    -1.306845205         7.406390048        -17.00510398                
     0.000000000         0.000000000         0.000000000                
     0.000000000         0.000000000         0.000000000                
Si             266                                                      
    -3.869447888         6.418720265        -15.71193876                
     0.000000000         0.000000000         0.000000000                
     0.000000000         0.000000000         0.000000000                
Si             267                                                      
    -1.562907741         8.372309348        -8.963356222                
     0.000000000         0.000000000         0.000000000                
     0.000000000         0.000000000         0.000000000                
Si             268                                                      
    -3.460143294         9.103916595        -11.04547092                
     0.000000000         0.000000000         0.000000000                
     0.000000000         0.000000000         0.000000000                
Si             269                                                      
    -4.387504912         8.713396510        -13.84535161                
     0.000000000         0.000000000         0.000000000                
     0.000000000         0.000000000         0.000000000                
Si             270                                                      
    -7.458278034         8.755908823        -13.61894884                
     0.000000000         0.000000000         0.000000000                
     0.000000000         0.000000000         0.000000000                
Si             271                                                      
    -8.501312693         9.056460990        -10.69845180                
     0.000000000         0.000000000         0.000000000                
     0.000000000         0.000000000         0.000000000                
Si             272                                                      
    -5.893231720         8.418776293        -9.351898989                
     0.000000000         0.000000000         0.000000000                
     0.000000000         0.000000000         0.000000000                
Si             273                                                      
    -1.600476763         13.12775644        -8.842739892                
     0.000000000         0.000000000         0.000000000                
     0.000000000         0.000000000         0.000000000                
Si             274                                                      
    -3.672704858         12.16974642        -10.86454641                
     0.000000000         0.000000000         0.000000000                
     0.000000000         0.000000000         0.000000000                
Si             275                                                      
    -4.504166609         13.11984719        -13.51612834                
     0.000000000         0.000000000         0.000000000                
     0.000000000         0.000000000         0.000000000                
Si             276                                                      
    -7.578894367         13.11786986        -13.23139472                
     0.000000000         0.000000000         0.000000000                
     0.000000000         0.000000000         0.000000000                
Si             277                                                      
    -8.627860973         12.11240424        -10.50862936                
     0.000000000         0.000000000         0.000000000                
     0.000000000         0.000000000         0.000000000                
Si             278                                                      
    -6.065258290         13.10007401        -9.215464126                
     0.000000000         0.000000000         0.000000000                
     0.000000000         0.000000000         0.000000000                
Si             279                                                      
    -8.371798437         18.12937952        -15.45983085                
     0.000000000         0.000000000         0.000000000                
     0.000000000         0.000000000         0.000000000                
Si             280                                                      
    -6.474562885         18.86098676        -17.54194553                
     0.000000000         0.000000000         0.000000000                
     0.000000000         0.000000000         0.000000000                
Si             281                                                      
    -5.547201266         18.47046669        -7.348876985                
     0.000000000         0.000000000         0.000000000                
     0.000000000         0.000000000         0.000000000                
Si             282                                                      
    -2.476428142         18.51297901        -7.122474202                
     0.000000000         0.000000000         0.000000000                
     0.000000000         0.000000000         0.000000000                
Si             283                                                      
    -1.433393486         18.81353116        -17.19492641                
     0.000000000         0.000000000         0.000000000                
     0.000000000         0.000000000         0.000000000                
Si             284                                                      
    -4.041474456         18.17584646        -15.84837362                
     0.000000000         0.000000000         0.000000000                
     0.000000000         0.000000000         0.000000000                
Si             285                                                      
    -8.334229416         3.370686286        -15.33921452                
     0.000000000         0.000000000         0.000000000                
     0.000000000         0.000000000         0.000000000                
Si             286                                                      
    -6.262001320         2.412676255        -17.36102103                
     0.000000000         0.000000000         0.000000000                
     0.000000000         0.000000000         0.000000000                
Si             287                                                      
    -5.430539569         3.362777018        -7.019653724                
     0.000000000         0.000000000         0.000000000                
     0.000000000         0.000000000         0.000000000                
Si             288                                                      
    -2.355811813         3.360799700        -6.734920091                
     0.000000000         0.000000000         0.000000000                
     0.000000000         0.000000000         0.000000000                
Si             289                                                      
    -1.306845205         2.355334065        -17.00510398                
     0.000000000         0.000000000         0.000000000                
     0.000000000         0.000000000         0.000000000                
Si             290                                                      
    -3.869447888         3.343003851        -15.71193876                
     0.000000000         0.000000000         0.000000000                
     0.000000000         0.000000000         0.000000000                
Si             291                                                      
    -9.025301667         2.996973394        -10.54817569                
     0.000000000         0.000000000         0.000000000                
     0.000000000         0.000000000         0.000000000                
Si             292                                                      
    -7.833968244         6.464198553        -10.30595438                
     0.000000000         0.000000000         0.000000000                
     0.000000000         0.000000000         0.000000000                
Si             293                                                      
    -17.45163759         15.71804157        -16.18155151                
     0.000000000         0.000000000         0.000000000                
     0.000000000         0.000000000         0.000000000                
Si             294                                                      
    -15.80552127         13.51728788        -12.93281987                
     0.000000000         0.000000000         0.000000000                
     0.000000000         0.000000000         0.000000000                
Si             295                                                      
    -1.562907741         1.389414766        -8.963356222                
     0.000000000         0.000000000         0.000000000                
     0.000000000         0.000000000         0.000000000                
Si             296                                                      
    -3.460143294        0.6578075187        -11.04547092                
     0.000000000         0.000000000         0.000000000                
     0.000000000         0.000000000         0.000000000                
Si             297                                                      
    -4.387504912         1.048327604        -13.84535161                
     0.000000000         0.000000000         0.000000000                
     0.000000000         0.000000000         0.000000000                
Si             298                                                      
    -7.458278034         1.005815291        -13.61894884                
     0.000000000         0.000000000         0.000000000                
     0.000000000         0.000000000         0.000000000                
Si             299                                                      
    -8.501312693        0.7052631239        -10.69845180                
     0.000000000         0.000000000         0.000000000                
     0.000000000         0.000000000         0.000000000                
Si             300                                                      
    -5.893231720         1.342947821        -9.351898989                
     0.000000000         0.000000000         0.000000000                
     0.000000000         0.000000000         0.000000000                
Si             301                                                      
    -1.600476763         16.14810801        -8.842739892                
     0.000000000         0.000000000         0.000000000                
     0.000000000         0.000000000         0.000000000                
Si             302                                                      
    -3.672704858         17.10611804        -10.86454641                
     0.000000000         0.000000000         0.000000000                
     0.000000000         0.000000000         0.000000000                
Si             303                                                      
    -4.504166609         16.15601728        -13.51612834                
     0.000000000         0.000000000         0.000000000                
     0.000000000         0.000000000         0.000000000                
Si             304                                                      
    -7.578894367         16.15799458        -13.23139472                
     0.000000000         0.000000000         0.000000000                
     0.000000000         0.000000000         0.000000000                
Si             305                                                      
    -8.627860973         17.16346022        -10.50862936                
     0.000000000         0.000000000         0.000000000                
     0.000000000         0.000000000         0.000000000                
Si             306                                                      
    -6.065258290         16.17579044        -9.215464126                
     0.000000000         0.000000000         0.000000000                
     0.000000000         0.000000000         0.000000000                
Si             307                                                      
   -0.9094045110         16.52182089        -17.04465034                
     0.000000000         0.000000000         0.000000000                
     0.000000000         0.000000000         0.000000000                
Si             308                                                      
    -2.100737934         13.05459573        -16.80242902                
     0.000000000         0.000000000         0.000000000                
     0.000000000         0.000000000         0.000000000                
Si             309                                                      
    -12.34521672         3.800752707        -9.685076886                
     0.000000000         0.000000000         0.000000000                
     0.000000000         0.000000000         0.000000000                
Si             310                                                      
    -13.99133302         6.001506401        -19.42929448                
     0.000000000         0.000000000         0.000000000                
     0.000000000         0.000000000         0.000000000                
Si             311                                                      
    -11.49398180         8.372309348        -10.52840255                
     0.000000000         0.000000000         0.000000000                
     0.000000000         0.000000000         0.000000000                
Si             312                                                      
    -13.39121735         9.103916595        -8.446287857                
     0.000000000         0.000000000         0.000000000                
     0.000000000         0.000000000         0.000000000                
Si             313                                                      
    -14.31857896         8.713396510        -18.63935641                
     0.000000000         0.000000000         0.000000000                
     0.000000000         0.000000000         0.000000000                
Si             314                                                      
    -17.38935208         8.755908823        -18.86575918                
     0.000000000         0.000000000         0.000000000                
     0.000000000         0.000000000         0.000000000                
Si             315                                                      
    -18.43238674         9.056460990        -8.793306970                
     0.000000000         0.000000000         0.000000000                
     0.000000000         0.000000000         0.000000000                
Si             316                                                      
    -15.82430579         8.418776293        -10.13985978                
     0.000000000         0.000000000         0.000000000                
     0.000000000         0.000000000         0.000000000                
Si             317                                                      
    -11.53155082         13.12775644        -10.64901886                
     0.000000000         0.000000000         0.000000000                
     0.000000000         0.000000000         0.000000000                
Si             318                                                      
    -13.60377891         12.16974642        -8.627212351                
     0.000000000         0.000000000         0.000000000                
     0.000000000         0.000000000         0.000000000                
Si             319                                                      
    -14.43524066         13.11984719        -18.96857967                
     0.000000000         0.000000000         0.000000000                
     0.000000000         0.000000000         0.000000000                
Si             320                                                      
    -17.50996842         13.11786986        -19.25331329                
     0.000000000         0.000000000         0.000000000                
     0.000000000         0.000000000         0.000000000                
Si             321                                                      
    -18.55893504         12.11240424        -8.983129391                
     0.000000000         0.000000000         0.000000000                
     0.000000000         0.000000000         0.000000000                
Si             322                                                      
    -15.99633234         13.10007401        -10.27629464                
     0.000000000         0.000000000         0.000000000                
     0.000000000         0.000000000         0.000000000                
Si             323                                                      
    -18.30287250         11.14648494        -17.02487716                
     0.000000000         0.000000000         0.000000000                
     0.000000000         0.000000000         0.000000000                
Si             324                                                      
    -16.40563694         10.41487769        -14.94276249                
     0.000000000         0.000000000         0.000000000                
     0.000000000         0.000000000         0.000000000                
Si             325                                                      
    -15.47827532         10.80539777        -12.14288178                
     0.000000000         0.000000000         0.000000000                
     0.000000000         0.000000000         0.000000000                
Si             326                                                      
    -12.40750220         10.76288546        -12.36928456                
     0.000000000         0.000000000         0.000000000                
     0.000000000         0.000000000         0.000000000                
Si             327                                                      
    -11.36446755         10.46233330        -15.28978159                
     0.000000000         0.000000000         0.000000000                
     0.000000000         0.000000000         0.000000000                
Si             328                                                      
    -13.97254852         11.10001800        -16.63633441                
     0.000000000         0.000000000         0.000000000                
     0.000000000         0.000000000         0.000000000                
Si             329                                                      
    -18.26530346         6.391037827        -17.14549351                
     0.000000000         0.000000000         0.000000000                
     0.000000000         0.000000000         0.000000000                
Si             330                                                      
    -16.19307537         7.349047861        -15.12368698                
     0.000000000         0.000000000         0.000000000                
     0.000000000         0.000000000         0.000000000                
Si             331                                                      
    -15.36161362         6.398947094        -12.47210504                
     0.000000000         0.000000000         0.000000000                
     0.000000000         0.000000000         0.000000000                
Si             332                                                      
    -12.28688586         6.400924413        -12.75683867                
     0.000000000         0.000000000         0.000000000                
     0.000000000         0.000000000         0.000000000                
Si             333                                                      
    -11.23791926         7.406390048        -15.47960402                
     0.000000000         0.000000000         0.000000000                
     0.000000000         0.000000000         0.000000000                
Si             334                                                      
    -13.80052195         6.418720265        -16.77276926                
     0.000000000         0.000000000         0.000000000                
     0.000000000         0.000000000         0.000000000                
Si             335                                                      
    -7.520563519         13.55782288        -16.30315650                
     0.000000000         0.000000000         0.000000000                
     0.000000000         0.000000000         0.000000000                
Si             336                                                      
    -5.874447210         15.75857658        -6.558938889                
     0.000000000         0.000000000         0.000000000                
     0.000000000         0.000000000         0.000000000                
Si             337                                                      
     8.368166315         1.389414766        -10.52840255                
     0.000000000         0.000000000         0.000000000                
     0.000000000         0.000000000         0.000000000                
Si             338                                                      
     6.470930764        0.6578075187        -8.446287857                
     0.000000000         0.000000000         0.000000000                
     0.000000000         0.000000000         0.000000000                
Si             339                                                      
     5.543569144         1.048327604        -18.63935641                
     0.000000000         0.000000000         0.000000000                
     0.000000000         0.000000000         0.000000000                
Si             340                                                      
     2.472796021         1.005815291        -18.86575918                
     0.000000000         0.000000000         0.000000000                
     0.000000000         0.000000000         0.000000000                
Si             341                                                      
     1.429761365        0.7052631239        -8.793306970                
     0.000000000         0.000000000         0.000000000                
     0.000000000         0.000000000         0.000000000                
Si             342                                                      
     4.037842336         1.342947821        -10.13985978                
     0.000000000         0.000000000         0.000000000                
     0.000000000         0.000000000         0.000000000                
Si             343                                                      
     8.330597294         16.14810801        -10.64901886                
     0.000000000         0.000000000         0.000000000                
     0.000000000         0.000000000         0.000000000                
Si             344                                                      
     6.258369200         17.10611804        -8.627212351                
     0.000000000         0.000000000         0.000000000                
     0.000000000         0.000000000         0.000000000                
Si             345                                                      
     5.426907448         16.15601728        -18.96857967                
     0.000000000         0.000000000         0.000000000                
     0.000000000         0.000000000         0.000000000                
Si             346                                                      
     2.352179693         16.15799458        -19.25331329                
     0.000000000         0.000000000         0.000000000                
     0.000000000         0.000000000         0.000000000                
Si             347                                                      
     1.303213085         17.16346022        -8.983129391                
     0.000000000         0.000000000         0.000000000                
     0.000000000         0.000000000         0.000000000                
Si             348                                                      
     3.865815767         16.17579044        -10.27629464                
     0.000000000         0.000000000         0.000000000                
     0.000000000         0.000000000         0.000000000                
Si             349                                                      
     9.021669547         16.52182089        -15.44005769                
     0.000000000         0.000000000         0.000000000                
     0.000000000         0.000000000         0.000000000                
Si             350                                                      
     7.830336122         13.05459573        -15.68227900                
     0.000000000         0.000000000         0.000000000                
     0.000000000         0.000000000         0.000000000                
Si             351                                                      
     17.19787487         3.832389779        -9.689031519                
     0.000000000         0.000000000         0.000000000                
     0.000000000         0.000000000         0.000000000                
Si             352                                                      
     16.07574754         6.148816509        -12.96841157                
     0.000000000         0.000000000         0.000000000                
     0.000000000         0.000000000         0.000000000                
Si             353                                                      
     1.559275621         18.12937952        -17.02487716                
     0.000000000         0.000000000         0.000000000                
     0.000000000         0.000000000         0.000000000                
Si             354                                                      
     3.456511172         18.86098676        -14.94276249                
     0.000000000         0.000000000         0.000000000                
     0.000000000         0.000000000         0.000000000                
Si             355                                                      
     4.383872791         18.47046669        -12.14288178                
     0.000000000         0.000000000         0.000000000                
     0.000000000         0.000000000         0.000000000                
Si             356                                                      
     7.454645915         18.51297901        -12.36928456                
     0.000000000         0.000000000         0.000000000                
     0.000000000         0.000000000         0.000000000                
Si             357                                                      
     8.497680572         18.81353116        -15.28978159                
     0.000000000         0.000000000         0.000000000                
     0.000000000         0.000000000         0.000000000                
Si             358                                                      
     5.889599600         18.17584646        -16.63633441                
     0.000000000         0.000000000         0.000000000                
     0.000000000         0.000000000         0.000000000                
Si             359                                                      
     1.596844640         3.370686286        -17.14549351                
     0.000000000         0.000000000         0.000000000                
     0.000000000         0.000000000         0.000000000                
Si             360                                                      
     3.669072738         2.412676255        -15.12368698                
     0.000000000         0.000000000         0.000000000                
     0.000000000         0.000000000         0.000000000                
Si             361                                                      
     4.500534487         3.362777018        -12.47210504                
     0.000000000         0.000000000         0.000000000                
     0.000000000         0.000000000         0.000000000                
Si             362                                                      
     7.575262244         3.360799700        -12.75683867                
     0.000000000         0.000000000         0.000000000                
     0.000000000         0.000000000         0.000000000                
Si             363                                                      
     8.624228853         2.355334065        -15.47960402                
     0.000000000         0.000000000         0.000000000                
     0.000000000         0.000000000         0.000000000                
Si             364                                                      
     6.061626169         3.343003851        -16.77276926                
     0.000000000         0.000000000         0.000000000                
     0.000000000         0.000000000         0.000000000                
Si             365                                                      
    0.9057723898         2.996973394        -8.943583052                
     0.000000000         0.000000000         0.000000000                
     0.000000000         0.000000000         0.000000000                
Si             366                                                      
     2.097105813         6.464198553        -9.185804371                
     0.000000000         0.000000000         0.000000000                
     0.000000000         0.000000000         0.000000000                
Si             367                                                      
     11.49034968         11.14648494        -15.45983085                
     0.000000000         0.000000000         0.000000000                
     0.000000000         0.000000000         0.000000000                
Si             368                                                      
     13.38758524         10.41487769        -17.54194553                
     0.000000000         0.000000000         0.000000000                
     0.000000000         0.000000000         0.000000000                
Si             369                                                      
     14.31494685         10.80539777        -7.348876985                
     0.000000000         0.000000000         0.000000000                
     0.000000000         0.000000000         0.000000000                
Si             370                                                      
     17.38571997         10.76288546        -7.122474202                
     0.000000000         0.000000000         0.000000000                
     0.000000000         0.000000000         0.000000000                
Si             371                                                      
     18.42875462         10.46233330        -17.19492641                
     0.000000000         0.000000000         0.000000000                
     0.000000000         0.000000000         0.000000000                
Si             372                                                      
     15.82067364         11.10001800        -15.84837362                
     0.000000000         0.000000000         0.000000000                
     0.000000000         0.000000000         0.000000000                
Si             373                                                      
     11.52791870         6.391037827        -15.33921452                
     0.000000000         0.000000000         0.000000000                
     0.000000000         0.000000000         0.000000000                
Si             374                                                      
     13.60014679         7.349047861        -17.36102103                
     0.000000000         0.000000000         0.000000000                
     0.000000000         0.000000000         0.000000000                
Si             375                                                      
     14.43160855         6.398947094        -7.019653724                
     0.000000000         0.000000000         0.000000000                
     0.000000000         0.000000000         0.000000000                
Si             376                                                      
     17.50633630         6.400924413        -6.734920091                
     0.000000000         0.000000000         0.000000000                
     0.000000000         0.000000000         0.000000000                
Si             377                                                      
     18.55530291         7.406390048        -17.00510398                
     0.000000000         0.000000000         0.000000000                
     0.000000000         0.000000000         0.000000000                
Si             378                                                      
     15.99270022         6.418720265        -15.71193876                
     0.000000000         0.000000000         0.000000000                
     0.000000000         0.000000000         0.000000000                
Si             379                                                      
     18.29924037         8.372309348        -8.963356222                
     0.000000000         0.000000000         0.000000000                
     0.000000000         0.000000000         0.000000000                
Si             380                                                      
     16.40200483         9.103916595        -11.04547092                
     0.000000000         0.000000000         0.000000000                
     0.000000000         0.000000000         0.000000000                
Si             381                                                      
     15.47464319         8.713396510        -13.84535161                
     0.000000000         0.000000000         0.000000000                
     0.000000000         0.000000000         0.000000000                
Si             382                                                      
     12.40387007         8.755908823        -13.61894884                
     0.000000000         0.000000000         0.000000000                
     0.000000000         0.000000000         0.000000000                
Si             383                                                      
     11.36083543         9.056460990        -10.69845180                
     0.000000000         0.000000000         0.000000000                
     0.000000000         0.000000000         0.000000000                
Si             384                                                      
     13.96891641         8.418776293        -9.351898989                
     0.000000000         0.000000000         0.000000000                
     0.000000000         0.000000000         0.000000000                
Si             385                                                      
     18.26167135         13.12775644        -8.842739892                
     0.000000000         0.000000000         0.000000000                
     0.000000000         0.000000000         0.000000000                
Si             386                                                      
     16.18944325         12.16974642        -10.86454641                
     0.000000000         0.000000000         0.000000000                
     0.000000000         0.000000000         0.000000000                
Si             387                                                      
     15.35798151         13.11984719        -13.51612834                
     0.000000000         0.000000000         0.000000000                
     0.000000000         0.000000000         0.000000000                
Si             388                                                      
     12.28325375         13.11786986        -13.23139472                
     0.000000000         0.000000000         0.000000000                
     0.000000000         0.000000000         0.000000000                
Si             389                                                      
     11.23428715         12.11240424        -10.50862936                
     0.000000000         0.000000000         0.000000000                
     0.000000000         0.000000000         0.000000000                
Si             390                                                      
     13.79688982         13.10007401        -9.215464126                
     0.000000000         0.000000000         0.000000000                
     0.000000000         0.000000000         0.000000000                
Si             391                                                      
     11.49034968         18.12937952        -15.45983085                
     0.000000000         0.000000000         0.000000000                
     0.000000000         0.000000000         0.000000000                
Si             392                                                      
     13.38758524         18.86098676        -17.54194553                
     0.000000000         0.000000000         0.000000000                
     0.000000000         0.000000000         0.000000000                
Si             393                                                      
     14.31494685         18.47046669        -7.348876985                
     0.000000000         0.000000000         0.000000000                
     0.000000000         0.000000000         0.000000000                
Si             394                                                      
     17.38571997         18.51297901        -7.122474202                
     0.000000000         0.000000000         0.000000000                
     0.000000000         0.000000000         0.000000000                
Si             395                                                      
     18.42875462         18.81353116        -17.19492641                
     0.000000000         0.000000000         0.000000000                
     0.000000000         0.000000000         0.000000000                
Si             396                                                      
     15.82067364         18.17584646        -15.84837362                
     0.000000000         0.000000000         0.000000000                
     0.000000000         0.000000000         0.000000000                
Si             397                                                      
     11.52791870         3.370686286        -15.33921452                
     0.000000000         0.000000000         0.000000000                
     0.000000000         0.000000000         0.000000000                
Si             398                                                      
     13.60014679         2.412676255        -17.36102103                
     0.000000000         0.000000000         0.000000000                
     0.000000000         0.000000000         0.000000000                
Si             399                                                      
     14.43160855         3.362777018        -7.019653724                
     0.000000000         0.000000000         0.000000000                
     0.000000000         0.000000000         0.000000000                
Si             400                                                      
     17.50633630         3.360799700        -6.734920091                
     0.000000000         0.000000000         0.000000000                
     0.000000000         0.000000000         0.000000000                
Si             401                                                      
     18.55530291         2.355334065        -17.00510398                
     0.000000000         0.000000000         0.000000000                
     0.000000000         0.000000000         0.000000000                
Si             402                                                      
     15.99270022         3.343003851        -15.71193876                
     0.000000000         0.000000000         0.000000000                
     0.000000000         0.000000000         0.000000000                
Si             403                                                      
     10.83684645         2.996973394        -10.54817569                
     0.000000000         0.000000000         0.000000000                
     0.000000000         0.000000000         0.000000000                
Si             404                                                      
     12.02817988         6.464198553        -10.30595438                
     0.000000000         0.000000000         0.000000000                
     0.000000000         0.000000000         0.000000000                
Si             405                                                      
     2.410510539         15.71804157        -16.18155151                
     0.000000000         0.000000000         0.000000000                
     0.000000000         0.000000000         0.000000000                
Si             406                                                      
     4.056626847         13.51728788        -12.93281987                
     0.000000000         0.000000000         0.000000000                
     0.000000000         0.000000000         0.000000000                
Si             407                                                      
     18.29924037         1.389414766        -8.963356222                
     0.000000000         0.000000000         0.000000000                
     0.000000000         0.000000000         0.000000000                
Si             408                                                      
     16.40200483        0.6578075187        -11.04547092                
     0.000000000         0.000000000         0.000000000                
     0.000000000         0.000000000         0.000000000                
Si             409                                                      
     15.47464319         1.048327604        -13.84535161                
     0.000000000         0.000000000         0.000000000                
     0.000000000         0.000000000         0.000000000                
Si             410                                                      
     12.40387007         1.005815291        -13.61894884                
     0.000000000         0.000000000         0.000000000                
     0.000000000         0.000000000         0.000000000                
Si             411                                                      
     11.36083543        0.7052631239        -10.69845180                
     0.000000000         0.000000000         0.000000000                
     0.000000000         0.000000000         0.000000000                
Si             412                                                      
     13.96891641         1.342947821        -9.351898989                
     0.000000000         0.000000000         0.000000000                
     0.000000000         0.000000000         0.000000000                
Si             413                                                      
     18.26167135         16.14810801        -8.842739892                
     0.000000000         0.000000000         0.000000000                
     0.000000000         0.000000000         0.000000000                
Si             414                                                      
     16.18944325         17.10611804        -10.86454641                
     0.000000000         0.000000000         0.000000000                
     0.000000000         0.000000000         0.000000000                
Si             415                                                      
     15.35798151         16.15601728        -13.51612834                
     0.000000000         0.000000000         0.000000000                
     0.000000000         0.000000000         0.000000000                
Si             416                                                      
     12.28325375         16.15799458        -13.23139472                
     0.000000000         0.000000000         0.000000000                
     0.000000000         0.000000000         0.000000000                
Si             417                                                      
     11.23428715         17.16346022        -10.50862936                
     0.000000000         0.000000000         0.000000000                
     0.000000000         0.000000000         0.000000000                
Si             418                                                      
     13.79688982         16.17579044        -9.215464126                
     0.000000000         0.000000000         0.000000000                
     0.000000000         0.000000000         0.000000000                
Si             419                                                      
     18.95274361         16.52182089        -17.04465034                
     0.000000000         0.000000000         0.000000000                
     0.000000000         0.000000000         0.000000000                
Si             420                                                      
     17.76141017         13.05459573        -16.80242902                
     0.000000000         0.000000000         0.000000000                
     0.000000000         0.000000000         0.000000000                
Si             421                                                      
     7.516931395         3.800752707        -9.685076886                
     0.000000000         0.000000000         0.000000000                
     0.000000000         0.000000000         0.000000000                
Si             422                                                      
     5.870815089         6.001506401        -19.42929448                
     0.000000000         0.000000000         0.000000000                
     0.000000000         0.000000000         0.000000000                
Si             423                                                      
     8.368166315         8.372309348        -10.52840255                
     0.000000000         0.000000000         0.000000000                
     0.000000000         0.000000000         0.000000000                
Si             424                                                      
     6.470930764         9.103916595        -8.446287857                
     0.000000000         0.000000000         0.000000000                
     0.000000000         0.000000000         0.000000000                
Si             425                                                      
     5.543569144         8.713396510        -18.63935641                
     0.000000000         0.000000000         0.000000000                
     0.000000000         0.000000000         0.000000000                
Si             426                                                      
     2.472796021         8.755908823        -18.86575918                
     0.000000000         0.000000000         0.000000000                
     0.000000000         0.000000000         0.000000000                
Si             427                                                      
     1.429761365         9.056460990        -8.793306970                
     0.000000000         0.000000000         0.000000000                
     0.000000000         0.000000000         0.000000000                
Si             428                                                      
     4.037842336         8.418776293        -10.13985978                
     0.000000000         0.000000000         0.000000000                
     0.000000000         0.000000000         0.000000000                
Si             429                                                      
     8.330597294         13.12775644        -10.64901886                
     0.000000000         0.000000000         0.000000000                
     0.000000000         0.000000000         0.000000000                
Si             430                                                      
     6.258369200         12.16974642        -8.627212351                
     0.000000000         0.000000000         0.000000000                
     0.000000000         0.000000000         0.000000000                
Si             431                                                      
     5.426907448         13.11984719        -18.96857967                
     0.000000000         0.000000000         0.000000000                
     0.000000000         0.000000000         0.000000000                
Si             432                                                      
     2.352179693         13.11786986        -19.25331329                
     0.000000000         0.000000000         0.000000000                
     0.000000000         0.000000000         0.000000000                
Si             433                                                      
     1.303213085         12.11240424        -8.983129391                
     0.000000000         0.000000000         0.000000000                
     0.000000000         0.000000000         0.000000000                
Si             434                                                      
     3.865815767         13.10007401        -10.27629464                
     0.000000000         0.000000000         0.000000000                
     0.000000000         0.000000000         0.000000000                
Si             435                                                      
     1.559275621         11.14648494        -17.02487716                
     0.000000000         0.000000000         0.000000000                
     0.000000000         0.000000000         0.000000000                
Si             436                                                      
     3.456511172         10.41487769        -14.94276249                
     0.000000000         0.000000000         0.000000000                
     0.000000000         0.000000000         0.000000000                
Si             437                                                      
     4.383872791         10.80539777        -12.14288178                
     0.000000000         0.000000000         0.000000000                
     0.000000000         0.000000000         0.000000000                
Si             438                                                      
     7.454645915         10.76288546        -12.36928456                
     0.000000000         0.000000000         0.000000000                
     0.000000000         0.000000000         0.000000000                
Si             439                                                      
     8.497680572         10.46233330        -15.28978159                
     0.000000000         0.000000000         0.000000000                
     0.000000000         0.000000000         0.000000000                
Si             440                                                      
     5.889599600         11.10001800        -16.63633441                
     0.000000000         0.000000000         0.000000000                
     0.000000000         0.000000000         0.000000000                
Si             441                                                      
     1.596844640         6.391037827        -17.14549351                
     0.000000000         0.000000000         0.000000000                
     0.000000000         0.000000000         0.000000000                
Si             442                                                      
     3.669072738         7.349047861        -15.12368698                
     0.000000000         0.000000000         0.000000000                
     0.000000000         0.000000000         0.000000000                
Si             443                                                      
     4.500534487         6.398947094        -12.47210504                
     0.000000000         0.000000000         0.000000000                
     0.000000000         0.000000000         0.000000000                
Si             444                                                      
     7.575262244         6.400924413        -12.75683867                
     0.000000000         0.000000000         0.000000000                
     0.000000000         0.000000000         0.000000000                
Si             445                                                      
     8.624228853         7.406390048        -15.47960402                
     0.000000000         0.000000000         0.000000000                
     0.000000000         0.000000000         0.000000000                
Si             446                                                      
     6.061626169         6.418720265        -16.77276926                
     0.000000000         0.000000000         0.000000000                
     0.000000000         0.000000000         0.000000000                
Si             447                                                      
     12.34158460         13.55782288        -16.30315650                
     0.000000000         0.000000000         0.000000000                
     0.000000000         0.000000000         0.000000000                
Si             448                                                      
     13.98770090         15.75857658        -6.558938889                
     0.000000000         0.000000000         0.000000000                
     0.000000000         0.000000000         0.000000000                
Si             449                                                      
    -11.49398180        -18.12472558         2.464546718                
     0.000000000         0.000000000         0.000000000                
     0.000000000         0.000000000         0.000000000                
Si             450                                                      
    -13.39121735        -18.85633283         4.546661397                
     0.000000000         0.000000000         0.000000000                
     0.000000000         0.000000000         0.000000000                
Si             451                                                      
    -14.31857896        -18.46581273        -5.646407146                
     0.000000000         0.000000000         0.000000000                
     0.000000000         0.000000000         0.000000000                
Si             452                                                      
    -17.38935208        -18.50832505        -5.872809930                
     0.000000000         0.000000000         0.000000000                
     0.000000000         0.000000000         0.000000000                
Si             453                                                      
    -18.43238674        -18.80887720         4.199642286                
     0.000000000         0.000000000         0.000000000                
     0.000000000         0.000000000         0.000000000                
Si             454                                                      
    -15.82430579        -18.17119252         2.853089485                
     0.000000000         0.000000000         0.000000000                
     0.000000000         0.000000000         0.000000000                
Si             455                                                      
    -11.53155082        -3.366032343         2.343930387                
     0.000000000         0.000000000         0.000000000                
     0.000000000         0.000000000         0.000000000                
Si             456                                                      
    -13.60377891        -2.408022311         4.365736903                
     0.000000000         0.000000000         0.000000000                
     0.000000000         0.000000000         0.000000000                
Si             457                                                      
    -14.43524066        -3.358123074        -5.975630408                
     0.000000000         0.000000000         0.000000000                
     0.000000000         0.000000000         0.000000000                
Si             458                                                      
    -17.50996842        -3.356145759        -6.260364039                
     0.000000000         0.000000000         0.000000000                
     0.000000000         0.000000000         0.000000000                
Si             459                                                      
    -18.55893504        -2.350680123         4.009819863                
     0.000000000         0.000000000         0.000000000                
     0.000000000         0.000000000         0.000000000                
Si             460                                                      
    -15.99633234        -3.338349907         2.716654620                
     0.000000000         0.000000000         0.000000000                
     0.000000000         0.000000000         0.000000000                
Si             461                                                      
    -10.84047856        -2.992319452        -2.447108426                
     0.000000000         0.000000000         0.000000000                
     0.000000000         0.000000000         0.000000000                
Si             462                                                      
    -12.03181199        -6.459544611        -2.689329743                
     0.000000000         0.000000000         0.000000000                
     0.000000000         0.000000000         0.000000000                
Si             463                                                      
    -2.664273248        -15.68175057         3.303917736                
     0.000000000         0.000000000         0.000000000                
     0.000000000         0.000000000         0.000000000                
Si             464                                                      
    -3.786400579        -13.36532383        0.2453768092E-01            
     0.000000000         0.000000000         0.000000000                
     0.000000000         0.000000000         0.000000000                
Si             465                                                      
    -18.30287250        -1.384760825        -4.031927911                
     0.000000000         0.000000000         0.000000000                
     0.000000000         0.000000000         0.000000000                
Si             466                                                      
    -16.40563694       -0.6531535764        -1.949813229                
     0.000000000         0.000000000         0.000000000                
     0.000000000         0.000000000         0.000000000                
Si             467                                                      
    -15.47827532        -1.043673661        0.8500674806                
     0.000000000         0.000000000         0.000000000                
     0.000000000         0.000000000         0.000000000                
Si             468                                                      
    -12.40750220        -1.001161348        0.6236646971                
     0.000000000         0.000000000         0.000000000                
     0.000000000         0.000000000         0.000000000                
Si             469                                                      
    -11.36446755       -0.7006091816        -2.296832341                
     0.000000000         0.000000000         0.000000000                
     0.000000000         0.000000000         0.000000000                
Si             470                                                      
    -13.97254852        -1.338293877        -3.643385141                
     0.000000000         0.000000000         0.000000000                
     0.000000000         0.000000000         0.000000000                
Si             471                                                      
    -18.26530346        -16.14345405        -4.152544239                
     0.000000000         0.000000000         0.000000000                
     0.000000000         0.000000000         0.000000000                
Si             472                                                      
    -16.19307537        -17.10146410        -2.130737724                
     0.000000000         0.000000000         0.000000000                
     0.000000000         0.000000000         0.000000000                
Si             473                                                      
    -15.36161362        -16.15136333        0.5208442191                
     0.000000000         0.000000000         0.000000000                
     0.000000000         0.000000000         0.000000000                
Si             474                                                      
    -12.28688586        -16.15334064        0.2361105877                
     0.000000000         0.000000000         0.000000000                
     0.000000000         0.000000000         0.000000000                
Si             475                                                      
    -11.23791926        -17.15880627        -2.486654764                
     0.000000000         0.000000000         0.000000000                
     0.000000000         0.000000000         0.000000000                
Si             476                                                      
    -13.80052195        -16.17113649        -3.779820006                
     0.000000000         0.000000000         0.000000000                
     0.000000000         0.000000000         0.000000000                
Si             477                                                      
    -18.95637573        -16.51716694         4.049366201                
     0.000000000         0.000000000         0.000000000                
     0.000000000         0.000000000         0.000000000                
Si             478                                                      
    -17.76504229        -13.04994179         3.807144883                
     0.000000000         0.000000000         0.000000000                
     0.000000000         0.000000000         0.000000000                
Si             479                                                      
    -8.371798437        -8.367655405        -2.466881595                
     0.000000000         0.000000000         0.000000000                
     0.000000000         0.000000000         0.000000000                
Si             480                                                      
    -6.474562885        -9.099262653        -4.548996275                
     0.000000000         0.000000000         0.000000000                
     0.000000000         0.000000000         0.000000000                
Si             481                                                      
    -5.547201266        -8.708742569         5.644072269                
     0.000000000         0.000000000         0.000000000                
     0.000000000         0.000000000         0.000000000                
Si             482                                                      
    -2.476428142        -8.751254882         5.870475053                
     0.000000000         0.000000000         0.000000000                
     0.000000000         0.000000000         0.000000000                
Si             483                                                      
    -1.433393486        -9.051807047        -4.201977161                
     0.000000000         0.000000000         0.000000000                
     0.000000000         0.000000000         0.000000000                
Si             484                                                      
    -4.041474456        -8.414122352        -2.855424363                
     0.000000000         0.000000000         0.000000000                
     0.000000000         0.000000000         0.000000000                
Si             485                                                      
    -8.334229416        -13.12310252        -2.346265263                
     0.000000000         0.000000000         0.000000000                
     0.000000000         0.000000000         0.000000000                
Si             486                                                      
    -6.262001320        -12.16509249        -4.368071781                
     0.000000000         0.000000000         0.000000000                
     0.000000000         0.000000000         0.000000000                
Si             487                                                      
    -5.430539569        -13.11519325         5.973295532                
     0.000000000         0.000000000         0.000000000                
     0.000000000         0.000000000         0.000000000                
Si             488                                                      
    -2.355811813        -13.11321593         6.258029163                
     0.000000000         0.000000000         0.000000000                
     0.000000000         0.000000000         0.000000000                
Si             489                                                      
    -1.306845205        -12.10775029        -4.012154741                
     0.000000000         0.000000000         0.000000000                
     0.000000000         0.000000000         0.000000000                
Si             490                                                      
    -3.869447888        -13.09542008        -2.718989497                
     0.000000000         0.000000000         0.000000000                
     0.000000000         0.000000000         0.000000000                
Si             491                                                      
    -1.562907741        -11.14183099         4.029593032                
     0.000000000         0.000000000         0.000000000                
     0.000000000         0.000000000         0.000000000                
Si             492                                                      
    -3.460143294        -10.41022375         1.947478353                
     0.000000000         0.000000000         0.000000000                
     0.000000000         0.000000000         0.000000000                
Si             493                                                      
    -4.387504912        -10.80074383       -0.8524023579                
     0.000000000         0.000000000         0.000000000                
     0.000000000         0.000000000         0.000000000                
Si             494                                                      
    -7.458278034        -10.75823152       -0.6259995744                
     0.000000000         0.000000000         0.000000000                
     0.000000000         0.000000000         0.000000000                
Si             495                                                      
    -8.501312693        -10.45767935         2.294497465                
     0.000000000         0.000000000         0.000000000                
     0.000000000         0.000000000         0.000000000                
Si             496                                                      
    -5.893231720        -11.09536406         3.641050264                
     0.000000000         0.000000000         0.000000000                
     0.000000000         0.000000000         0.000000000                
Si             497                                                      
    -1.600476763        -6.386383886         4.150209362                
     0.000000000         0.000000000         0.000000000                
     0.000000000         0.000000000         0.000000000                
Si             498                                                      
    -3.672704858        -7.344393918         2.128402847                
     0.000000000         0.000000000         0.000000000                
     0.000000000         0.000000000         0.000000000                
Si             499                                                      
    -4.504166609        -6.394293153       -0.5231790963                
     0.000000000         0.000000000         0.000000000                
     0.000000000         0.000000000         0.000000000                
Si             500                                                      
    -7.578894367        -6.396270471       -0.2384454650                
     0.000000000         0.000000000         0.000000000                
     0.000000000         0.000000000         0.000000000                
Si             501                                                      
    -8.627860973        -7.401736106         2.484319886                
     0.000000000         0.000000000         0.000000000                
     0.000000000         0.000000000         0.000000000                
Si             502                                                      
    -6.065258290        -6.414066323         3.777485129                
     0.000000000         0.000000000         0.000000000                
     0.000000000         0.000000000         0.000000000                
Si             503                                                      
    -8.371798437        -1.384760825        -2.466881595                
     0.000000000         0.000000000         0.000000000                
     0.000000000         0.000000000         0.000000000                
Si             504                                                      
    -6.474562885       -0.6531535764        -4.548996275                
     0.000000000         0.000000000         0.000000000                
     0.000000000         0.000000000         0.000000000                
Si             505                                                      
    -5.547201266        -1.043673661         5.644072269                
     0.000000000         0.000000000         0.000000000                
     0.000000000         0.000000000         0.000000000                
Si             506                                                      
    -2.476428142        -1.001161348         5.870475053                
     0.000000000         0.000000000         0.000000000                
     0.000000000         0.000000000         0.000000000                
Si             507                                                      
    -1.433393486       -0.7006091816        -4.201977161                
     0.000000000         0.000000000         0.000000000                
     0.000000000         0.000000000         0.000000000                
Si             508                                                      
    -4.041474456        -1.338293877        -2.855424363                
     0.000000000         0.000000000         0.000000000                
     0.000000000         0.000000000         0.000000000                
Si             509                                                      
    -8.334229416        -16.14345405        -2.346265263                
     0.000000000         0.000000000         0.000000000                
     0.000000000         0.000000000         0.000000000                
Si             510                                                      
    -6.262001320        -17.10146410        -4.368071781                
     0.000000000         0.000000000         0.000000000                
     0.000000000         0.000000000         0.000000000                
Si             511                                                      
    -5.430539569        -16.15136333         5.973295532                
     0.000000000         0.000000000         0.000000000                
     0.000000000         0.000000000         0.000000000                
Si             512                                                      
    -2.355811813        -16.15334064         6.258029163                
     0.000000000         0.000000000         0.000000000                
     0.000000000         0.000000000         0.000000000                
Si             513                                                      
    -1.306845205        -17.15880627        -4.012154741                
     0.000000000         0.000000000         0.000000000                
     0.000000000         0.000000000         0.000000000                
Si             514                                                      
    -3.869447888        -16.17113649        -2.718989497                
     0.000000000         0.000000000         0.000000000                
     0.000000000         0.000000000         0.000000000                
Si             515                                                      
    -9.025301667        -16.51716694         2.444773548                
     0.000000000         0.000000000         0.000000000                
     0.000000000         0.000000000         0.000000000                
Si             516                                                      
    -7.833968244        -13.04994179         2.686994866                
     0.000000000         0.000000000         0.000000000                
     0.000000000         0.000000000         0.000000000                
Si             517                                                      
    -17.45163759        -3.796098765        -3.188602258                
     0.000000000         0.000000000         0.000000000                
     0.000000000         0.000000000         0.000000000                
Si             518                                                      
    -15.80552127        -5.996852460        0.6012938486E-01            
     0.000000000         0.000000000         0.000000000                
     0.000000000         0.000000000         0.000000000                
Si             519                                                      
    -1.562907741        -18.12472558         4.029593032                
     0.000000000         0.000000000         0.000000000                
     0.000000000         0.000000000         0.000000000                
Si             520                                                      
    -3.460143294        -18.85633283         1.947478353                
     0.000000000         0.000000000         0.000000000                
     0.000000000         0.000000000         0.000000000                
Si             521                                                      
    -4.387504912        -18.46581273       -0.8524023579                
     0.000000000         0.000000000         0.000000000                
     0.000000000         0.000000000         0.000000000                
Si             522                                                      
    -7.458278034        -18.50832505       -0.6259995744                
     0.000000000         0.000000000         0.000000000                
     0.000000000         0.000000000         0.000000000                
Si             523                                                      
    -8.501312693        -18.80887720         2.294497465                
     0.000000000         0.000000000         0.000000000                
     0.000000000         0.000000000         0.000000000                
Si             524                                                      
    -5.893231720        -18.17119252         3.641050264                
     0.000000000         0.000000000         0.000000000                
     0.000000000         0.000000000         0.000000000                
Si             525                                                      
    -1.600476763        -3.366032343         4.150209362                
     0.000000000         0.000000000         0.000000000                
     0.000000000         0.000000000         0.000000000                
Si             526                                                      
    -3.672704858        -2.408022311         2.128402847                
     0.000000000         0.000000000         0.000000000                
     0.000000000         0.000000000         0.000000000                
Si             527                                                      
    -4.504166609        -3.358123074       -0.5231790963                
     0.000000000         0.000000000         0.000000000                
     0.000000000         0.000000000         0.000000000                
Si             528                                                      
    -7.578894367        -3.356145759       -0.2384454650                
     0.000000000         0.000000000         0.000000000                
     0.000000000         0.000000000         0.000000000                
Si             529                                                      
    -8.627860973        -2.350680123         2.484319886                
     0.000000000         0.000000000         0.000000000                
     0.000000000         0.000000000         0.000000000                
Si             530                                                      
    -6.065258290        -3.338349907         3.777485129                
     0.000000000         0.000000000         0.000000000                
     0.000000000         0.000000000         0.000000000                
Si             531                                                      
   -0.9094045110        -2.992319452        -4.051701079                
     0.000000000         0.000000000         0.000000000                
     0.000000000         0.000000000         0.000000000                
Si             532                                                      
    -2.100737934        -6.459544611        -3.809479761                
     0.000000000         0.000000000         0.000000000                
     0.000000000         0.000000000         0.000000000                
Si             533                                                      
    -12.34521672        -15.71338762         3.307872368                
     0.000000000         0.000000000         0.000000000                
     0.000000000         0.000000000         0.000000000                
Si             534                                                      
    -13.99133302        -13.51263394        -6.436345242                
     0.000000000         0.000000000         0.000000000                
     0.000000000         0.000000000         0.000000000                
Si             535                                                      
    -11.49398180        -11.14183099         2.464546718                
     0.000000000         0.000000000         0.000000000                
     0.000000000         0.000000000         0.000000000                
Si             536                                                      
    -13.39121735        -10.41022375         4.546661397                
     0.000000000         0.000000000         0.000000000                
     0.000000000         0.000000000         0.000000000                
Si             537                                                      
    -14.31857896        -10.80074383        -5.646407146                
     0.000000000         0.000000000         0.000000000                
     0.000000000         0.000000000         0.000000000                
Si             538                                                      
    -17.38935208        -10.75823152        -5.872809930                
     0.000000000         0.000000000         0.000000000                
     0.000000000         0.000000000         0.000000000                
Si             539                                                      
    -18.43238674        -10.45767935         4.199642286                
     0.000000000         0.000000000         0.000000000                
     0.000000000         0.000000000         0.000000000                
Si             540                                                      
    -15.82430579        -11.09536406         2.853089485                
     0.000000000         0.000000000         0.000000000                
     0.000000000         0.000000000         0.000000000                
Si             541                                                      
    -11.53155082        -6.386383886         2.343930387                
     0.000000000         0.000000000         0.000000000                
     0.000000000         0.000000000         0.000000000                
Si             542                                                      
    -13.60377891        -7.344393918         4.365736903                
     0.000000000         0.000000000         0.000000000                
     0.000000000         0.000000000         0.000000000                
Si             543                                                      
    -14.43524066        -6.394293153        -5.975630408                
     0.000000000         0.000000000         0.000000000                
     0.000000000         0.000000000         0.000000000                
Si             544                                                      
    -17.50996842        -6.396270471        -6.260364039                
     0.000000000         0.000000000         0.000000000                
     0.000000000         0.000000000         0.000000000                
Si             545                                                      
    -18.55893504        -7.401736106         4.009819863                
     0.000000000         0.000000000         0.000000000                
     0.000000000         0.000000000         0.000000000                
Si             546                                                      
    -15.99633234        -6.414066323         2.716654620                
     0.000000000         0.000000000         0.000000000                
     0.000000000         0.000000000         0.000000000                
Si             547                                                      
    -18.30287250        -8.367655405        -4.031927911                
     0.000000000         0.000000000         0.000000000                
     0.000000000         0.000000000         0.000000000                
Si             548                                                      
    -16.40563694        -9.099262653        -1.949813229                
     0.000000000         0.000000000         0.000000000                
     0.000000000         0.000000000         0.000000000                
Si             549                                                      
    -15.47827532        -8.708742569        0.8500674806                
     0.000000000         0.000000000         0.000000000                
     0.000000000         0.000000000         0.000000000                
Si             550                                                      
    -12.40750220        -8.751254882        0.6236646971                
     0.000000000         0.000000000         0.000000000                
     0.000000000         0.000000000         0.000000000                
Si             551                                                      
    -11.36446755        -9.051807047        -2.296832341                
     0.000000000         0.000000000         0.000000000                
     0.000000000         0.000000000         0.000000000                
Si             552                                                      
    -13.97254852        -8.414122352        -3.643385141                
     0.000000000         0.000000000         0.000000000                
     0.000000000         0.000000000         0.000000000                
Si             553                                                      
    -18.26530346        -13.12310252        -4.152544239                
     0.000000000         0.000000000         0.000000000                
     0.000000000         0.000000000         0.000000000                
Si             554                                                      
    -16.19307537        -12.16509249        -2.130737724                
     0.000000000         0.000000000         0.000000000                
     0.000000000         0.000000000         0.000000000                
Si             555                                                      
    -15.36161362        -13.11519325        0.5208442191                
     0.000000000         0.000000000         0.000000000                
     0.000000000         0.000000000         0.000000000                
Si             556                                                      
    -12.28688586        -13.11321593        0.2361105877                
     0.000000000         0.000000000         0.000000000                
     0.000000000         0.000000000         0.000000000                
Si             557                                                      
    -11.23791926        -12.10775029        -2.486654764                
     0.000000000         0.000000000         0.000000000                
     0.000000000         0.000000000         0.000000000                
Si             558                                                      
    -13.80052195        -13.09542008        -3.779820006                
     0.000000000         0.000000000         0.000000000                
     0.000000000         0.000000000         0.000000000                
Si             559                                                      
    -7.520563519        -5.956317462        -3.310207246                
     0.000000000         0.000000000         0.000000000                
     0.000000000         0.000000000         0.000000000                
Si             560                                                      
    -5.874447210        -3.755563769         6.434010366                
     0.000000000         0.000000000         0.000000000                
     0.000000000         0.000000000         0.000000000                
Si             561                                                      
     8.368166315        -18.12472558         2.464546718                
     0.000000000         0.000000000         0.000000000                
     0.000000000         0.000000000         0.000000000                
Si             562                                                      
     6.470930764        -18.85633283         4.546661397                
     0.000000000         0.000000000         0.000000000                
     0.000000000         0.000000000         0.000000000                
Si             563                                                      
     5.543569144        -18.46581273        -5.646407146                
     0.000000000         0.000000000         0.000000000                
     0.000000000         0.000000000         0.000000000                
Si             564                                                      
     2.472796021        -18.50832505        -5.872809930                
     0.000000000         0.000000000         0.000000000                
     0.000000000         0.000000000         0.000000000                
Si             565                                                      
     1.429761365        -18.80887720         4.199642286                
     0.000000000         0.000000000         0.000000000                
     0.000000000         0.000000000         0.000000000                
Si             566                                                      
     4.037842336        -18.17119252         2.853089485                
     0.000000000         0.000000000         0.000000000                
     0.000000000         0.000000000         0.000000000                
Si             567                                                      
     8.330597294        -3.366032343         2.343930387                
     0.000000000         0.000000000         0.000000000                
     0.000000000         0.000000000         0.000000000                
Si             568                                                      
     6.258369200        -2.408022311         4.365736903                
     0.000000000         0.000000000         0.000000000                
     0.000000000         0.000000000         0.000000000                
Si             569                                                      
     5.426907448        -3.358123074        -5.975630408                
     0.000000000         0.000000000         0.000000000                
     0.000000000         0.000000000         0.000000000                
Si             570                                                      
     2.352179693        -3.356145759        -6.260364039                
     0.000000000         0.000000000         0.000000000                
     0.000000000         0.000000000         0.000000000                
Si             571                                                      
     1.303213085        -2.350680123         4.009819863                
     0.000000000         0.000000000         0.000000000                
     0.000000000         0.000000000         0.000000000                
Si             572                                                      
     3.865815767        -3.338349907         2.716654620                
     0.000000000         0.000000000         0.000000000                
     0.000000000         0.000000000         0.000000000                
Si             573                                                      
     9.021669547        -2.992319452        -2.447108426                
     0.000000000         0.000000000         0.000000000                
     0.000000000         0.000000000         0.000000000                
Si             574                                                      
     7.830336122        -6.459544611        -2.689329743                
     0.000000000         0.000000000         0.000000000                
     0.000000000         0.000000000         0.000000000                
Si             575                                                      
     17.19787487        -15.68175057         3.303917736                
     0.000000000         0.000000000         0.000000000                
     0.000000000         0.000000000         0.000000000                
Si             576                                                      
     16.07574754        -13.36532383        0.2453768092E-01            
     0.000000000         0.000000000         0.000000000                
     0.000000000         0.000000000         0.000000000                
Si             577                                                      
     1.559275621        -1.384760825        -4.031927911                
     0.000000000         0.000000000         0.000000000                
     0.000000000         0.000000000         0.000000000                
Si             578                                                      
     3.456511172       -0.6531535764        -1.949813229                
     0.000000000         0.000000000         0.000000000                
     0.000000000         0.000000000         0.000000000                
Si             579                                                      
     4.383872791        -1.043673661        0.8500674806                
     0.000000000         0.000000000         0.000000000                
     0.000000000         0.000000000         0.000000000                
Si             580                                                      
     7.454645915        -1.001161348        0.6236646971                
     0.000000000         0.000000000         0.000000000                
     0.000000000         0.000000000         0.000000000                
Si             581                                                      
     8.497680572       -0.7006091816        -2.296832341                
     0.000000000         0.000000000         0.000000000                
     0.000000000         0.000000000         0.000000000                
Si             582                                                      
     5.889599600        -1.338293877        -3.643385141                
     0.000000000         0.000000000         0.000000000                
     0.000000000         0.000000000         0.000000000                
Si             583                                                      
     1.596844640        -16.14345405        -4.152544239                
     0.000000000         0.000000000         0.000000000                
     0.000000000         0.000000000         0.000000000                
Si             584                                                      
     3.669072738        -17.10146410        -2.130737724                
     0.000000000         0.000000000         0.000000000                
     0.000000000         0.000000000         0.000000000                
Si             585                                                      
     4.500534487        -16.15136333        0.5208442191                
     0.000000000         0.000000000         0.000000000                
     0.000000000         0.000000000         0.000000000                
Si             586                                                      
     7.575262244        -16.15334064        0.2361105877                
     0.000000000         0.000000000         0.000000000                
     0.000000000         0.000000000         0.000000000                
Si             587                                                      
     8.624228853        -17.15880627        -2.486654764                
     0.000000000         0.000000000         0.000000000                
     0.000000000         0.000000000         0.000000000                
Si             588                                                      
     6.061626169        -16.17113649        -3.779820006                
     0.000000000         0.000000000         0.000000000                
     0.000000000         0.000000000         0.000000000                
Si             589                                                      
    0.9057723898        -16.51716694         4.049366201                
     0.000000000         0.000000000         0.000000000                
     0.000000000         0.000000000         0.000000000                
Si             590                                                      
     2.097105813        -13.04994179         3.807144883                
     0.000000000         0.000000000         0.000000000                
     0.000000000         0.000000000         0.000000000                
Si             591                                                      
     11.49034968        -8.367655405        -2.466881595                
     0.000000000         0.000000000         0.000000000                
     0.000000000         0.000000000         0.000000000                
Si             592                                                      
     13.38758524        -9.099262653        -4.548996275                
     0.000000000         0.000000000         0.000000000                
     0.000000000         0.000000000         0.000000000                
Si             593                                                      
     14.31494685        -8.708742569         5.644072269                
     0.000000000         0.000000000         0.000000000                
     0.000000000         0.000000000         0.000000000                
Si             594                                                      
     17.38571997        -8.751254882         5.870475053                
     0.000000000         0.000000000         0.000000000                
     0.000000000         0.000000000         0.000000000                
Si             595                                                      
     18.42875462        -9.051807047        -4.201977161                
     0.000000000         0.000000000         0.000000000                
     0.000000000         0.000000000         0.000000000                
Si             596                                                      
     15.82067364        -8.414122352        -2.855424363                
     0.000000000         0.000000000         0.000000000                
     0.000000000         0.000000000         0.000000000                
Si             597                                                      
     11.52791870        -13.12310252        -2.346265263                
     0.000000000         0.000000000         0.000000000                
     0.000000000         0.000000000         0.000000000                
Si             598                                                      
     13.60014679        -12.16509249        -4.368071781                
     0.000000000         0.000000000         0.000000000                
     0.000000000         0.000000000         0.000000000                
Si             599                                                      
     14.43160855        -13.11519325         5.973295532                
     0.000000000         0.000000000         0.000000000                
     0.000000000         0.000000000         0.000000000                
Si             600                                                      
     17.50633630        -13.11321593         6.258029163                
     0.000000000         0.000000000         0.000000000                
     0.000000000         0.000000000         0.000000000                
Si             601                                                      
     18.55530291        -12.10775029        -4.012154741                
     0.000000000         0.000000000         0.000000000                
     0.000000000         0.000000000         0.000000000                
Si             602                                                      
     15.99270022        -13.09542008        -2.718989497                
     0.000000000         0.000000000         0.000000000                
     0.000000000         0.000000000         0.000000000                
Si             603                                                      
     18.29924037        -11.14183099         4.029593032                
     0.000000000         0.000000000         0.000000000                
     0.000000000         0.000000000         0.000000000                
Si             604                                                      
     16.40200483        -10.41022375         1.947478353                
     0.000000000         0.000000000         0.000000000                
     0.000000000         0.000000000         0.000000000                
Si             605                                                      
     15.47464319        -10.80074383       -0.8524023579                
     0.000000000         0.000000000         0.000000000                
     0.000000000         0.000000000         0.000000000                
Si             606                                                      
     12.40387007        -10.75823152       -0.6259995744                
     0.000000000         0.000000000         0.000000000                
     0.000000000         0.000000000         0.000000000                
Si             607                                                      
     11.36083543        -10.45767935         2.294497465                
     0.000000000         0.000000000         0.000000000                
     0.000000000         0.000000000         0.000000000                
Si             608                                                      
     13.96891641        -11.09536406         3.641050264                
     0.000000000         0.000000000         0.000000000                
     0.000000000         0.000000000         0.000000000                
Si             609                                                      
     18.26167135        -6.386383886         4.150209362                
     0.000000000         0.000000000         0.000000000                
     0.000000000         0.000000000         0.000000000                
Si             610                                                      
     16.18944325        -7.344393918         2.128402847                
     0.000000000         0.000000000         0.000000000                
     0.000000000         0.000000000         0.000000000                
Si             611                                                      
     15.35798151        -6.394293153       -0.5231790963                
     0.000000000         0.000000000         0.000000000                
     0.000000000         0.000000000         0.000000000                
Si             612                                                      
     12.28325375        -6.396270471       -0.2384454650                
     0.000000000         0.000000000         0.000000000                
     0.000000000         0.000000000         0.000000000                
Si             613                                                      
     11.23428715        -7.401736106         2.484319886                
     0.000000000         0.000000000         0.000000000                
     0.000000000         0.000000000         0.000000000                
Si             614                                                      
     13.79688982        -6.414066323         3.777485129                
     0.000000000         0.000000000         0.000000000                
     0.000000000         0.000000000         0.000000000                
Si             615                                                      
     11.49034968        -1.384760825        -2.466881595                
     0.000000000         0.000000000         0.000000000                
     0.000000000         0.000000000         0.000000000                
Si             616                                                      
     13.38758524       -0.6531535764        -4.548996275                
     0.000000000         0.000000000         0.000000000                
     0.000000000         0.000000000         0.000000000                
Si             617                                                      
     14.31494685        -1.043673661         5.644072269                
     0.000000000         0.000000000         0.000000000                
     0.000000000         0.000000000         0.000000000                
Si             618                                                      
     17.38571997        -1.001161348         5.870475053                
     0.000000000         0.000000000         0.000000000                
     0.000000000         0.000000000         0.000000000                
Si             619                                                      
     18.42875462       -0.7006091816        -4.201977161                
     0.000000000         0.000000000         0.000000000                
     0.000000000         0.000000000         0.000000000                
Si             620                                                      
     15.82067364        -1.338293877        -2.855424363                
     0.000000000         0.000000000         0.000000000                
     0.000000000         0.000000000         0.000000000                
Si             621                                                      
     11.52791870        -16.14345405        -2.346265263                
     0.000000000         0.000000000         0.000000000                
     0.000000000         0.000000000         0.000000000                
Si             622                                                      
     13.60014679        -17.10146410        -4.368071781                
     0.000000000         0.000000000         0.000000000                
     0.000000000         0.000000000         0.000000000                
Si             623                                                      
     14.43160855        -16.15136333         5.973295532                
     0.000000000         0.000000000         0.000000000                
     0.000000000         0.000000000         0.000000000                
Si             624                                                      
     17.50633630        -16.15334064         6.258029163                
     0.000000000         0.000000000         0.000000000                
     0.000000000         0.000000000         0.000000000                
Si             625                                                      
     18.55530291        -17.15880627        -4.012154741                
     0.000000000         0.000000000         0.000000000                
     0.000000000         0.000000000         0.000000000                
Si             626                                                      
     15.99270022        -16.17113649        -2.718989497                
     0.000000000         0.000000000         0.000000000                
     0.000000000         0.000000000         0.000000000                
Si             627                                                      
     10.83684645        -16.51716694         2.444773548                
     0.000000000         0.000000000         0.000000000                
     0.000000000         0.000000000         0.000000000                
Si             628                                                      
     12.02817988        -13.04994179         2.686994866                
     0.000000000         0.000000000         0.000000000                
     0.000000000         0.000000000         0.000000000                
Si             629                                                      
     2.410510539        -3.796098765        -3.188602258                
     0.000000000         0.000000000         0.000000000                
     0.000000000         0.000000000         0.000000000                
Si             630                                                      
     4.056626847        -5.996852460        0.6012938486E-01            
     0.000000000         0.000000000         0.000000000                
     0.000000000         0.000000000         0.000000000                
Si             631                                                      
     18.29924037        -18.12472558         4.029593032                
     0.000000000         0.000000000         0.000000000                
     0.000000000         0.000000000         0.000000000                
Si             632                                                      
     16.40200483        -18.85633283         1.947478353                
     0.000000000         0.000000000         0.000000000                
     0.000000000         0.000000000         0.000000000                
Si             633                                                      
     15.47464319        -18.46581273       -0.8524023579                
     0.000000000         0.000000000         0.000000000                
     0.000000000         0.000000000         0.000000000                
Si             634                                                      
     12.40387007        -18.50832505       -0.6259995744                
     0.000000000         0.000000000         0.000000000                
     0.000000000         0.000000000         0.000000000                
Si             635                                                      
     11.36083543        -18.80887720         2.294497465                
     0.000000000         0.000000000         0.000000000                
     0.000000000         0.000000000         0.000000000                
Si             636                                                      
     13.96891641        -18.17119252         3.641050264                
     0.000000000         0.000000000         0.000000000                
     0.000000000         0.000000000         0.000000000                
Si             637                                                      
     18.26167135        -3.366032343         4.150209362                
     0.000000000         0.000000000         0.000000000                
     0.000000000         0.000000000         0.000000000                
Si             638                                                      
     16.18944325        -2.408022311         2.128402847                
     0.000000000         0.000000000         0.000000000                
     0.000000000         0.000000000         0.000000000                
Si             639                                                      
     15.35798151        -3.358123074       -0.5231790963                
     0.000000000         0.000000000         0.000000000                
     0.000000000         0.000000000         0.000000000                
Si             640                                                      
     12.28325375        -3.356145759       -0.2384454650                
     0.000000000         0.000000000         0.000000000                
     0.000000000         0.000000000         0.000000000                
Si             641                                                      
     11.23428715        -2.350680123         2.484319886                
     0.000000000         0.000000000         0.000000000                
     0.000000000         0.000000000         0.000000000                
Si             642                                                      
     13.79688982        -3.338349907         3.777485129                
     0.000000000         0.000000000         0.000000000                
     0.000000000         0.000000000         0.000000000                
Si             643                                                      
     18.95274361        -2.992319452        -4.051701079                
     0.000000000         0.000000000         0.000000000                
     0.000000000         0.000000000         0.000000000                
Si             644                                                      
     17.76141017        -6.459544611        -3.809479761                
     0.000000000         0.000000000         0.000000000                
     0.000000000         0.000000000         0.000000000                
Si             645                                                      
     7.516931395        -15.71338762         3.307872368                
     0.000000000         0.000000000         0.000000000                
     0.000000000         0.000000000         0.000000000                
Si             646                                                      
     5.870815089        -13.51263394        -6.436345242                
     0.000000000         0.000000000         0.000000000                
     0.000000000         0.000000000         0.000000000                
Si             647                                                      
     8.368166315        -11.14183099         2.464546718                
     0.000000000         0.000000000         0.000000000                
     0.000000000         0.000000000         0.000000000                
Si             648                                                      
     6.470930764        -10.41022375         4.546661397                
     0.000000000         0.000000000         0.000000000                
     0.000000000         0.000000000         0.000000000                
Si             649                                                      
     5.543569144        -10.80074383        -5.646407146                
     0.000000000         0.000000000         0.000000000                
     0.000000000         0.000000000         0.000000000                
Si             650                                                      
     2.472796021        -10.75823152        -5.872809930                
     0.000000000         0.000000000         0.000000000                
     0.000000000         0.000000000         0.000000000                
Si             651                                                      
     1.429761365        -10.45767935         4.199642286                
     0.000000000         0.000000000         0.000000000                
     0.000000000         0.000000000         0.000000000                
Si             652                                                      
     4.037842336        -11.09536406         2.853089485                
     0.000000000         0.000000000         0.000000000                
     0.000000000         0.000000000         0.000000000                
Si             653                                                      
     8.330597294        -6.386383886         2.343930387                
     0.000000000         0.000000000         0.000000000                
     0.000000000         0.000000000         0.000000000                
Si             654                                                      
     6.258369200        -7.344393918         4.365736903                
     0.000000000         0.000000000         0.000000000                
     0.000000000         0.000000000         0.000000000                
Si             655                                                      
     5.426907448        -6.394293153        -5.975630408                
     0.000000000         0.000000000         0.000000000                
     0.000000000         0.000000000         0.000000000                
Si             656                                                      
     2.352179693        -6.396270471        -6.260364039                
     0.000000000         0.000000000         0.000000000                
     0.000000000         0.000000000         0.000000000                
Si             657                                                      
     1.303213085        -7.401736106         4.009819863                
     0.000000000         0.000000000         0.000000000                
     0.000000000         0.000000000         0.000000000                
Si             658                                                      
     3.865815767        -6.414066323         2.716654620                
     0.000000000         0.000000000         0.000000000                
     0.000000000         0.000000000         0.000000000                
Si             659                                                      
     1.559275621        -8.367655405        -4.031927911                
     0.000000000         0.000000000         0.000000000                
     0.000000000         0.000000000         0.000000000                
Si             660                                                      
     3.456511172        -9.099262653        -1.949813229                
     0.000000000         0.000000000         0.000000000                
     0.000000000         0.000000000         0.000000000                
Si             661                                                      
     4.383872791        -8.708742569        0.8500674806                
     0.000000000         0.000000000         0.000000000                
     0.000000000         0.000000000         0.000000000                
Si             662                                                      
     7.454645915        -8.751254882        0.6236646971                
     0.000000000         0.000000000         0.000000000                
     0.000000000         0.000000000         0.000000000                
Si             663                                                      
     8.497680572        -9.051807047        -2.296832341                
     0.000000000         0.000000000         0.000000000                
     0.000000000         0.000000000         0.000000000                
Si             664                                                      
     5.889599600        -8.414122352        -3.643385141                
     0.000000000         0.000000000         0.000000000                
     0.000000000         0.000000000         0.000000000                
Si             665                                                      
     1.596844640        -13.12310252        -4.152544239                
     0.000000000         0.000000000         0.000000000                
     0.000000000         0.000000000         0.000000000                
Si             666                                                      
     3.669072738        -12.16509249        -2.130737724                
     0.000000000         0.000000000         0.000000000                
     0.000000000         0.000000000         0.000000000                
Si             667                                                      
     4.500534487        -13.11519325        0.5208442191                
     0.000000000         0.000000000         0.000000000                
     0.000000000         0.000000000         0.000000000                
Si             668                                                      
     7.575262244        -13.11321593        0.2361105877                
     0.000000000         0.000000000         0.000000000                
     0.000000000         0.000000000         0.000000000                
Si             669                                                      
     8.624228853        -12.10775029        -2.486654764                
     0.000000000         0.000000000         0.000000000                
     0.000000000         0.000000000         0.000000000                
Si             670                                                      
     6.061626169        -13.09542008        -3.779820006                
     0.000000000         0.000000000         0.000000000                
     0.000000000         0.000000000         0.000000000                
Si             671                                                      
     12.34158460        -5.956317462        -3.310207246                
     0.000000000         0.000000000         0.000000000                
     0.000000000         0.000000000         0.000000000                
Si             672                                                      
     13.98770090        -3.755563769         6.434010366                
     0.000000000         0.000000000         0.000000000                
     0.000000000         0.000000000         0.000000000                
Si             673                                                      
    -11.49398180         1.389414766         2.464546718                
     0.000000000         0.000000000         0.000000000                
     0.000000000         0.000000000         0.000000000                
Si             674                                                      
    -13.39121735        0.6578075187         4.546661397                
     0.000000000         0.000000000         0.000000000                
     0.000000000         0.000000000         0.000000000                
Si             675                                                      
    -14.31857896         1.048327604        -5.646407146                
     0.000000000         0.000000000         0.000000000                
     0.000000000         0.000000000         0.000000000                
Si             676                                                      
    -17.38935208         1.005815291        -5.872809930                
     0.000000000         0.000000000         0.000000000                
     0.000000000         0.000000000         0.000000000                
Si             677                                                      
    -18.43238674        0.7052631239         4.199642286                
     0.000000000         0.000000000         0.000000000                
     0.000000000         0.000000000         0.000000000                
Si             678                                                      
    -15.82430579         1.342947821         2.853089485                
     0.000000000         0.000000000         0.000000000                
     0.000000000         0.000000000         0.000000000                
Si             679                                                      
    -11.53155082         16.14810801         2.343930387                
     0.000000000         0.000000000         0.000000000                
     0.000000000         0.000000000         0.000000000                
Si             680                                                      
    -13.60377891         17.10611804         4.365736903                
     0.000000000         0.000000000         0.000000000                
     0.000000000         0.000000000         0.000000000                
Si             681                                                      
    -14.43524066         16.15601728        -5.975630408                
     0.000000000         0.000000000         0.000000000                
     0.000000000         0.000000000         0.000000000                
Si             682                                                      
    -17.50996842         16.15799458        -6.260364039                
     0.000000000         0.000000000         0.000000000                
     0.000000000         0.000000000         0.000000000                
Si             683                                                      
    -18.55893504         17.16346022         4.009819863                
     0.000000000         0.000000000         0.000000000                
     0.000000000         0.000000000         0.000000000                
Si             684                                                      
    -15.99633234         16.17579044         2.716654620                
     0.000000000         0.000000000         0.000000000                
     0.000000000         0.000000000         0.000000000                
Si             685                                                      
    -10.84047856         16.52182089        -2.447108426                
     0.000000000         0.000000000         0.000000000                
     0.000000000         0.000000000         0.000000000                
Si             686                                                      
    -12.03181199         13.05459573        -2.689329743                
     0.000000000         0.000000000         0.000000000                
     0.000000000         0.000000000         0.000000000                
Si             687                                                      
    -2.664273248         3.832389779         3.303917736                
     0.000000000         0.000000000         0.000000000                
     0.000000000         0.000000000         0.000000000                
Si             688                                                      
    -3.786400579         6.148816509        0.2453768092E-01            
     0.000000000         0.000000000         0.000000000                
     0.000000000         0.000000000         0.000000000                
Si             689                                                      
    -18.30287250         18.12937952        -4.031927911                
     0.000000000         0.000000000         0.000000000                
     0.000000000         0.000000000         0.000000000                
Si             690                                                      
    -16.40563694         18.86098676        -1.949813229                
     0.000000000         0.000000000         0.000000000                
     0.000000000         0.000000000         0.000000000                
Si             691                                                      
    -15.47827532         18.47046669        0.8500674806                
     0.000000000         0.000000000         0.000000000                
     0.000000000         0.000000000         0.000000000                
Si             692                                                      
    -12.40750220         18.51297901        0.6236646971                
     0.000000000         0.000000000         0.000000000                
     0.000000000         0.000000000         0.000000000                
Si             693                                                      
    -11.36446755         18.81353116        -2.296832341                
     0.000000000         0.000000000         0.000000000                
     0.000000000         0.000000000         0.000000000                
Si             694                                                      
    -13.97254852         18.17584646        -3.643385141                
     0.000000000         0.000000000         0.000000000                
     0.000000000         0.000000000         0.000000000                
Si             695                                                      
    -18.26530346         3.370686286        -4.152544239                
     0.000000000         0.000000000         0.000000000                
     0.000000000         0.000000000         0.000000000                
Si             696                                                      
    -16.19307537         2.412676255        -2.130737724                
     0.000000000         0.000000000         0.000000000                
     0.000000000         0.000000000         0.000000000                
Si             697                                                      
    -15.36161362         3.362777018        0.5208442191                
     0.000000000         0.000000000         0.000000000                
     0.000000000         0.000000000         0.000000000                
Si             698                                                      
    -12.28688586         3.360799700        0.2361105877                
     0.000000000         0.000000000         0.000000000                
     0.000000000         0.000000000         0.000000000                
Si             699                                                      
    -11.23791926         2.355334065        -2.486654764                
     0.000000000         0.000000000         0.000000000                
     0.000000000         0.000000000         0.000000000                
Si             700                                                      
    -13.80052195         3.343003851        -3.779820006                
     0.000000000         0.000000000         0.000000000                
     0.000000000         0.000000000         0.000000000                
Si             701                                                      
    -18.95637573         2.996973394         4.049366201                
     0.000000000         0.000000000         0.000000000                
     0.000000000         0.000000000         0.000000000                
Si             702                                                      
    -17.76504229         6.464198553         3.807144883                
     0.000000000         0.000000000         0.000000000                
     0.000000000         0.000000000         0.000000000                
Si             703                                                      
    -8.371798437         11.14648494        -2.466881595                
     0.000000000         0.000000000         0.000000000                
     0.000000000         0.000000000         0.000000000                
Si             704                                                      
    -6.474562885         10.41487769        -4.548996275                
     0.000000000         0.000000000         0.000000000                
     0.000000000         0.000000000         0.000000000                
Si             705                                                      
    -5.547201266         10.80539777         5.644072269                
     0.000000000         0.000000000         0.000000000                
     0.000000000         0.000000000         0.000000000                
Si             706                                                      
    -2.476428142         10.76288546         5.870475053                
     0.000000000         0.000000000         0.000000000                
     0.000000000         0.000000000         0.000000000                
Si             707                                                      
    -1.433393486         10.46233330        -4.201977161                
     0.000000000         0.000000000         0.000000000                
     0.000000000         0.000000000         0.000000000                
Si             708                                                      
    -4.041474456         11.10001800        -2.855424363                
     0.000000000         0.000000000         0.000000000                
     0.000000000         0.000000000         0.000000000                
Si             709                                                      
    -8.334229416         6.391037827        -2.346265263                
     0.000000000         0.000000000         0.000000000                
     0.000000000         0.000000000         0.000000000                
Si             710                                                      
    -6.262001320         7.349047861        -4.368071781                
     0.000000000         0.000000000         0.000000000                
     0.000000000         0.000000000         0.000000000                
Si             711                                                      
    -5.430539569         6.398947094         5.973295532                
     0.000000000         0.000000000         0.000000000                
     0.000000000         0.000000000         0.000000000                
Si             712                                                      
    -2.355811813         6.400924413         6.258029163                
     0.000000000         0.000000000         0.000000000                
     0.000000000         0.000000000         0.000000000                
Si             713                                                      
    -1.306845205         7.406390048        -4.012154741                
     0.000000000         0.000000000         0.000000000                
     0.000000000         0.000000000         0.000000000                
Si             714                                                      
    -3.869447888         6.418720265        -2.718989497                
     0.000000000         0.000000000         0.000000000                
     0.000000000         0.000000000         0.000000000                
Si             715                                                      
    -1.562907741         8.372309348         4.029593032                
     0.000000000         0.000000000         0.000000000                
     0.000000000         0.000000000         0.000000000                
Si             716                                                      
    -3.460143294         9.103916595         1.947478353                
     0.000000000         0.000000000         0.000000000                
     0.000000000         0.000000000         0.000000000                
Si             717                                                      
    -4.387504912         8.713396510       -0.8524023579                
     0.000000000         0.000000000         0.000000000                
     0.000000000         0.000000000         0.000000000                
Si             718                                                      
    -7.458278034         8.755908823       -0.6259995744                
     0.000000000         0.000000000         0.000000000                
     0.000000000         0.000000000         0.000000000                
Si             719                                                      
    -8.501312693         9.056460990         2.294497465                
     0.000000000         0.000000000         0.000000000                
     0.000000000         0.000000000         0.000000000                
Si             720                                                      
    -5.893231720         8.418776293         3.641050264                
     0.000000000         0.000000000         0.000000000                
     0.000000000         0.000000000         0.000000000                
Si             721                                                      
    -1.600476763         13.12775644         4.150209362                
     0.000000000         0.000000000         0.000000000                
     0.000000000         0.000000000         0.000000000                
Si             722                                                      
    -3.672704858         12.16974642         2.128402847                
     0.000000000         0.000000000         0.000000000                
     0.000000000         0.000000000         0.000000000                
Si             723                                                      
    -4.504166609         13.11984719       -0.5231790963                
     0.000000000         0.000000000         0.000000000                
     0.000000000         0.000000000         0.000000000                
Si             724                                                      
    -7.578894367         13.11786986       -0.2384454650                
     0.000000000         0.000000000         0.000000000                
     0.000000000         0.000000000         0.000000000                
Si             725                                                      
    -8.627860973         12.11240424         2.484319886                
     0.000000000         0.000000000         0.000000000                
     0.000000000         0.000000000         0.000000000                
Si             726                                                      
    -6.065258290         13.10007401         3.777485129                
     0.000000000         0.000000000         0.000000000                
     0.000000000         0.000000000         0.000000000                
Si             727                                                      
    -8.371798437         18.12937952        -2.466881595                
     0.000000000         0.000000000         0.000000000                
     0.000000000         0.000000000         0.000000000                
Si             728                                                      
    -6.474562885         18.86098676        -4.548996275                
     0.000000000         0.000000000         0.000000000                
     0.000000000         0.000000000         0.000000000                
Si             729                                                      
    -5.547201266         18.47046669         5.644072269                
     0.000000000         0.000000000         0.000000000                
     0.000000000         0.000000000         0.000000000                
Si             730                                                      
    -2.476428142         18.51297901         5.870475053                
     0.000000000         0.000000000         0.000000000                
     0.000000000         0.000000000         0.000000000                
Si             731                                                      
    -1.433393486         18.81353116        -4.201977161                
     0.000000000         0.000000000         0.000000000                
     0.000000000         0.000000000         0.000000000                
Si             732                                                      
    -4.041474456         18.17584646        -2.855424363                
     0.000000000         0.000000000         0.000000000                
     0.000000000         0.000000000         0.000000000                
Si             733                                                      
    -8.334229416         3.370686286        -2.346265263                
     0.000000000         0.000000000         0.000000000                
     0.000000000         0.000000000         0.000000000                
Si             734                                                      
    -6.262001320         2.412676255        -4.368071781                
     0.000000000         0.000000000         0.000000000                
     0.000000000         0.000000000         0.000000000                
Si             735                                                      
    -5.430539569         3.362777018         5.973295532                
     0.000000000         0.000000000         0.000000000                
     0.000000000         0.000000000         0.000000000                
Si             736                                                      
    -2.355811813         3.360799700         6.258029163                
     0.000000000         0.000000000         0.000000000                
     0.000000000         0.000000000         0.000000000                
Si             737                                                      
    -1.306845205         2.355334065        -4.012154741                
     0.000000000         0.000000000         0.000000000                
     0.000000000         0.000000000         0.000000000                
Si             738                                                      
    -3.869447888         3.343003851        -2.718989497                
     0.000000000         0.000000000         0.000000000                
     0.000000000         0.000000000         0.000000000                
Si             739                                                      
    -9.025301667         2.996973394         2.444773548                
     0.000000000         0.000000000         0.000000000                
     0.000000000         0.000000000         0.000000000                
Si             740                                                      
    -7.833968244         6.464198553         2.686994866                
     0.000000000         0.000000000         0.000000000                
     0.000000000         0.000000000         0.000000000                
Si             741                                                      
    -17.45163759         15.71804157        -3.188602258                
     0.000000000         0.000000000         0.000000000                
     0.000000000         0.000000000         0.000000000                
Si             742                                                      
    -15.80552127         13.51728788        0.6012938486E-01            
     0.000000000         0.000000000         0.000000000                
     0.000000000         0.000000000         0.000000000                
Si             743                                                      
    -1.562907741         1.389414766         4.029593032                
     0.000000000         0.000000000         0.000000000                
     0.000000000         0.000000000         0.000000000                
Si             744                                                      
    -3.460143294        0.6578075187         1.947478353                
     0.000000000         0.000000000         0.000000000                
     0.000000000         0.000000000         0.000000000                
Si             745                                                      
    -4.387504912         1.048327604       -0.8524023579                
     0.000000000         0.000000000         0.000000000                
     0.000000000         0.000000000         0.000000000                
Si             746                                                      
    -7.458278034         1.005815291       -0.6259995744                
     0.000000000         0.000000000         0.000000000                
     0.000000000         0.000000000         0.000000000                
Si             747                                                      
    -8.501312693        0.7052631239         2.294497465                
     0.000000000         0.000000000         0.000000000                
     0.000000000         0.000000000         0.000000000                
Si             748                                                      
    -5.893231720         1.342947821         3.641050264                
     0.000000000         0.000000000         0.000000000                
     0.000000000         0.000000000         0.000000000                
Si             749                                                      
    -1.600476763         16.14810801         4.150209362                
     0.000000000         0.000000000         0.000000000                
     0.000000000         0.000000000         0.000000000                
Si             750                                                      
    -3.672704858         17.10611804         2.128402847                
     0.000000000         0.000000000         0.000000000                
     0.000000000         0.000000000         0.000000000                
Si             751                                                      
    -4.504166609         16.15601728       -0.5231790963                
     0.000000000         0.000000000         0.000000000                
     0.000000000         0.000000000         0.000000000                
Si             752                                                      
    -7.578894367         16.15799458       -0.2384454650                
     0.000000000         0.000000000         0.000000000                
     0.000000000         0.000000000         0.000000000                
Si             753                                                      
    -8.627860973         17.16346022         2.484319886                
     0.000000000         0.000000000         0.000000000                
     0.000000000         0.000000000         0.000000000                
Si             754                                                      
    -6.065258290         16.17579044         3.777485129                
     0.000000000         0.000000000         0.000000000                
     0.000000000         0.000000000         0.000000000                
Si             755                                                      
   -0.9094045110         16.52182089        -4.051701079                
     0.000000000         0.000000000         0.000000000                
     0.000000000         0.000000000         0.000000000                
Si             756                                                      
    -2.100737934         13.05459573        -3.809479761                
     0.000000000         0.000000000         0.000000000                
     0.000000000         0.000000000         0.000000000                
Si             757                                                      
    -12.34521672         3.800752707         3.307872368                
     0.000000000         0.000000000         0.000000000                
     0.000000000         0.000000000         0.000000000                
Si             758                                                      
    -13.99133302         6.001506401        -6.436345242                
     0.000000000         0.000000000         0.000000000                
     0.000000000         0.000000000         0.000000000                
Si             759                                                      
    -11.49398180         8.372309348         2.464546718                
     0.000000000         0.000000000         0.000000000                
     0.000000000         0.000000000         0.000000000                
Si             760                                                      
    -13.39121735         9.103916595         4.546661397                
     0.000000000         0.000000000         0.000000000                
     0.000000000         0.000000000         0.000000000                
Si             761                                                      
    -14.31857896         8.713396510        -5.646407146                
     0.000000000         0.000000000         0.000000000                
     0.000000000         0.000000000         0.000000000                
Si             762                                                      
    -17.38935208         8.755908823        -5.872809930                
     0.000000000         0.000000000         0.000000000                
     0.000000000         0.000000000         0.000000000                
Si             763                                                      
    -18.43238674         9.056460990         4.199642286                
     0.000000000         0.000000000         0.000000000                
     0.000000000         0.000000000         0.000000000                
Si             764                                                      
    -15.82430579         8.418776293         2.853089485                
     0.000000000         0.000000000         0.000000000                
     0.000000000         0.000000000         0.000000000                
Si             765                                                      
    -11.53155082         13.12775644         2.343930387                
     0.000000000         0.000000000         0.000000000                
     0.000000000         0.000000000         0.000000000                
Si             766                                                      
    -13.60377891         12.16974642         4.365736903                
     0.000000000         0.000000000         0.000000000                
     0.000000000         0.000000000         0.000000000                
Si             767                                                      
    -14.43524066         13.11984719        -5.975630408                
     0.000000000         0.000000000         0.000000000                
     0.000000000         0.000000000         0.000000000                
Si             768                                                      
    -17.50996842         13.11786986        -6.260364039                
     0.000000000         0.000000000         0.000000000                
     0.000000000         0.000000000         0.000000000                
Si             769                                                      
    -18.55893504         12.11240424         4.009819863                
     0.000000000         0.000000000         0.000000000                
     0.000000000         0.000000000         0.000000000                
Si             770                                                      
    -15.99633234         13.10007401         2.716654620                
     0.000000000         0.000000000         0.000000000                
     0.000000000         0.000000000         0.000000000                
Si             771                                                      
    -18.30287250         11.14648494        -4.031927911                
     0.000000000         0.000000000         0.000000000                
     0.000000000         0.000000000         0.000000000                
Si             772                                                      
    -16.40563694         10.41487769        -1.949813229                
     0.000000000         0.000000000         0.000000000                
     0.000000000         0.000000000         0.000000000                
Si             773                                                      
    -15.47827532         10.80539777        0.8500674806                
     0.000000000         0.000000000         0.000000000                
     0.000000000         0.000000000         0.000000000                
Si             774                                                      
    -12.40750220         10.76288546        0.6236646971                
     0.000000000         0.000000000         0.000000000                
     0.000000000         0.000000000         0.000000000                
Si             775                                                      
    -11.36446755         10.46233330        -2.296832341                
     0.000000000         0.000000000         0.000000000                
     0.000000000         0.000000000         0.000000000                
Si             776                                                      
    -13.97254852         11.10001800        -3.643385141                
     0.000000000         0.000000000         0.000000000                
     0.000000000         0.000000000         0.000000000                
Si             777                                                      
    -18.26530346         6.391037827        -4.152544239                
     0.000000000         0.000000000         0.000000000                
     0.000000000         0.000000000         0.000000000                
Si             778                                                      
    -16.19307537         7.349047861        -2.130737724                
     0.000000000         0.000000000         0.000000000                
     0.000000000         0.000000000         0.000000000                
Si             779                                                      
    -15.36161362         6.398947094        0.5208442191                
     0.000000000         0.000000000         0.000000000                
     0.000000000         0.000000000         0.000000000                
Si             780                                                      
    -12.28688586         6.400924413        0.2361105877                
     0.000000000         0.000000000         0.000000000                
     0.000000000         0.000000000         0.000000000                
Si             781                                                      
    -11.23791926         7.406390048        -2.486654764                
     0.000000000         0.000000000         0.000000000                
     0.000000000         0.000000000         0.000000000                
Si             782                                                      
    -13.80052195         6.418720265        -3.779820006                
     0.000000000         0.000000000         0.000000000                
     0.000000000         0.000000000         0.000000000                
Si             783                                                      
    -7.520563519         13.55782288        -3.310207246                
     0.000000000         0.000000000         0.000000000                
     0.000000000         0.000000000         0.000000000                
Si             784                                                      
    -5.874447210         15.75857658         6.434010366                
     0.000000000         0.000000000         0.000000000                
     0.000000000         0.000000000         0.000000000                
Si             785                                                      
     8.368166315         1.389414766         2.464546718                
     0.000000000         0.000000000         0.000000000                
     0.000000000         0.000000000         0.000000000                
Si             786                                                      
     6.470930764        0.6578075187         4.546661397                
     0.000000000         0.000000000         0.000000000                
     0.000000000         0.000000000         0.000000000                
Si             787                                                      
     5.543569144         1.048327604        -5.646407146                
     0.000000000         0.000000000         0.000000000                
     0.000000000         0.000000000         0.000000000                
Si             788                                                      
     2.472796021         1.005815291        -5.872809930                
     0.000000000         0.000000000         0.000000000                
     0.000000000         0.000000000         0.000000000                
Si             789                                                      
     1.429761365        0.7052631239         4.199642286                
     0.000000000         0.000000000         0.000000000                
     0.000000000         0.000000000         0.000000000                
Si             790                                                      
     4.037842336         1.342947821         2.853089485                
     0.000000000         0.000000000         0.000000000                
     0.000000000         0.000000000         0.000000000                
Si             791                                                      
     8.330597294         16.14810801         2.343930387                
     0.000000000         0.000000000         0.000000000                
     0.000000000         0.000000000         0.000000000                
Si             792                                                      
     6.258369200         17.10611804         4.365736903                
     0.000000000         0.000000000         0.000000000                
     0.000000000         0.000000000         0.000000000                
Si             793                                                      
     5.426907448         16.15601728        -5.975630408                
     0.000000000         0.000000000         0.000000000                
     0.000000000         0.000000000         0.000000000                
Si             794                                                      
     2.352179693         16.15799458        -6.260364039                
     0.000000000         0.000000000         0.000000000                
     0.000000000         0.000000000         0.000000000                
Si             795                                                      
     1.303213085         17.16346022         4.009819863                
     0.000000000         0.000000000         0.000000000                
     0.000000000         0.000000000         0.000000000                
Si             796                                                      
     3.865815767         16.17579044         2.716654620                
     0.000000000         0.000000000         0.000000000                
     0.000000000         0.000000000         0.000000000                
Si             797                                                      
     9.021669547         16.52182089        -2.447108426                
     0.000000000         0.000000000         0.000000000                
     0.000000000         0.000000000         0.000000000                
Si             798                                                      
     7.830336122         13.05459573        -2.689329743                
     0.000000000         0.000000000         0.000000000                
     0.000000000         0.000000000         0.000000000                
Si             799                                                      
     17.19787487         3.832389779         3.303917736                
     0.000000000         0.000000000         0.000000000                
     0.000000000         0.000000000         0.000000000                
Si             800                                                      
     16.07574754         6.148816509        0.2453768092E-01            
     0.000000000         0.000000000         0.000000000                
     0.000000000         0.000000000         0.000000000                
Si             801                                                      
     1.559275621         18.12937952        -4.031927911                
     0.000000000         0.000000000         0.000000000                
     0.000000000         0.000000000         0.000000000                
Si             802                                                      
     3.456511172         18.86098676        -1.949813229                
     0.000000000         0.000000000         0.000000000                
     0.000000000         0.000000000         0.000000000                
Si             803                                                      
     4.383872791         18.47046669        0.8500674806                
     0.000000000         0.000000000         0.000000000                
     0.000000000         0.000000000         0.000000000                
Si             804                                                      
     7.454645915         18.51297901        0.6236646971                
     0.000000000         0.000000000         0.000000000                
     0.000000000         0.000000000         0.000000000                
Si             805                                                      
     8.497680572         18.81353116        -2.296832341                
     0.000000000         0.000000000         0.000000000                
     0.000000000         0.000000000         0.000000000                
Si             806                                                      
     5.889599600         18.17584646        -3.643385141                
     0.000000000         0.000000000         0.000000000                
     0.000000000         0.000000000         0.000000000                
Si             807                                                      
     1.596844640         3.370686286        -4.152544239                
     0.000000000         0.000000000         0.000000000                
     0.000000000         0.000000000         0.000000000                
Si             808                                                      
     3.669072738         2.412676255        -2.130737724                
     0.000000000         0.000000000         0.000000000                
     0.000000000         0.000000000         0.000000000                
Si             809                                                      
     4.500534487         3.362777018        0.5208442191                
     0.000000000         0.000000000         0.000000000                
     0.000000000         0.000000000         0.000000000                
Si             810                                                      
     7.575262244         3.360799700        0.2361105877                
     0.000000000         0.000000000         0.000000000                
     0.000000000         0.000000000         0.000000000                
Si             811                                                      
     8.624228853         2.355334065        -2.486654764                
     0.000000000         0.000000000         0.000000000                
     0.000000000         0.000000000         0.000000000                
Si             812                                                      
     6.061626169         3.343003851        -3.779820006                
     0.000000000         0.000000000         0.000000000                
     0.000000000         0.000000000         0.000000000                
Si             813                                                      
    0.9057723898         2.996973394         4.049366201                
     0.000000000         0.000000000         0.000000000                
     0.000000000         0.000000000         0.000000000                
Si             814                                                      
     2.097105813         6.464198553         3.807144883                
     0.000000000         0.000000000         0.000000000                
     0.000000000         0.000000000         0.000000000                
Si             815                                                      
     11.49034968         11.14648494        -2.466881595                
     0.000000000         0.000000000         0.000000000                
     0.000000000         0.000000000         0.000000000                
Si             816                                                      
     13.38758524         10.41487769        -4.548996275                
     0.000000000         0.000000000         0.000000000                
     0.000000000         0.000000000         0.000000000                
Si             817                                                      
     14.31494685         10.80539777         5.644072269                
     0.000000000         0.000000000         0.000000000                
     0.000000000         0.000000000         0.000000000                
Si             818                                                      
     17.38571997         10.76288546         5.870475053                
     0.000000000         0.000000000         0.000000000                
     0.000000000         0.000000000         0.000000000                
Si             819                                                      
     18.42875462         10.46233330        -4.201977161                
     0.000000000         0.000000000         0.000000000                
     0.000000000         0.000000000         0.000000000                
Si             820                                                      
     15.82067364         11.10001800        -2.855424363                
     0.000000000         0.000000000         0.000000000                
     0.000000000         0.000000000         0.000000000                
Si             821                                                      
     11.52791870         6.391037827        -2.346265263                
     0.000000000         0.000000000         0.000000000                
     0.000000000         0.000000000         0.000000000                
Si             822                                                      
     13.60014679         7.349047861        -4.368071781                
     0.000000000         0.000000000         0.000000000                
     0.000000000         0.000000000         0.000000000                
Si             823                                                      
     14.43160855         6.398947094         5.973295532                
     0.000000000         0.000000000         0.000000000                
     0.000000000         0.000000000         0.000000000                
Si             824                                                      
     17.50633630         6.400924413         6.258029163                
     0.000000000         0.000000000         0.000000000                
     0.000000000         0.000000000         0.000000000                
Si             825                                                      
     18.55530291         7.406390048        -4.012154741                
     0.000000000         0.000000000         0.000000000                
     0.000000000         0.000000000         0.000000000                
Si             826                                                      
     15.99270022         6.418720265        -2.718989497                
     0.000000000         0.000000000         0.000000000                
     0.000000000         0.000000000         0.000000000                
Si             827                                                      
     18.29924037         8.372309348         4.029593032                
     0.000000000         0.000000000         0.000000000                
     0.000000000         0.000000000         0.000000000                
Si             828                                                      
     16.40200483         9.103916595         1.947478353                
     0.000000000         0.000000000         0.000000000                
     0.000000000         0.000000000         0.000000000                
Si             829                                                      
     15.47464319         8.713396510       -0.8524023579                
     0.000000000         0.000000000         0.000000000                
     0.000000000         0.000000000         0.000000000                
Si             830                                                      
     12.40387007         8.755908823       -0.6259995744                
     0.000000000         0.000000000         0.000000000                
     0.000000000         0.000000000         0.000000000                
Si             831                                                      
     11.36083543         9.056460990         2.294497465                
     0.000000000         0.000000000         0.000000000                
     0.000000000         0.000000000         0.000000000                
Si             832                                                      
     13.96891641         8.418776293         3.641050264                
     0.000000000         0.000000000         0.000000000                
     0.000000000         0.000000000         0.000000000                
Si             833                                                      
     18.26167135         13.12775644         4.150209362                
     0.000000000         0.000000000         0.000000000                
     0.000000000         0.000000000         0.000000000                
Si             834                                                      
     16.18944325         12.16974642         2.128402847                
     0.000000000         0.000000000         0.000000000                
     0.000000000         0.000000000         0.000000000                
Si             835                                                      
     15.35798151         13.11984719       -0.5231790963                
     0.000000000         0.000000000         0.000000000                
     0.000000000         0.000000000         0.000000000                
Si             836                                                      
     12.28325375         13.11786986       -0.2384454650                
     0.000000000         0.000000000         0.000000000                
     0.000000000         0.000000000         0.000000000                
Si             837                                                      
     11.23428715         12.11240424         2.484319886                
     0.000000000         0.000000000         0.000000000                
     0.000000000         0.000000000         0.000000000                
Si             838                                                      
     13.79688982         13.10007401         3.777485129                
     0.000000000         0.000000000         0.000000000                
     0.000000000         0.000000000         0.000000000                
Si             839                                                      
     11.49034968         18.12937952        -2.466881595                
     0.000000000         0.000000000         0.000000000                
     0.000000000         0.000000000         0.000000000                
Si             840                                                      
     13.38758524         18.86098676        -4.548996275                
     0.000000000         0.000000000         0.000000000                
     0.000000000         0.000000000         0.000000000                
Si             841                                                      
     14.31494685         18.47046669         5.644072269                
     0.000000000         0.000000000         0.000000000                
     0.000000000         0.000000000         0.000000000                
Si             842                                                      
     17.38571997         18.51297901         5.870475053                
     0.000000000         0.000000000         0.000000000                
     0.000000000         0.000000000         0.000000000                
Si             843                                                      
     18.42875462         18.81353116        -4.201977161                
     0.000000000         0.000000000         0.000000000                
     0.000000000         0.000000000         0.000000000                
Si             844                                                      
     15.82067364         18.17584646        -2.855424363                
     0.000000000         0.000000000         0.000000000                
     0.000000000         0.000000000         0.000000000                
Si             845                                                      
     11.52791870         3.370686286        -2.346265263                
     0.000000000         0.000000000         0.000000000                
     0.000000000         0.000000000         0.000000000                
Si             846                                                      
     13.60014679         2.412676255        -4.368071781                
     0.000000000         0.000000000         0.000000000                
     0.000000000         0.000000000         0.000000000                
Si             847                                                      
     14.43160855         3.362777018         5.973295532                
     0.000000000         0.000000000         0.000000000                
     0.000000000         0.000000000         0.000000000                
Si             848                                                      
     17.50633630         3.360799700         6.258029163                
     0.000000000         0.000000000         0.000000000                
     0.000000000         0.000000000         0.000000000                
Si             849                                                      
     18.55530291         2.355334065        -4.012154741                
     0.000000000         0.000000000         0.000000000                
     0.000000000         0.000000000         0.000000000                
Si             850                                                      
     15.99270022         3.343003851        -2.718989497                
     0.000000000         0.000000000         0.000000000                
     0.000000000         0.000000000         0.000000000                
Si             851                                                      
     10.83684645         2.996973394         2.444773548                
     0.000000000         0.000000000         0.000000000                
     0.000000000         0.000000000         0.000000000                
Si             852                                                      
     12.02817988         6.464198553         2.686994866                
     0.000000000         0.000000000         0.000000000                
     0.000000000         0.000000000         0.000000000                
Si             853                                                      
     2.410510539         15.71804157        -3.188602258                
     0.000000000         0.000000000         0.000000000                
     0.000000000         0.000000000         0.000000000                
Si             854                                                      
     4.056626847         13.51728788        0.6012938486E-01            
     0.000000000         0.000000000         0.000000000                
     0.000000000         0.000000000         0.000000000                
Si             855                                                      
     18.29924037         1.389414766         4.029593032                
     0.000000000         0.000000000         0.000000000                
     0.000000000         0.000000000         0.000000000                
Si             856                                                      
     16.40200483        0.6578075187         1.947478353                
     0.000000000         0.000000000         0.000000000                
     0.000000000         0.000000000         0.000000000                
Si             857                                                      
     15.47464319         1.048327604       -0.8524023579                
     0.000000000         0.000000000         0.000000000                
     0.000000000         0.000000000         0.000000000                
Si             858                                                      
     12.40387007         1.005815291       -0.6259995744                
     0.000000000         0.000000000         0.000000000                
     0.000000000         0.000000000         0.000000000                
Si             859                                                      
     11.36083543        0.7052631239         2.294497465                
     0.000000000         0.000000000         0.000000000                
     0.000000000         0.000000000         0.000000000                
Si             860                                                      
     13.96891641         1.342947821         3.641050264                
     0.000000000         0.000000000         0.000000000                
     0.000000000         0.000000000         0.000000000                
Si             861                                                      
     18.26167135         16.14810801         4.150209362                
     0.000000000         0.000000000         0.000000000                
     0.000000000         0.000000000         0.000000000                
Si             862                                                      
     16.18944325         17.10611804         2.128402847                
     0.000000000         0.000000000         0.000000000                
     0.000000000         0.000000000         0.000000000                
Si             863                                                      
     15.35798151         16.15601728       -0.5231790963                
     0.000000000         0.000000000         0.000000000                
     0.000000000         0.000000000         0.000000000                
Si             864                                                      
     12.28325375         16.15799458       -0.2384454650                
     0.000000000         0.000000000         0.000000000                
     0.000000000         0.000000000         0.000000000                
Si             865                                                      
     11.23428715         17.16346022         2.484319886                
     0.000000000         0.000000000         0.000000000                
     0.000000000         0.000000000         0.000000000                
Si             866                                                      
     13.79688982         16.17579044         3.777485129                
     0.000000000         0.000000000         0.000000000                
     0.000000000         0.000000000         0.000000000                
Si             867                                                      
     18.95274361         16.52182089        -4.051701079                
     0.000000000         0.000000000         0.000000000                
     0.000000000         0.000000000         0.000000000                
Si             868                                                      
     17.76141017         13.05459573        -3.809479761                
     0.000000000         0.000000000         0.000000000                
     0.000000000         0.000000000         0.000000000                
Si             869                                                      
     7.516931395         3.800752707         3.307872368                
     0.000000000         0.000000000         0.000000000                
     0.000000000         0.000000000         0.000000000                
Si             870                                                      
     5.870815089         6.001506401        -6.436345242                
     0.000000000         0.000000000         0.000000000                
     0.000000000         0.000000000         0.000000000                
Si             871                                                      
     8.368166315         8.372309348         2.464546718                
     0.000000000         0.000000000         0.000000000                
     0.000000000         0.000000000         0.000000000                
Si             872                                                      
     6.470930764         9.103916595         4.546661397                
     0.000000000         0.000000000         0.000000000                
     0.000000000         0.000000000         0.000000000                
Si             873                                                      
     5.543569144         8.713396510        -5.646407146                
     0.000000000         0.000000000         0.000000000                
     0.000000000         0.000000000         0.000000000                
Si             874                                                      
     2.472796021         8.755908823        -5.872809930                
     0.000000000         0.000000000         0.000000000                
     0.000000000         0.000000000         0.000000000                
Si             875                                                      
     1.429761365         9.056460990         4.199642286                
     0.000000000         0.000000000         0.000000000                
     0.000000000         0.000000000         0.000000000                
Si             876                                                      
     4.037842336         8.418776293         2.853089485                
     0.000000000         0.000000000         0.000000000                
     0.000000000         0.000000000         0.000000000                
Si             877                                                      
     8.330597294         13.12775644         2.343930387                
     0.000000000         0.000000000         0.000000000                
     0.000000000         0.000000000         0.000000000                
Si             878                                                      
     6.258369200         12.16974642         4.365736903                
     0.000000000         0.000000000         0.000000000                
     0.000000000         0.000000000         0.000000000                
Si             879                                                      
     5.426907448         13.11984719        -5.975630408                
     0.000000000         0.000000000         0.000000000                
     0.000000000         0.000000000         0.000000000                
Si             880                                                      
     2.352179693         13.11786986        -6.260364039                
     0.000000000         0.000000000         0.000000000                
     0.000000000         0.000000000         0.000000000                
Si             881                                                      
     1.303213085         12.11240424         4.009819863                
     0.000000000         0.000000000         0.000000000                
     0.000000000         0.000000000         0.000000000                
Si             882                                                      
     3.865815767         13.10007401         2.716654620                
     0.000000000         0.000000000         0.000000000                
     0.000000000         0.000000000         0.000000000                
Si             883                                                      
     1.559275621         11.14648494        -4.031927911                
     0.000000000         0.000000000         0.000000000                
     0.000000000         0.000000000         0.000000000                
Si             884                                                      
     3.456511172         10.41487769        -1.949813229                
     0.000000000         0.000000000         0.000000000                
     0.000000000         0.000000000         0.000000000                
Si             885                                                      
     4.383872791         10.80539777        0.8500674806                
     0.000000000         0.000000000         0.000000000                
     0.000000000         0.000000000         0.000000000                
Si             886                                                      
     7.454645915         10.76288546        0.6236646971                
     0.000000000         0.000000000         0.000000000                
     0.000000000         0.000000000         0.000000000                
Si             887                                                      
     8.497680572         10.46233330        -2.296832341                
     0.000000000         0.000000000         0.000000000                
     0.000000000         0.000000000         0.000000000                
Si             888                                                      
     5.889599600         11.10001800        -3.643385141                
     0.000000000         0.000000000         0.000000000                
     0.000000000         0.000000000         0.000000000                
Si             889                                                      
     1.596844640         6.391037827        -4.152544239                
     0.000000000         0.000000000         0.000000000                
     0.000000000         0.000000000         0.000000000                
Si             890                                                      
     3.669072738         7.349047861        -2.130737724                
     0.000000000         0.000000000         0.000000000                
     0.000000000         0.000000000         0.000000000                
Si             891                                                      
     4.500534487         6.398947094        0.5208442191                
     0.000000000         0.000000000         0.000000000                
     0.000000000         0.000000000         0.000000000                
Si             892                                                      
     7.575262244         6.400924413        0.2361105877                
     0.000000000         0.000000000         0.000000000                
     0.000000000         0.000000000         0.000000000                
Si             893                                                      
     8.624228853         7.406390048        -2.486654764                
     0.000000000         0.000000000         0.000000000                
     0.000000000         0.000000000         0.000000000                
Si             894                                                      
     6.061626169         6.418720265        -3.779820006                
     0.000000000         0.000000000         0.000000000                
     0.000000000         0.000000000         0.000000000                
Si             895                                                      
     12.34158460         13.55782288        -3.310207246                
     0.000000000         0.000000000         0.000000000                
     0.000000000         0.000000000         0.000000000                
Si             896                                                      
     13.98770090         15.75857658         6.434010366                
     0.000000000         0.000000000         0.000000000                
     0.000000000         0.000000000         0.000000000                
Si             897                                                      
    -11.49398180        -18.12472558         15.45749598                
     0.000000000         0.000000000         0.000000000                
     0.000000000         0.000000000         0.000000000                
Si             898                                                      
    -13.39121735        -18.85633283         17.53961065                
     0.000000000         0.000000000         0.000000000                
     0.000000000         0.000000000         0.000000000                
Si             899                                                      
    -14.31857896        -18.46581273         7.346542108                
     0.000000000         0.000000000         0.000000000                
     0.000000000         0.000000000         0.000000000                
Si             900                                                      
    -17.38935208        -18.50832505         7.120139325                
     0.000000000         0.000000000         0.000000000                
     0.000000000         0.000000000         0.000000000                
Si             901                                                      
    -18.43238674        -18.80887720         17.19259153                
     0.000000000         0.000000000         0.000000000                
     0.000000000         0.000000000         0.000000000                
Si             902                                                      
    -15.82430579        -18.17119252         15.84603873                
     0.000000000         0.000000000         0.000000000                
     0.000000000         0.000000000         0.000000000                
Si             903                                                      
    -11.53155082        -3.366032343         15.33687964                
     0.000000000         0.000000000         0.000000000                
     0.000000000         0.000000000         0.000000000                
Si             904                                                      
    -13.60377891        -2.408022311         17.35868615                
     0.000000000         0.000000000         0.000000000                
     0.000000000         0.000000000         0.000000000                
Si             905                                                      
    -14.43524066        -3.358123074         7.017318847                
     0.000000000         0.000000000         0.000000000                
     0.000000000         0.000000000         0.000000000                
Si             906                                                      
    -17.50996842        -3.356145759         6.732585215                
     0.000000000         0.000000000         0.000000000                
     0.000000000         0.000000000         0.000000000                
Si             907                                                      
    -18.55893504        -2.350680123         17.00276912                
     0.000000000         0.000000000         0.000000000                
     0.000000000         0.000000000         0.000000000                
Si             908                                                      
    -15.99633234        -3.338349907         15.70960388                
     0.000000000         0.000000000         0.000000000                
     0.000000000         0.000000000         0.000000000                
Si             909                                                      
    -10.84047856        -2.992319452         10.54584083                
     0.000000000         0.000000000         0.000000000                
     0.000000000         0.000000000         0.000000000                
Si             910                                                      
    -12.03181199        -6.459544611         10.30361949                
     0.000000000         0.000000000         0.000000000                
     0.000000000         0.000000000         0.000000000                
Si             911                                                      
    -2.664273248        -15.68175057         16.29686700                
     0.000000000         0.000000000         0.000000000                
     0.000000000         0.000000000         0.000000000                
Si             912                                                      
    -3.786400579        -13.36532383         13.01748694                
     0.000000000         0.000000000         0.000000000                
     0.000000000         0.000000000         0.000000000                
Si             913                                                      
    -18.30287250        -1.384760825         8.961021345                
     0.000000000         0.000000000         0.000000000                
     0.000000000         0.000000000         0.000000000                
Si             914                                                      
    -16.40563694       -0.6531535764         11.04313604                
     0.000000000         0.000000000         0.000000000                
     0.000000000         0.000000000         0.000000000                
Si             915                                                      
    -15.47827532        -1.043673661         13.84301674                
     0.000000000         0.000000000         0.000000000                
     0.000000000         0.000000000         0.000000000                
Si             916                                                      
    -12.40750220        -1.001161348         13.61661396                
     0.000000000         0.000000000         0.000000000                
     0.000000000         0.000000000         0.000000000                
Si             917                                                      
    -11.36446755       -0.7006091816         10.69611691                
     0.000000000         0.000000000         0.000000000                
     0.000000000         0.000000000         0.000000000                
Si             918                                                      
    -13.97254852        -1.338293877         9.349564112                
     0.000000000         0.000000000         0.000000000                
     0.000000000         0.000000000         0.000000000                
Si             919                                                      
    -18.26530346        -16.14345405         8.840405014                
     0.000000000         0.000000000         0.000000000                
     0.000000000         0.000000000         0.000000000                
Si             920                                                      
    -16.19307537        -17.10146410         10.86221154                
     0.000000000         0.000000000         0.000000000                
     0.000000000         0.000000000         0.000000000                
Si             921                                                      
    -15.36161362        -16.15136333         13.51379346                
     0.000000000         0.000000000         0.000000000                
     0.000000000         0.000000000         0.000000000                
Si             922                                                      
    -12.28688586        -16.15334064         13.22905984                
     0.000000000         0.000000000         0.000000000                
     0.000000000         0.000000000         0.000000000                
Si             923                                                      
    -11.23791926        -17.15880627         10.50629449                
     0.000000000         0.000000000         0.000000000                
     0.000000000         0.000000000         0.000000000                
Si             924                                                      
    -13.80052195        -16.17113649         9.213129248                
     0.000000000         0.000000000         0.000000000                
     0.000000000         0.000000000         0.000000000                
Si             925                                                      
    -18.95637573        -16.51716694         17.04231546                
     0.000000000         0.000000000         0.000000000                
     0.000000000         0.000000000         0.000000000                
Si             926                                                      
    -17.76504229        -13.04994179         16.80009415                
     0.000000000         0.000000000         0.000000000                
     0.000000000         0.000000000         0.000000000                
Si             927                                                      
    -8.371798437        -8.367655405         10.52606767                
     0.000000000         0.000000000         0.000000000                
     0.000000000         0.000000000         0.000000000                
Si             928                                                      
    -6.474562885        -9.099262653         8.443952979                
     0.000000000         0.000000000         0.000000000                
     0.000000000         0.000000000         0.000000000                
Si             929                                                      
    -5.547201266        -8.708742569         18.63702153                
     0.000000000         0.000000000         0.000000000                
     0.000000000         0.000000000         0.000000000                
Si             930                                                      
    -2.476428142        -8.751254882         18.86342430                
     0.000000000         0.000000000         0.000000000                
     0.000000000         0.000000000         0.000000000                
Si             931                                                      
    -1.433393486        -9.051807047         8.790972092                
     0.000000000         0.000000000         0.000000000                
     0.000000000         0.000000000         0.000000000                
Si             932                                                      
    -4.041474456        -8.414122352         10.13752489                
     0.000000000         0.000000000         0.000000000                
     0.000000000         0.000000000         0.000000000                
Si             933                                                      
    -8.334229416        -13.12310252         10.64668398                
     0.000000000         0.000000000         0.000000000                
     0.000000000         0.000000000         0.000000000                
Si             934                                                      
    -6.262001320        -12.16509249         8.624877474                
     0.000000000         0.000000000         0.000000000                
     0.000000000         0.000000000         0.000000000                
Si             935                                                      
    -5.430539569        -13.11519325         18.96624479                
     0.000000000         0.000000000         0.000000000                
     0.000000000         0.000000000         0.000000000                
Si             936                                                      
    -2.355811813        -13.11321593         19.25097842                
     0.000000000         0.000000000         0.000000000                
     0.000000000         0.000000000         0.000000000                
Si             937                                                      
    -1.306845205        -12.10775029         8.980794513                
     0.000000000         0.000000000         0.000000000                
     0.000000000         0.000000000         0.000000000                
Si             938                                                      
    -3.869447888        -13.09542008         10.27395976                
     0.000000000         0.000000000         0.000000000                
     0.000000000         0.000000000         0.000000000                
Si             939                                                      
    -1.562907741        -11.14183099         17.02254228                
     0.000000000         0.000000000         0.000000000                
     0.000000000         0.000000000         0.000000000                
Si             940                                                      
    -3.460143294        -10.41022375         14.94042761                
     0.000000000         0.000000000         0.000000000                
     0.000000000         0.000000000         0.000000000                
Si             941                                                      
    -4.387504912        -10.80074383         12.14054690                
     0.000000000         0.000000000         0.000000000                
     0.000000000         0.000000000         0.000000000                
Si             942                                                      
    -7.458278034        -10.75823152         12.36694968                
     0.000000000         0.000000000         0.000000000                
     0.000000000         0.000000000         0.000000000                
Si             943                                                      
    -8.501312693        -10.45767935         15.28744672                
     0.000000000         0.000000000         0.000000000                
     0.000000000         0.000000000         0.000000000                
Si             944                                                      
    -5.893231720        -11.09536406         16.63399952                
     0.000000000         0.000000000         0.000000000                
     0.000000000         0.000000000         0.000000000                
Si             945                                                      
    -1.600476763        -6.386383886         17.14315862                
     0.000000000         0.000000000         0.000000000                
     0.000000000         0.000000000         0.000000000                
Si             946                                                      
    -3.672704858        -7.344393918         15.12135211                
     0.000000000         0.000000000         0.000000000                
     0.000000000         0.000000000         0.000000000                
Si             947                                                      
    -4.504166609        -6.394293153         12.46977016                
     0.000000000         0.000000000         0.000000000                
     0.000000000         0.000000000         0.000000000                
Si             948                                                      
    -7.578894367        -6.396270471         12.75450378                
     0.000000000         0.000000000         0.000000000                
     0.000000000         0.000000000         0.000000000                
Si             949                                                      
    -8.627860973        -7.401736106         15.47726914                
     0.000000000         0.000000000         0.000000000                
     0.000000000         0.000000000         0.000000000                
Si             950                                                      
    -6.065258290        -6.414066323         16.77043438                
     0.000000000         0.000000000         0.000000000                
     0.000000000         0.000000000         0.000000000                
Si             951                                                      
    -8.371798437        -1.384760825         10.52606767                
     0.000000000         0.000000000         0.000000000                
     0.000000000         0.000000000         0.000000000                
Si             952                                                      
    -6.474562885       -0.6531535764         8.443952979                
     0.000000000         0.000000000         0.000000000                
     0.000000000         0.000000000         0.000000000                
Si             953                                                      
    -5.547201266        -1.043673661         18.63702153                
     0.000000000         0.000000000         0.000000000                
     0.000000000         0.000000000         0.000000000                
Si             954                                                      
    -2.476428142        -1.001161348         18.86342430                
     0.000000000         0.000000000         0.000000000                
     0.000000000         0.000000000         0.000000000                
Si             955                                                      
    -1.433393486       -0.7006091816         8.790972092                
     0.000000000         0.000000000         0.000000000                
     0.000000000         0.000000000         0.000000000                
Si             956                                                      
    -4.041474456        -1.338293877         10.13752489                
     0.000000000         0.000000000         0.000000000                
     0.000000000         0.000000000         0.000000000                
Si             957                                                      
    -8.334229416        -16.14345405         10.64668398                
     0.000000000         0.000000000         0.000000000                
     0.000000000         0.000000000         0.000000000                
Si             958                                                      
    -6.262001320        -17.10146410         8.624877474                
     0.000000000         0.000000000         0.000000000                
     0.000000000         0.000000000         0.000000000                
Si             959                                                      
    -5.430539569        -16.15136333         18.96624479                
     0.000000000         0.000000000         0.000000000                
     0.000000000         0.000000000         0.000000000                
Si             960                                                      
    -2.355811813        -16.15334064         19.25097842                
     0.000000000         0.000000000         0.000000000                
     0.000000000         0.000000000         0.000000000                
Si             961                                                      
    -1.306845205        -17.15880627         8.980794513                
     0.000000000         0.000000000         0.000000000                
     0.000000000         0.000000000         0.000000000                
Si             962                                                      
    -3.869447888        -16.17113649         10.27395976                
     0.000000000         0.000000000         0.000000000                
     0.000000000         0.000000000         0.000000000                
Si             963                                                      
    -9.025301667        -16.51716694         15.43772280                
     0.000000000         0.000000000         0.000000000                
     0.000000000         0.000000000         0.000000000                
Si             964                                                      
    -7.833968244        -13.04994179         15.67994413                
     0.000000000         0.000000000         0.000000000                
     0.000000000         0.000000000         0.000000000                
Si             965                                                      
    -17.45163759        -3.796098765         9.804346997                
     0.000000000         0.000000000         0.000000000                
     0.000000000         0.000000000         0.000000000                
Si             966                                                      
    -15.80552127        -5.996852460         13.05307864                
     0.000000000         0.000000000         0.000000000                
     0.000000000         0.000000000         0.000000000                
Si             967                                                      
    -1.562907741        -18.12472558         17.02254228                
     0.000000000         0.000000000         0.000000000                
     0.000000000         0.000000000         0.000000000                
Si             968                                                      
    -3.460143294        -18.85633283         14.94042761                
     0.000000000         0.000000000         0.000000000                
     0.000000000         0.000000000         0.000000000                
Si             969                                                      
    -4.387504912        -18.46581273         12.14054690                
     0.000000000         0.000000000         0.000000000                
     0.000000000         0.000000000         0.000000000                
Si             970                                                      
    -7.458278034        -18.50832505         12.36694968                
     0.000000000         0.000000000         0.000000000                
     0.000000000         0.000000000         0.000000000                
Si             971                                                      
    -8.501312693        -18.80887720         15.28744672                
     0.000000000         0.000000000         0.000000000                
     0.000000000         0.000000000         0.000000000                
Si             972                                                      
    -5.893231720        -18.17119252         16.63399952                
     0.000000000         0.000000000         0.000000000                
     0.000000000         0.000000000         0.000000000                
Si             973                                                      
    -1.600476763        -3.366032343         17.14315862                
     0.000000000         0.000000000         0.000000000                
     0.000000000         0.000000000         0.000000000                
Si             974                                                      
    -3.672704858        -2.408022311         15.12135211                
     0.000000000         0.000000000         0.000000000                
     0.000000000         0.000000000         0.000000000                
Si             975                                                      
    -4.504166609        -3.358123074         12.46977016                
     0.000000000         0.000000000         0.000000000                
     0.000000000         0.000000000         0.000000000                
Si             976                                                      
    -7.578894367        -3.356145759         12.75450378                
     0.000000000         0.000000000         0.000000000                
     0.000000000         0.000000000         0.000000000                
Si             977                                                      
    -8.627860973        -2.350680123         15.47726914                
     0.000000000         0.000000000         0.000000000                
     0.000000000         0.000000000         0.000000000                
Si             978                                                      
    -6.065258290        -3.338349907         16.77043438                
     0.000000000         0.000000000         0.000000000                
     0.000000000         0.000000000         0.000000000                
Si             979                                                      
   -0.9094045110        -2.992319452         8.941248175                
     0.000000000         0.000000000         0.000000000                
     0.000000000         0.000000000         0.000000000                
Si             980                                                      
    -2.100737934        -6.459544611         9.183469494                
     0.000000000         0.000000000         0.000000000                
     0.000000000         0.000000000         0.000000000                
Si             981                                                      
    -12.34521672        -15.71338762         16.30082163                
     0.000000000         0.000000000         0.000000000                
     0.000000000         0.000000000         0.000000000                
Si             982                                                      
    -13.99133302        -13.51263394         6.556604012                
     0.000000000         0.000000000         0.000000000                
     0.000000000         0.000000000         0.000000000                
Si             983                                                      
    -11.49398180        -11.14183099         15.45749598                
     0.000000000         0.000000000         0.000000000                
     0.000000000         0.000000000         0.000000000                
Si             984                                                      
    -13.39121735        -10.41022375         17.53961065                
     0.000000000         0.000000000         0.000000000                
     0.000000000         0.000000000         0.000000000                
Si             985                                                      
    -14.31857896        -10.80074383         7.346542108                
     0.000000000         0.000000000         0.000000000                
     0.000000000         0.000000000         0.000000000                
Si             986                                                      
    -17.38935208        -10.75823152         7.120139325                
     0.000000000         0.000000000         0.000000000                
     0.000000000         0.000000000         0.000000000                
Si             987                                                      
    -18.43238674        -10.45767935         17.19259153                
     0.000000000         0.000000000         0.000000000                
     0.000000000         0.000000000         0.000000000                
Si             988                                                      
    -15.82430579        -11.09536406         15.84603873                
     0.000000000         0.000000000         0.000000000                
     0.000000000         0.000000000         0.000000000                
Si             989                                                      
    -11.53155082        -6.386383886         15.33687964                
     0.000000000         0.000000000         0.000000000                
     0.000000000         0.000000000         0.000000000                
Si             990                                                      
    -13.60377891        -7.344393918         17.35868615                
     0.000000000         0.000000000         0.000000000                
     0.000000000         0.000000000         0.000000000                
Si             991                                                      
    -14.43524066        -6.394293153         7.017318847                
     0.000000000         0.000000000         0.000000000                
     0.000000000         0.000000000         0.000000000                
Si             992                                                      
    -17.50996842        -6.396270471         6.732585215                
     0.000000000         0.000000000         0.000000000                
     0.000000000         0.000000000         0.000000000                
Si             993                                                      
    -18.55893504        -7.401736106         17.00276912                
     0.000000000         0.000000000         0.000000000                
     0.000000000         0.000000000         0.000000000                
Si             994                                                      
    -15.99633234        -6.414066323         15.70960388                
     0.000000000         0.000000000         0.000000000                
     0.000000000         0.000000000         0.000000000                
Si             995                                                      
    -18.30287250        -8.367655405         8.961021345                
     0.000000000         0.000000000         0.000000000                
     0.000000000         0.000000000         0.000000000                
Si             996                                                      
    -16.40563694        -9.099262653         11.04313604                
     0.000000000         0.000000000         0.000000000                
     0.000000000         0.000000000         0.000000000                
Si             997                                                      
    -15.47827532        -8.708742569         13.84301674                
     0.000000000         0.000000000         0.000000000                
     0.000000000         0.000000000         0.000000000                
Si             998                                                      
    -12.40750220        -8.751254882         13.61661396                
     0.000000000         0.000000000         0.000000000                
     0.000000000         0.000000000         0.000000000                
Si             999                                                      
    -11.36446755        -9.051807047         10.69611691                
     0.000000000         0.000000000         0.000000000                
     0.000000000         0.000000000         0.000000000                
Si            1000                                                      
    -13.97254852        -8.414122352         9.349564112                
     0.000000000         0.000000000         0.000000000                
     0.000000000         0.000000000         0.000000000                
Si            1001                                                      
    -18.26530346        -13.12310252         8.840405014                
     0.000000000         0.000000000         0.000000000                
     0.000000000         0.000000000         0.000000000                
Si            1002                                                      
    -16.19307537        -12.16509249         10.86221154                
     0.000000000         0.000000000         0.000000000                
     0.000000000         0.000000000         0.000000000                
Si            1003                                                      
    -15.36161362        -13.11519325         13.51379346                
     0.000000000         0.000000000         0.000000000                
     0.000000000         0.000000000         0.000000000                
Si            1004                                                      
    -12.28688586        -13.11321593         13.22905984                
     0.000000000         0.000000000         0.000000000                
     0.000000000         0.000000000         0.000000000                
Si            1005                                                      
    -11.23791926        -12.10775029         10.50629449                
     0.000000000         0.000000000         0.000000000                
     0.000000000         0.000000000         0.000000000                
Si            1006                                                      
    -13.80052195        -13.09542008         9.213129248                
     0.000000000         0.000000000         0.000000000                
     0.000000000         0.000000000         0.000000000                
Si            1007                                                      
    -7.520563519        -5.956317462         9.682742008                
     0.000000000         0.000000000         0.000000000                
     0.000000000         0.000000000         0.000000000                
Si            1008                                                      
    -5.874447210        -3.755563769         19.42695962                
     0.000000000         0.000000000         0.000000000                
     0.000000000         0.000000000         0.000000000                
Si            1009                                                      
     8.368166315        -18.12472558         15.45749598                
     0.000000000         0.000000000         0.000000000                
     0.000000000         0.000000000         0.000000000                
Si            1010                                                      
     6.470930764        -18.85633283         17.53961065                
     0.000000000         0.000000000         0.000000000                
     0.000000000         0.000000000         0.000000000                
Si            1011                                                      
     5.543569144        -18.46581273         7.346542108                
     0.000000000         0.000000000         0.000000000                
     0.000000000         0.000000000         0.000000000                
Si            1012                                                      
     2.472796021        -18.50832505         7.120139325                
     0.000000000         0.000000000         0.000000000                
     0.000000000         0.000000000         0.000000000                
Si            1013                                                      
     1.429761365        -18.80887720         17.19259153                
     0.000000000         0.000000000         0.000000000                
     0.000000000         0.000000000         0.000000000                
Si            1014                                                      
     4.037842336        -18.17119252         15.84603873                
     0.000000000         0.000000000         0.000000000                
     0.000000000         0.000000000         0.000000000                
Si            1015                                                      
     8.330597294        -3.366032343         15.33687964                
     0.000000000         0.000000000         0.000000000                
     0.000000000         0.000000000         0.000000000                
Si            1016                                                      
     6.258369200        -2.408022311         17.35868615                
     0.000000000         0.000000000         0.000000000                
     0.000000000         0.000000000         0.000000000                
Si            1017                                                      
     5.426907448        -3.358123074         7.017318847                
     0.000000000         0.000000000         0.000000000                
     0.000000000         0.000000000         0.000000000                
Si            1018                                                      
     2.352179693        -3.356145759         6.732585215                
     0.000000000         0.000000000         0.000000000                
     0.000000000         0.000000000         0.000000000                
Si            1019                                                      
     1.303213085        -2.350680123         17.00276912                
     0.000000000         0.000000000         0.000000000                
     0.000000000         0.000000000         0.000000000                
Si            1020                                                      
     3.865815767        -3.338349907         15.70960388                
     0.000000000         0.000000000         0.000000000                
     0.000000000         0.000000000         0.000000000                
Si            1021                                                      
     9.021669547        -2.992319452         10.54584083                
     0.000000000         0.000000000         0.000000000                
     0.000000000         0.000000000         0.000000000                
Si            1022                                                      
     7.830336122        -6.459544611         10.30361949                
     0.000000000         0.000000000         0.000000000                
     0.000000000         0.000000000         0.000000000                
Si            1023                                                      
     17.19787487        -15.68175057         16.29686700                
     0.000000000         0.000000000         0.000000000                
     0.000000000         0.000000000         0.000000000                
Si            1024                                                      
     16.07574754        -13.36532383         13.01748694                
     0.000000000         0.000000000         0.000000000                
     0.000000000         0.000000000         0.000000000                
Si            1025                                                      
     1.559275621        -1.384760825         8.961021345                
     0.000000000         0.000000000         0.000000000                
     0.000000000         0.000000000         0.000000000                
Si            1026                                                      
     3.456511172       -0.6531535764         11.04313604                
     0.000000000         0.000000000         0.000000000                
     0.000000000         0.000000000         0.000000000                
Si            1027                                                      
     4.383872791        -1.043673661         13.84301674                
     0.000000000         0.000000000         0.000000000                
     0.000000000         0.000000000         0.000000000                
Si            1028                                                      
     7.454645915        -1.001161348         13.61661396                
     0.000000000         0.000000000         0.000000000                
     0.000000000         0.000000000         0.000000000                
Si            1029                                                      
     8.497680572       -0.7006091816         10.69611691                
     0.000000000         0.000000000         0.000000000                
     0.000000000         0.000000000         0.000000000                
Si            1030                                                      
     5.889599600        -1.338293877         9.349564112                
     0.000000000         0.000000000         0.000000000                
     0.000000000         0.000000000         0.000000000                
Si            1031                                                      
     1.596844640        -16.14345405         8.840405014                
     0.000000000         0.000000000         0.000000000                
     0.000000000         0.000000000         0.000000000                
Si            1032                                                      
     3.669072738        -17.10146410         10.86221154                
     0.000000000         0.000000000         0.000000000                
     0.000000000         0.000000000         0.000000000                
Si            1033                                                      
     4.500534487        -16.15136333         13.51379346                
     0.000000000         0.000000000         0.000000000                
     0.000000000         0.000000000         0.000000000                
Si            1034                                                      
     7.575262244        -16.15334064         13.22905984                
     0.000000000         0.000000000         0.000000000                
     0.000000000         0.000000000         0.000000000                
Si            1035                                                      
     8.624228853        -17.15880627         10.50629449                
     0.000000000         0.000000000         0.000000000                
     0.000000000         0.000000000         0.000000000                
Si            1036                                                      
     6.061626169        -16.17113649         9.213129248                
     0.000000000         0.000000000         0.000000000                
     0.000000000         0.000000000         0.000000000                
Si            1037                                                      
    0.9057723898        -16.51716694         17.04231546                
     0.000000000         0.000000000         0.000000000                
     0.000000000         0.000000000         0.000000000                
Si            1038                                                      
     2.097105813        -13.04994179         16.80009415                
     0.000000000         0.000000000         0.000000000                
     0.000000000         0.000000000         0.000000000                
Si            1039                                                      
     11.49034968        -8.367655405         10.52606767                
     0.000000000         0.000000000         0.000000000                
     0.000000000         0.000000000         0.000000000                
Si            1040                                                      
     13.38758524        -9.099262653         8.443952979                
     0.000000000         0.000000000         0.000000000                
     0.000000000         0.000000000         0.000000000                
Si            1041                                                      
     14.31494685        -8.708742569         18.63702153                
     0.000000000         0.000000000         0.000000000                
     0.000000000         0.000000000         0.000000000                
Si            1042                                                      
     17.38571997        -8.751254882         18.86342430                
     0.000000000         0.000000000         0.000000000                
     0.000000000         0.000000000         0.000000000                
Si            1043                                                      
     18.42875462        -9.051807047         8.790972092                
     0.000000000         0.000000000         0.000000000                
     0.000000000         0.000000000         0.000000000                
Si            1044                                                      
     15.82067364        -8.414122352         10.13752489                
     0.000000000         0.000000000         0.000000000                
     0.000000000         0.000000000         0.000000000                
Si            1045                                                      
     11.52791870        -13.12310252         10.64668398                
     0.000000000         0.000000000         0.000000000                
     0.000000000         0.000000000         0.000000000                
Si            1046                                                      
     13.60014679        -12.16509249         8.624877474                
     0.000000000         0.000000000         0.000000000                
     0.000000000         0.000000000         0.000000000                
Si            1047                                                      
     14.43160855        -13.11519325         18.96624479                
     0.000000000         0.000000000         0.000000000                
     0.000000000         0.000000000         0.000000000                
Si            1048                                                      
     17.50633630        -13.11321593         19.25097842                
     0.000000000         0.000000000         0.000000000                
     0.000000000         0.000000000         0.000000000                
Si            1049                                                      
     18.55530291        -12.10775029         8.980794513                
     0.000000000         0.000000000         0.000000000                
     0.000000000         0.000000000         0.000000000                
Si            1050                                                      
     15.99270022        -13.09542008         10.27395976                
     0.000000000         0.000000000         0.000000000                
     0.000000000         0.000000000         0.000000000                
Si            1051                                                      
     18.29924037        -11.14183099         17.02254228                
     0.000000000         0.000000000         0.000000000                
     0.000000000         0.000000000         0.000000000                
Si            1052                                                      
     16.40200483        -10.41022375         14.94042761                
     0.000000000         0.000000000         0.000000000                
     0.000000000         0.000000000         0.000000000                
Si            1053                                                      
     15.47464319        -10.80074383         12.14054690                
     0.000000000         0.000000000         0.000000000                
     0.000000000         0.000000000         0.000000000                
Si            1054                                                      
     12.40387007        -10.75823152         12.36694968                
     0.000000000         0.000000000         0.000000000                
     0.000000000         0.000000000         0.000000000                
Si            1055                                                      
     11.36083543        -10.45767935         15.28744672                
     0.000000000         0.000000000         0.000000000                
     0.000000000         0.000000000         0.000000000                
Si            1056                                                      
     13.96891641        -11.09536406         16.63399952                
     0.000000000         0.000000000         0.000000000                
     0.000000000         0.000000000         0.000000000                
Si            1057                                                      
     18.26167135        -6.386383886         17.14315862                
     0.000000000         0.000000000         0.000000000                
     0.000000000         0.000000000         0.000000000                
Si            1058                                                      
     16.18944325        -7.344393918         15.12135211                
     0.000000000         0.000000000         0.000000000                
     0.000000000         0.000000000         0.000000000                
Si            1059                                                      
     15.35798151        -6.394293153         12.46977016                
     0.000000000         0.000000000         0.000000000                
     0.000000000         0.000000000         0.000000000                
Si            1060                                                      
     12.28325375        -6.396270471         12.75450378                
     0.000000000         0.000000000         0.000000000                
     0.000000000         0.000000000         0.000000000                
Si            1061                                                      
     11.23428715        -7.401736106         15.47726914                
     0.000000000         0.000000000         0.000000000                
     0.000000000         0.000000000         0.000000000                
Si            1062                                                      
     13.79688982        -6.414066323         16.77043438                
     0.000000000         0.000000000         0.000000000                
     0.000000000         0.000000000         0.000000000                
Si            1063                                                      
     11.49034968        -1.384760825         10.52606767                
     0.000000000         0.000000000         0.000000000                
     0.000000000         0.000000000         0.000000000                
Si            1064                                                      
     13.38758524       -0.6531535764         8.443952979                
     0.000000000         0.000000000         0.000000000                
     0.000000000         0.000000000         0.000000000                
Si            1065                                                      
     14.31494685        -1.043673661         18.63702153                
     0.000000000         0.000000000         0.000000000                
     0.000000000         0.000000000         0.000000000                
Si            1066                                                      
     17.38571997        -1.001161348         18.86342430                
     0.000000000         0.000000000         0.000000000                
     0.000000000         0.000000000         0.000000000                
Si            1067                                                      
     18.42875462       -0.7006091816         8.790972092                
     0.000000000         0.000000000         0.000000000                
     0.000000000         0.000000000         0.000000000                
Si            1068                                                      
     15.82067364        -1.338293877         10.13752489                
     0.000000000         0.000000000         0.000000000                
     0.000000000         0.000000000         0.000000000                
Si            1069                                                      
     11.52791870        -16.14345405         10.64668398                
     0.000000000         0.000000000         0.000000000                
     0.000000000         0.000000000         0.000000000                
Si            1070                                                      
     13.60014679        -17.10146410         8.624877474                
     0.000000000         0.000000000         0.000000000                
     0.000000000         0.000000000         0.000000000                
Si            1071                                                      
     14.43160855        -16.15136333         18.96624479                
     0.000000000         0.000000000         0.000000000                
     0.000000000         0.000000000         0.000000000                
Si            1072                                                      
     17.50633630        -16.15334064         19.25097842                
     0.000000000         0.000000000         0.000000000                
     0.000000000         0.000000000         0.000000000                
Si            1073                                                      
     18.55530291        -17.15880627         8.980794513                
     0.000000000         0.000000000         0.000000000                
     0.000000000         0.000000000         0.000000000                
Si            1074                                                      
     15.99270022        -16.17113649         10.27395976                
     0.000000000         0.000000000         0.000000000                
     0.000000000         0.000000000         0.000000000                
Si            1075                                                      
     10.83684645        -16.51716694         15.43772280                
     0.000000000         0.000000000         0.000000000                
     0.000000000         0.000000000         0.000000000                
Si            1076                                                      
     12.02817988        -13.04994179         15.67994413                
     0.000000000         0.000000000         0.000000000                
     0.000000000         0.000000000         0.000000000                
Si            1077                                                      
     2.410510539        -3.796098765         9.804346997                
     0.000000000         0.000000000         0.000000000                
     0.000000000         0.000000000         0.000000000                
Si            1078                                                      
     4.056626847        -5.996852460         13.05307864                
     0.000000000         0.000000000         0.000000000                
     0.000000000         0.000000000         0.000000000                
Si            1079                                                      
     18.29924037        -18.12472558         17.02254228                
     0.000000000         0.000000000         0.000000000                
     0.000000000         0.000000000         0.000000000                
Si            1080                                                      
     16.40200483        -18.85633283         14.94042761                
     0.000000000         0.000000000         0.000000000                
     0.000000000         0.000000000         0.000000000                
Si            1081                                                      
     15.47464319        -18.46581273         12.14054690                
     0.000000000         0.000000000         0.000000000                
     0.000000000         0.000000000         0.000000000                
Si            1082                                                      
     12.40387007        -18.50832505         12.36694968                
     0.000000000         0.000000000         0.000000000                
     0.000000000         0.000000000         0.000000000                
Si            1083                                                      
     11.36083543        -18.80887720         15.28744672                
     0.000000000         0.000000000         0.000000000                
     0.000000000         0.000000000         0.000000000                
Si            1084                                                      
     13.96891641        -18.17119252         16.63399952                
     0.000000000         0.000000000         0.000000000                
     0.000000000         0.000000000         0.000000000                
Si            1085                                                      
     18.26167135        -3.366032343         17.14315862                
     0.000000000         0.000000000         0.000000000                
     0.000000000         0.000000000         0.000000000                
Si            1086                                                      
     16.18944325        -2.408022311         15.12135211                
     0.000000000         0.000000000         0.000000000                
     0.000000000         0.000000000         0.000000000                
Si            1087                                                      
     15.35798151        -3.358123074         12.46977016                
     0.000000000         0.000000000         0.000000000                
     0.000000000         0.000000000         0.000000000                
Si            1088                                                      
     12.28325375        -3.356145759         12.75450378                
     0.000000000         0.000000000         0.000000000                
     0.000000000         0.000000000         0.000000000                
Si            1089                                                      
     11.23428715        -2.350680123         15.47726914                
     0.000000000         0.000000000         0.000000000                
     0.000000000         0.000000000         0.000000000                
Si            1090                                                      
     13.79688982        -3.338349907         16.77043438                
     0.000000000         0.000000000         0.000000000                
     0.000000000         0.000000000         0.000000000                
Si            1091                                                      
     18.95274361        -2.992319452         8.941248175                
     0.000000000         0.000000000         0.000000000                
     0.000000000         0.000000000         0.000000000                
Si            1092                                                      
     17.76141017        -6.459544611         9.183469494                
     0.000000000         0.000000000         0.000000000                
     0.000000000         0.000000000         0.000000000                
Si            1093                                                      
     7.516931395        -15.71338762         16.30082163                
     0.000000000         0.000000000         0.000000000                
     0.000000000         0.000000000         0.000000000                
Si            1094                                                      
     5.870815089        -13.51263394         6.556604012                
     0.000000000         0.000000000         0.000000000                
     0.000000000         0.000000000         0.000000000                
Si            1095                                                      
     8.368166315        -11.14183099         15.45749598                
     0.000000000         0.000000000         0.000000000                
     0.000000000         0.000000000         0.000000000                
Si            1096                                                      
     6.470930764        -10.41022375         17.53961065                
     0.000000000         0.000000000         0.000000000                
     0.000000000         0.000000000         0.000000000                
Si            1097                                                      
     5.543569144        -10.80074383         7.346542108                
     0.000000000         0.000000000         0.000000000                
     0.000000000         0.000000000         0.000000000                
Si            1098                                                      
     2.472796021        -10.75823152         7.120139325                
     0.000000000         0.000000000         0.000000000                
     0.000000000         0.000000000         0.000000000                
Si            1099                                                      
     1.429761365        -10.45767935         17.19259153                
     0.000000000         0.000000000         0.000000000                
     0.000000000         0.000000000         0.000000000                
Si            1100                                                      
     4.037842336        -11.09536406         15.84603873                
     0.000000000         0.000000000         0.000000000                
     0.000000000         0.000000000         0.000000000                
Si            1101                                                      
     8.330597294        -6.386383886         15.33687964                
     0.000000000         0.000000000         0.000000000                
     0.000000000         0.000000000         0.000000000                
Si            1102                                                      
     6.258369200        -7.344393918         17.35868615                
     0.000000000         0.000000000         0.000000000                
     0.000000000         0.000000000         0.000000000                
Si            1103                                                      
     5.426907448        -6.394293153         7.017318847                
     0.000000000         0.000000000         0.000000000                
     0.000000000         0.000000000         0.000000000                
Si            1104                                                      
     2.352179693        -6.396270471         6.732585215                
     0.000000000         0.000000000         0.000000000                
     0.000000000         0.000000000         0.000000000                
Si            1105                                                      
     1.303213085        -7.401736106         17.00276912                
     0.000000000         0.000000000         0.000000000                
     0.000000000         0.000000000         0.000000000                
Si            1106                                                      
     3.865815767        -6.414066323         15.70960388                
     0.000000000         0.000000000         0.000000000                
     0.000000000         0.000000000         0.000000000                
Si            1107                                                      
     1.559275621        -8.367655405         8.961021345                
     0.000000000         0.000000000         0.000000000                
     0.000000000         0.000000000         0.000000000                
Si            1108                                                      
     3.456511172        -9.099262653         11.04313604                
     0.000000000         0.000000000         0.000000000                
     0.000000000         0.000000000         0.000000000                
Si            1109                                                      
     4.383872791        -8.708742569         13.84301674                
     0.000000000         0.000000000         0.000000000                
     0.000000000         0.000000000         0.000000000                
Si            1110                                                      
     7.454645915        -8.751254882         13.61661396                
     0.000000000         0.000000000         0.000000000                
     0.000000000         0.000000000         0.000000000                
Si            1111                                                      
     8.497680572        -9.051807047         10.69611691                
     0.000000000         0.000000000         0.000000000                
     0.000000000         0.000000000         0.000000000                
Si            1112                                                      
     5.889599600        -8.414122352         9.349564112                
     0.000000000         0.000000000         0.000000000                
     0.000000000         0.000000000         0.000000000                
Si            1113                                                      
     1.596844640        -13.12310252         8.840405014                
     0.000000000         0.000000000         0.000000000                
     0.000000000         0.000000000         0.000000000                
Si            1114                                                      
     3.669072738        -12.16509249         10.86221154                
     0.000000000         0.000000000         0.000000000                
     0.000000000         0.000000000         0.000000000                
Si            1115                                                      
     4.500534487        -13.11519325         13.51379346                
     0.000000000         0.000000000         0.000000000                
     0.000000000         0.000000000         0.000000000                
Si            1116                                                      
     7.575262244        -13.11321593         13.22905984                
     0.000000000         0.000000000         0.000000000                
     0.000000000         0.000000000         0.000000000                
Si            1117                                                      
     8.624228853        -12.10775029         10.50629449                
     0.000000000         0.000000000         0.000000000                
     0.000000000         0.000000000         0.000000000                
Si            1118                                                      
     6.061626169        -13.09542008         9.213129248                
     0.000000000         0.000000000         0.000000000                
     0.000000000         0.000000000         0.000000000                
Si            1119                                                      
     12.34158460        -5.956317462         9.682742008                
     0.000000000         0.000000000         0.000000000                
     0.000000000         0.000000000         0.000000000                
Si            1120                                                      
     13.98770090        -3.755563769         19.42695962                
     0.000000000         0.000000000         0.000000000                
     0.000000000         0.000000000         0.000000000                
Si            1121                                                      
    -11.49398180         1.389414766         15.45749598                
     0.000000000         0.000000000         0.000000000                
     0.000000000         0.000000000         0.000000000                
Si            1122                                                      
    -13.39121735        0.6578075187         17.53961065                
     0.000000000         0.000000000         0.000000000                
     0.000000000         0.000000000         0.000000000                
Si            1123                                                      
    -14.31857896         1.048327604         7.346542108                
     0.000000000         0.000000000         0.000000000                
     0.000000000         0.000000000         0.000000000                
Si            1124                                                      
    -17.38935208         1.005815291         7.120139325                
     0.000000000         0.000000000         0.000000000                
     0.000000000         0.000000000         0.000000000                
Si            1125                                                      
    -18.43238674        0.7052631239         17.19259153                
     0.000000000         0.000000000         0.000000000                
     0.000000000         0.000000000         0.000000000                
Si            1126                                                      
    -15.82430579         1.342947821         15.84603873                
     0.000000000         0.000000000         0.000000000                
     0.000000000         0.000000000         0.000000000                
Si            1127                                                      
    -11.53155082         16.14810801         15.33687964                
     0.000000000         0.000000000         0.000000000                
     0.000000000         0.000000000         0.000000000                
Si            1128                                                      
    -13.60377891         17.10611804         17.35868615                
     0.000000000         0.000000000         0.000000000                
     0.000000000         0.000000000         0.000000000                
Si            1129                                                      
    -14.43524066         16.15601728         7.017318847                
     0.000000000         0.000000000         0.000000000                
     0.000000000         0.000000000         0.000000000                
Si            1130                                                      
    -17.50996842         16.15799458         6.732585215                
     0.000000000         0.000000000         0.000000000                
     0.000000000         0.000000000         0.000000000                
Si            1131                                                      
    -18.55893504         17.16346022         17.00276912                
     0.000000000         0.000000000         0.000000000                
     0.000000000         0.000000000         0.000000000                
Si            1132                                                      
    -15.99633234         16.17579044         15.70960388                
     0.000000000         0.000000000         0.000000000                
     0.000000000         0.000000000         0.000000000                
Si            1133                                                      
    -10.84047856         16.52182089         10.54584083                
     0.000000000         0.000000000         0.000000000                
     0.000000000         0.000000000         0.000000000                
Si            1134                                                      
    -12.03181199         13.05459573         10.30361949                
     0.000000000         0.000000000         0.000000000                
     0.000000000         0.000000000         0.000000000                
Si            1135                                                      
    -2.664273248         3.832389779         16.29686700                
     0.000000000         0.000000000         0.000000000                
     0.000000000         0.000000000         0.000000000                
Si            1136                                                      
    -3.786400579         6.148816509         13.01748694                
     0.000000000         0.000000000         0.000000000                
     0.000000000         0.000000000         0.000000000                
Si            1137                                                      
    -18.30287250         18.12937952         8.961021345                
     0.000000000         0.000000000         0.000000000                
     0.000000000         0.000000000         0.000000000                
Si            1138                                                      
    -16.40563694         18.86098676         11.04313604                
     0.000000000         0.000000000         0.000000000                
     0.000000000         0.000000000         0.000000000                
Si            1139                                                      
    -15.47827532         18.47046669         13.84301674                
     0.000000000         0.000000000         0.000000000                
     0.000000000         0.000000000         0.000000000                
Si            1140                                                      
    -12.40750220         18.51297901         13.61661396                
     0.000000000         0.000000000         0.000000000                
     0.000000000         0.000000000         0.000000000                
Si            1141                                                      
    -11.36446755         18.81353116         10.69611691                
     0.000000000         0.000000000         0.000000000                
     0.000000000         0.000000000         0.000000000                
Si            1142                                                      
    -13.97254852         18.17584646         9.349564112                
     0.000000000         0.000000000         0.000000000                
     0.000000000         0.000000000         0.000000000                
Si            1143                                                      
    -18.26530346         3.370686286         8.840405014                
     0.000000000         0.000000000         0.000000000                
     0.000000000         0.000000000         0.000000000                
Si            1144                                                      
    -16.19307537         2.412676255         10.86221154                
     0.000000000         0.000000000         0.000000000                
     0.000000000         0.000000000         0.000000000                
Si            1145                                                      
    -15.36161362         3.362777018         13.51379346                
     0.000000000         0.000000000         0.000000000                
     0.000000000         0.000000000         0.000000000                
Si            1146                                                      
    -12.28688586         3.360799700         13.22905984                
     0.000000000         0.000000000         0.000000000                
     0.000000000         0.000000000         0.000000000                
Si            1147                                                      
    -11.23791926         2.355334065         10.50629449                
     0.000000000         0.000000000         0.000000000                
     0.000000000         0.000000000         0.000000000                
Si            1148                                                      
    -13.80052195         3.343003851         9.213129248                
     0.000000000         0.000000000         0.000000000                
     0.000000000         0.000000000         0.000000000                
Si            1149                                                      
    -18.95637573         2.996973394         17.04231546                
     0.000000000         0.000000000         0.000000000                
     0.000000000         0.000000000         0.000000000                
Si            1150                                                      
    -17.76504229         6.464198553         16.80009415                
     0.000000000         0.000000000         0.000000000                
     0.000000000         0.000000000         0.000000000                
Si            1151                                                      
    -8.371798437         11.14648494         10.52606767                
     0.000000000         0.000000000         0.000000000                
     0.000000000         0.000000000         0.000000000                
Si            1152                                                      
    -6.474562885         10.41487769         8.443952979                
     0.000000000         0.000000000         0.000000000                
     0.000000000         0.000000000         0.000000000                
Si            1153                                                      
    -5.547201266         10.80539777         18.63702153                
     0.000000000         0.000000000         0.000000000                
     0.000000000         0.000000000         0.000000000                
Si            1154                                                      
    -2.476428142         10.76288546         18.86342430                
     0.000000000         0.000000000         0.000000000                
     0.000000000         0.000000000         0.000000000                
Si            1155                                                      
    -1.433393486         10.46233330         8.790972092                
     0.000000000         0.000000000         0.000000000                
     0.000000000         0.000000000         0.000000000                
Si            1156                                                      
    -4.041474456         11.10001800         10.13752489                
     0.000000000         0.000000000         0.000000000                
     0.000000000         0.000000000         0.000000000                
Si            1157                                                      
    -8.334229416         6.391037827         10.64668398                
     0.000000000         0.000000000         0.000000000                
     0.000000000         0.000000000         0.000000000                
Si            1158                                                      
    -6.262001320         7.349047861         8.624877474                
     0.000000000         0.000000000         0.000000000                
     0.000000000         0.000000000         0.000000000                
Si            1159                                                      
    -5.430539569         6.398947094         18.96624479                
     0.000000000         0.000000000         0.000000000                
     0.000000000         0.000000000         0.000000000                
Si            1160                                                      
    -2.355811813         6.400924413         19.25097842                
     0.000000000         0.000000000         0.000000000                
     0.000000000         0.000000000         0.000000000                
Si            1161                                                      
    -1.306845205         7.406390048         8.980794513                
     0.000000000         0.000000000         0.000000000                
     0.000000000         0.000000000         0.000000000                
Si            1162                                                      
    -3.869447888         6.418720265         10.27395976                
     0.000000000         0.000000000         0.000000000                
     0.000000000         0.000000000         0.000000000                
Si            1163                                                      
    -1.562907741         8.372309348         17.02254228                
     0.000000000         0.000000000         0.000000000                
     0.000000000         0.000000000         0.000000000                
Si            1164                                                      
    -3.460143294         9.103916595         14.94042761                
     0.000000000         0.000000000         0.000000000                
     0.000000000         0.000000000         0.000000000                
Si            1165                                                      
    -4.387504912         8.713396510         12.14054690                
     0.000000000         0.000000000         0.000000000                
     0.000000000         0.000000000         0.000000000                
Si            1166                                                      
    -7.458278034         8.755908823         12.36694968                
     0.000000000         0.000000000         0.000000000                
     0.000000000         0.000000000         0.000000000                
Si            1167                                                      
    -8.501312693         9.056460990         15.28744672                
     0.000000000         0.000000000         0.000000000                
     0.000000000         0.000000000         0.000000000                
Si            1168                                                      
    -5.893231720         8.418776293         16.63399952                
     0.000000000         0.000000000         0.000000000                
     0.000000000         0.000000000         0.000000000                
Si            1169                                                      
    -1.600476763         13.12775644         17.14315862                
     0.000000000         0.000000000         0.000000000                
     0.000000000         0.000000000         0.000000000                
Si            1170                                                      
    -3.672704858         12.16974642         15.12135211                
     0.000000000         0.000000000         0.000000000                
     0.000000000         0.000000000         0.000000000                
Si            1171                                                      
    -4.504166609         13.11984719         12.46977016                
     0.000000000         0.000000000         0.000000000                
     0.000000000         0.000000000         0.000000000                
Si            1172                                                      
    -7.578894367         13.11786986         12.75450378                
     0.000000000         0.000000000         0.000000000                
     0.000000000         0.000000000         0.000000000                
Si            1173                                                      
    -8.627860973         12.11240424         15.47726914                
     0.000000000         0.000000000         0.000000000                
     0.000000000         0.000000000         0.000000000                
Si            1174                                                      
    -6.065258290         13.10007401         16.77043438                
     0.000000000         0.000000000         0.000000000                
     0.000000000         0.000000000         0.000000000                
Si            1175                                                      
    -8.371798437         18.12937952         10.52606767                
     0.000000000         0.000000000         0.000000000                
     0.000000000         0.000000000         0.000000000                
Si            1176                                                      
    -6.474562885         18.86098676         8.443952979                
     0.000000000         0.000000000         0.000000000                
     0.000000000         0.000000000         0.000000000                
Si            1177                                                      
    -5.547201266         18.47046669         18.63702153                
     0.000000000         0.000000000         0.000000000                
     0.000000000         0.000000000         0.000000000                
Si            1178                                                      
    -2.476428142         18.51297901         18.86342430                
     0.000000000         0.000000000         0.000000000                
     0.000000000         0.000000000         0.000000000                
Si            1179                                                      
    -1.433393486         18.81353116         8.790972092                
     0.000000000         0.000000000         0.000000000                
     0.000000000         0.000000000         0.000000000                
Si            1180                                                      
    -4.041474456         18.17584646         10.13752489                
     0.000000000         0.000000000         0.000000000                
     0.000000000         0.000000000         0.000000000                
Si            1181                                                      
    -8.334229416         3.370686286         10.64668398                
     0.000000000         0.000000000         0.000000000                
     0.000000000         0.000000000         0.000000000                
Si            1182                                                      
    -6.262001320         2.412676255         8.624877474                
     0.000000000         0.000000000         0.000000000                
     0.000000000         0.000000000         0.000000000                
Si            1183                                                      
    -5.430539569         3.362777018         18.96624479                
     0.000000000         0.000000000         0.000000000                
     0.000000000         0.000000000         0.000000000                
Si            1184                                                      
    -2.355811813         3.360799700         19.25097842                
     0.000000000         0.000000000         0.000000000                
     0.000000000         0.000000000         0.000000000                
Si            1185                                                      
    -1.306845205         2.355334065         8.980794513                
     0.000000000         0.000000000         0.000000000                
     0.000000000         0.000000000         0.000000000                
Si            1186                                                      
    -3.869447888         3.343003851         10.27395976                
     0.000000000         0.000000000         0.000000000                
     0.000000000         0.000000000         0.000000000                
Si            1187                                                      
    -9.025301667         2.996973394         15.43772280                
     0.000000000         0.000000000         0.000000000                
     0.000000000         0.000000000         0.000000000                
Si            1188                                                      
    -7.833968244         6.464198553         15.67994413                
     0.000000000         0.000000000         0.000000000                
     0.000000000         0.000000000         0.000000000                
Si            1189                                                      
    -17.45163759         15.71804157         9.804346997                
     0.000000000         0.000000000         0.000000000                
     0.000000000         0.000000000         0.000000000                
Si            1190                                                      
    -15.80552127         13.51728788         13.05307864                
     0.000000000         0.000000000         0.000000000                
     0.000000000         0.000000000         0.000000000                
Si            1191                                                      
    -1.562907741         1.389414766         17.02254228                
     0.000000000         0.000000000         0.000000000                
     0.000000000         0.000000000         0.000000000                
Si            1192                                                      
    -3.460143294        0.6578075187         14.94042761                
     0.000000000         0.000000000         0.000000000                
     0.000000000         0.000000000         0.000000000                
Si            1193                                                      
    -4.387504912         1.048327604         12.14054690                
     0.000000000         0.000000000         0.000000000                
     0.000000000         0.000000000         0.000000000                
Si            1194                                                      
    -7.458278034         1.005815291         12.36694968                
     0.000000000         0.000000000         0.000000000                
     0.000000000         0.000000000         0.000000000                
Si            1195                                                      
    -8.501312693        0.7052631239         15.28744672                
     0.000000000         0.000000000         0.000000000                
     0.000000000         0.000000000         0.000000000                
Si            1196                                                      
    -5.893231720         1.342947821         16.63399952                
     0.000000000         0.000000000         0.000000000                
     0.000000000         0.000000000         0.000000000                
Si            1197                                                      
    -1.600476763         16.14810801         17.14315862                
     0.000000000         0.000000000         0.000000000                
     0.000000000         0.000000000         0.000000000                
Si            1198                                                      
    -3.672704858         17.10611804         15.12135211                
     0.000000000         0.000000000         0.000000000                
     0.000000000         0.000000000         0.000000000                
Si            1199                                                      
    -4.504166609         16.15601728         12.46977016                
     0.000000000         0.000000000         0.000000000                
     0.000000000         0.000000000         0.000000000                
Si            1200                                                      
    -7.578894367         16.15799458         12.75450378                
     0.000000000         0.000000000         0.000000000                
     0.000000000         0.000000000         0.000000000                
Si            1201                                                      
    -8.627860973         17.16346022         15.47726914                
     0.000000000         0.000000000         0.000000000                
     0.000000000         0.000000000         0.000000000                
Si            1202                                                      
    -6.065258290         16.17579044         16.77043438                
     0.000000000         0.000000000         0.000000000                
     0.000000000         0.000000000         0.000000000                
Si            1203                                                      
   -0.9094045110         16.52182089         8.941248175                
     0.000000000         0.000000000         0.000000000                
     0.000000000         0.000000000         0.000000000                
Si            1204                                                      
    -2.100737934         13.05459573         9.183469494                
     0.000000000         0.000000000         0.000000000                
     0.000000000         0.000000000         0.000000000                
Si            1205                                                      
    -12.34521672         3.800752707         16.30082163                
     0.000000000         0.000000000         0.000000000                
     0.000000000         0.000000000         0.000000000                
Si            1206                                                      
    -13.99133302         6.001506401         6.556604012                
     0.000000000         0.000000000         0.000000000                
     0.000000000         0.000000000         0.000000000                
Si            1207                                                      
    -11.49398180         8.372309348         15.45749598                
     0.000000000         0.000000000         0.000000000                
     0.000000000         0.000000000         0.000000000                
Si            1208                                                      
    -13.39121735         9.103916595         17.53961065                
     0.000000000         0.000000000         0.000000000                
     0.000000000         0.000000000         0.000000000                
Si            1209                                                      
    -14.31857896         8.713396510         7.346542108                
     0.000000000         0.000000000         0.000000000                
     0.000000000         0.000000000         0.000000000                
Si            1210                                                      
    -17.38935208         8.755908823         7.120139325                
     0.000000000         0.000000000         0.000000000                
     0.000000000         0.000000000         0.000000000                
Si            1211                                                      
    -18.43238674         9.056460990         17.19259153                
     0.000000000         0.000000000         0.000000000                
     0.000000000         0.000000000         0.000000000                
Si            1212                                                      
    -15.82430579         8.418776293         15.84603873                
     0.000000000         0.000000000         0.000000000                
     0.000000000         0.000000000         0.000000000                
Si            1213                                                      
    -11.53155082         13.12775644         15.33687964                
     0.000000000         0.000000000         0.000000000                
     0.000000000         0.000000000         0.000000000                
Si            1214                                                      
    -13.60377891         12.16974642         17.35868615                
     0.000000000         0.000000000         0.000000000                
     0.000000000         0.000000000         0.000000000                
Si            1215                                                      
    -14.43524066         13.11984719         7.017318847                
     0.000000000         0.000000000         0.000000000                
     0.000000000         0.000000000         0.000000000                
Si            1216                                                      
    -17.50996842         13.11786986         6.732585215                
     0.000000000         0.000000000         0.000000000                
     0.000000000         0.000000000         0.000000000                
Si            1217                                                      
    -18.55893504         12.11240424         17.00276912                
     0.000000000         0.000000000         0.000000000                
     0.000000000         0.000000000         0.000000000                
Si            1218                                                      
    -15.99633234         13.10007401         15.70960388                
     0.000000000         0.000000000         0.000000000                
     0.000000000         0.000000000         0.000000000                
Si            1219                                                      
    -18.30287250         11.14648494         8.961021345                
     0.000000000         0.000000000         0.000000000                
     0.000000000         0.000000000         0.000000000                
Si            1220                                                      
    -16.40563694         10.41487769         11.04313604                
     0.000000000         0.000000000         0.000000000                
     0.000000000         0.000000000         0.000000000                
Si            1221                                                      
    -15.47827532         10.80539777         13.84301674                
     0.000000000         0.000000000         0.000000000                
     0.000000000         0.000000000         0.000000000                
Si            1222                                                      
    -12.40750220         10.76288546         13.61661396                
     0.000000000         0.000000000         0.000000000                
     0.000000000         0.000000000         0.000000000                
Si            1223                                                      
    -11.36446755         10.46233330         10.69611691                
     0.000000000         0.000000000         0.000000000                
     0.000000000         0.000000000         0.000000000                
Si            1224                                                      
    -13.97254852         11.10001800         9.349564112                
     0.000000000         0.000000000         0.000000000                
     0.000000000         0.000000000         0.000000000                
Si            1225                                                      
    -18.26530346         6.391037827         8.840405014                
     0.000000000         0.000000000         0.000000000                
     0.000000000         0.000000000         0.000000000                
Si            1226                                                      
    -16.19307537         7.349047861         10.86221154                
     0.000000000         0.000000000         0.000000000                
     0.000000000         0.000000000         0.000000000                
Si            1227                                                      
    -15.36161362         6.398947094         13.51379346                
     0.000000000         0.000000000         0.000000000                
     0.000000000         0.000000000         0.000000000                
Si            1228                                                      
    -12.28688586         6.400924413         13.22905984                
     0.000000000         0.000000000         0.000000000                
     0.000000000         0.000000000         0.000000000                
Si            1229                                                      
    -11.23791926         7.406390048         10.50629449                
     0.000000000         0.000000000         0.000000000                
     0.000000000         0.000000000         0.000000000                
Si            1230                                                      
    -13.80052195         6.418720265         9.213129248                
     0.000000000         0.000000000         0.000000000                
     0.000000000         0.000000000         0.000000000                
Si            1231                                                      
    -7.520563519         13.55782288         9.682742008                
     0.000000000         0.000000000         0.000000000                
     0.000000000         0.000000000         0.000000000                
Si            1232                                                      
    -5.874447210         15.75857658         19.42695962                
     0.000000000         0.000000000         0.000000000                
     0.000000000         0.000000000         0.000000000                
Si            1233                                                      
     8.368166315         1.389414766         15.45749598                
     0.000000000         0.000000000         0.000000000                
     0.000000000         0.000000000         0.000000000                
Si            1234                                                      
     6.470930764        0.6578075187         17.53961065                
     0.000000000         0.000000000         0.000000000                
     0.000000000         0.000000000         0.000000000                
Si            1235                                                      
     5.543569144         1.048327604         7.346542108                
     0.000000000         0.000000000         0.000000000                
     0.000000000         0.000000000         0.000000000                
Si            1236                                                      
     2.472796021         1.005815291         7.120139325                
     0.000000000         0.000000000         0.000000000                
     0.000000000         0.000000000         0.000000000                
Si            1237                                                      
     1.429761365        0.7052631239         17.19259153                
     0.000000000         0.000000000         0.000000000                
     0.000000000         0.000000000         0.000000000                
Si            1238                                                      
     4.037842336         1.342947821         15.84603873                
     0.000000000         0.000000000         0.000000000                
     0.000000000         0.000000000         0.000000000                
Si            1239                                                      
     8.330597294         16.14810801         15.33687964                
     0.000000000         0.000000000         0.000000000                
     0.000000000         0.000000000         0.000000000                
Si            1240                                                      
     6.258369200         17.10611804         17.35868615                
     0.000000000         0.000000000         0.000000000                
     0.000000000         0.000000000         0.000000000                
Si            1241                                                      
     5.426907448         16.15601728         7.017318847                
     0.000000000         0.000000000         0.000000000                
     0.000000000         0.000000000         0.000000000                
Si            1242                                                      
     2.352179693         16.15799458         6.732585215                
     0.000000000         0.000000000         0.000000000                
     0.000000000         0.000000000         0.000000000                
Si            1243                                                      
     1.303213085         17.16346022         17.00276912                
     0.000000000         0.000000000         0.000000000                
     0.000000000         0.000000000         0.000000000                
Si            1244                                                      
     3.865815767         16.17579044         15.70960388                
     0.000000000         0.000000000         0.000000000                
     0.000000000         0.000000000         0.000000000                
Si            1245                                                      
     9.021669547         16.52182089         10.54584083                
     0.000000000         0.000000000         0.000000000                
     0.000000000         0.000000000         0.000000000                
Si            1246                                                      
     7.830336122         13.05459573         10.30361949                
     0.000000000         0.000000000         0.000000000                
     0.000000000         0.000000000         0.000000000                
Si            1247                                                      
     17.19787487         3.832389779         16.29686700                
     0.000000000         0.000000000         0.000000000                
     0.000000000         0.000000000         0.000000000                
Si            1248                                                      
     16.07574754         6.148816509         13.01748694                
     0.000000000         0.000000000         0.000000000                
     0.000000000         0.000000000         0.000000000                
Si            1249                                                      
     1.559275621         18.12937952         8.961021345                
     0.000000000         0.000000000         0.000000000                
     0.000000000         0.000000000         0.000000000                
Si            1250                                                      
     3.456511172         18.86098676         11.04313604                
     0.000000000         0.000000000         0.000000000                
     0.000000000         0.000000000         0.000000000                
Si            1251                                                      
     4.383872791         18.47046669         13.84301674                
     0.000000000         0.000000000         0.000000000                
     0.000000000         0.000000000         0.000000000                
Si            1252                                                      
     7.454645915         18.51297901         13.61661396                
     0.000000000         0.000000000         0.000000000                
     0.000000000         0.000000000         0.000000000                
Si            1253                                                      
     8.497680572         18.81353116         10.69611691                
     0.000000000         0.000000000         0.000000000                
     0.000000000         0.000000000         0.000000000                
Si            1254                                                      
     5.889599600         18.17584646         9.349564112                
     0.000000000         0.000000000         0.000000000                
     0.000000000         0.000000000         0.000000000                
Si            1255                                                      
     1.596844640         3.370686286         8.840405014                
     0.000000000         0.000000000         0.000000000                
     0.000000000         0.000000000         0.000000000                
Si            1256                                                      
     3.669072738         2.412676255         10.86221154                
     0.000000000         0.000000000         0.000000000                
     0.000000000         0.000000000         0.000000000                
Si            1257                                                      
     4.500534487         3.362777018         13.51379346                
     0.000000000         0.000000000         0.000000000                
     0.000000000         0.000000000         0.000000000                
Si            1258                                                      
     7.575262244         3.360799700         13.22905984                
     0.000000000         0.000000000         0.000000000                
     0.000000000         0.000000000         0.000000000                
Si            1259                                                      
     8.624228853         2.355334065         10.50629449                
     0.000000000         0.000000000         0.000000000                
     0.000000000         0.000000000         0.000000000                
Si            1260                                                      
     6.061626169         3.343003851         9.213129248                
     0.000000000         0.000000000         0.000000000                
     0.000000000         0.000000000         0.000000000                
Si            1261                                                      
    0.9057723898         2.996973394         17.04231546                
     0.000000000         0.000000000         0.000000000                
     0.000000000         0.000000000         0.000000000                
Si            1262                                                      
     2.097105813         6.464198553         16.80009415                
     0.000000000         0.000000000         0.000000000                
     0.000000000         0.000000000         0.000000000                
Si            1263                                                      
     11.49034968         11.14648494         10.52606767                
     0.000000000         0.000000000         0.000000000                
     0.000000000         0.000000000         0.000000000                
Si            1264                                                      
     13.38758524         10.41487769         8.443952979                
     0.000000000         0.000000000         0.000000000                
     0.000000000         0.000000000         0.000000000                
Si            1265                                                      
     14.31494685         10.80539777         18.63702153                
     0.000000000         0.000000000         0.000000000                
     0.000000000         0.000000000         0.000000000                
Si            1266                                                      
     17.38571997         10.76288546         18.86342430                
     0.000000000         0.000000000         0.000000000                
     0.000000000         0.000000000         0.000000000                
Si            1267                                                      
     18.42875462         10.46233330         8.790972092                
     0.000000000         0.000000000         0.000000000                
     0.000000000         0.000000000         0.000000000                
Si            1268                                                      
     15.82067364         11.10001800         10.13752489                
     0.000000000         0.000000000         0.000000000                
     0.000000000         0.000000000         0.000000000                
Si            1269                                                      
     11.52791870         6.391037827         10.64668398                
     0.000000000         0.000000000         0.000000000                
     0.000000000         0.000000000         0.000000000                
Si            1270                                                      
     13.60014679         7.349047861         8.624877474                
     0.000000000         0.000000000         0.000000000                
     0.000000000         0.000000000         0.000000000                
Si            1271                                                      
     14.43160855         6.398947094         18.96624479                
     0.000000000         0.000000000         0.000000000                
     0.000000000         0.000000000         0.000000000                
Si            1272                                                      
     17.50633630         6.400924413         19.25097842                
     0.000000000         0.000000000         0.000000000                
     0.000000000         0.000000000         0.000000000                
Si            1273                                                      
     18.55530291         7.406390048         8.980794513                
     0.000000000         0.000000000         0.000000000                
     0.000000000         0.000000000         0.000000000                
Si            1274                                                      
     15.99270022         6.418720265         10.27395976                
     0.000000000         0.000000000         0.000000000                
     0.000000000         0.000000000         0.000000000                
Si            1275                                                      
     18.29924037         8.372309348         17.02254228                
     0.000000000         0.000000000         0.000000000                
     0.000000000         0.000000000         0.000000000                
Si            1276                                                      
     16.40200483         9.103916595         14.94042761                
     0.000000000         0.000000000         0.000000000                
     0.000000000         0.000000000         0.000000000                
Si            1277                                                      
     15.47464319         8.713396510         12.14054690                
     0.000000000         0.000000000         0.000000000                
     0.000000000         0.000000000         0.000000000                
Si            1278                                                      
     12.40387007         8.755908823         12.36694968                
     0.000000000         0.000000000         0.000000000                
     0.000000000         0.000000000         0.000000000                
Si            1279                                                      
     11.36083543         9.056460990         15.28744672                
     0.000000000         0.000000000         0.000000000                
     0.000000000         0.000000000         0.000000000                
Si            1280                                                      
     13.96891641         8.418776293         16.63399952                
     0.000000000         0.000000000         0.000000000                
     0.000000000         0.000000000         0.000000000                
Si            1281                                                      
     18.26167135         13.12775644         17.14315862                
     0.000000000         0.000000000         0.000000000                
     0.000000000         0.000000000         0.000000000                
Si            1282                                                      
     16.18944325         12.16974642         15.12135211                
     0.000000000         0.000000000         0.000000000                
     0.000000000         0.000000000         0.000000000                
Si            1283                                                      
     15.35798151         13.11984719         12.46977016                
     0.000000000         0.000000000         0.000000000                
     0.000000000         0.000000000         0.000000000                
Si            1284                                                      
     12.28325375         13.11786986         12.75450378                
     0.000000000         0.000000000         0.000000000                
     0.000000000         0.000000000         0.000000000                
Si            1285                                                      
     11.23428715         12.11240424         15.47726914                
     0.000000000         0.000000000         0.000000000                
     0.000000000         0.000000000         0.000000000                
Si            1286                                                      
     13.79688982         13.10007401         16.77043438                
     0.000000000         0.000000000         0.000000000                
     0.000000000         0.000000000         0.000000000                
Si            1287                                                      
     11.49034968         18.12937952         10.52606767                
     0.000000000         0.000000000         0.000000000                
     0.000000000         0.000000000         0.000000000                
Si            1288                                                      
     13.38758524         18.86098676         8.443952979                
     0.000000000         0.000000000         0.000000000                
     0.000000000         0.000000000         0.000000000                
Si            1289                                                      
     14.31494685         18.47046669         18.63702153                
     0.000000000         0.000000000         0.000000000                
     0.000000000         0.000000000         0.000000000                
Si            1290                                                      
     17.38571997         18.51297901         18.86342430                
     0.000000000         0.000000000         0.000000000                
     0.000000000         0.000000000         0.000000000                
Si            1291                                                      
     18.42875462         18.81353116         8.790972092                
     0.000000000         0.000000000         0.000000000                
     0.000000000         0.000000000         0.000000000                
Si            1292                                                      
     15.82067364         18.17584646         10.13752489                
     0.000000000         0.000000000         0.000000000                
     0.000000000         0.000000000         0.000000000                
Si            1293                                                      
     11.52791870         3.370686286         10.64668398                
     0.000000000         0.000000000         0.000000000                
     0.000000000         0.000000000         0.000000000                
Si            1294                                                      
     13.60014679         2.412676255         8.624877474                
     0.000000000         0.000000000         0.000000000                
     0.000000000         0.000000000         0.000000000                
Si            1295                                                      
     14.43160855         3.362777018         18.96624479                
     0.000000000         0.000000000         0.000000000                
     0.000000000         0.000000000         0.000000000                
Si            1296                                                      
     17.50633630         3.360799700         19.25097842                
     0.000000000         0.000000000         0.000000000                
     0.000000000         0.000000000         0.000000000                
Si            1297                                                      
     18.55530291         2.355334065         8.980794513                
     0.000000000         0.000000000         0.000000000                
     0.000000000         0.000000000         0.000000000                
Si            1298                                                      
     15.99270022         3.343003851         10.27395976                
     0.000000000         0.000000000         0.000000000                
     0.000000000         0.000000000         0.000000000                
Si            1299                                                      
     10.83684645         2.996973394         15.43772280                
     0.000000000         0.000000000         0.000000000                
     0.000000000         0.000000000         0.000000000                
Si            1300                                                      
     12.02817988         6.464198553         15.67994413                
     0.000000000         0.000000000         0.000000000                
     0.000000000         0.000000000         0.000000000                
Si            1301                                                      
     2.410510539         15.71804157         9.804346997                
     0.000000000         0.000000000         0.000000000                
     0.000000000         0.000000000         0.000000000                
Si            1302                                                      
     4.056626847         13.51728788         13.05307864                
     0.000000000         0.000000000         0.000000000                
     0.000000000         0.000000000         0.000000000                
Si            1303                                                      
     18.29924037         1.389414766         17.02254228                
     0.000000000         0.000000000         0.000000000                
     0.000000000         0.000000000         0.000000000                
Si            1304                                                      
     16.40200483        0.6578075187         14.94042761                
     0.000000000         0.000000000         0.000000000                
     0.000000000         0.000000000         0.000000000                
Si            1305                                                      
     15.47464319         1.048327604         12.14054690                
     0.000000000         0.000000000         0.000000000                
     0.000000000         0.000000000         0.000000000                
Si            1306                                                      
     12.40387007         1.005815291         12.36694968                
     0.000000000         0.000000000         0.000000000                
     0.000000000         0.000000000         0.000000000                
Si            1307                                                      
     11.36083543        0.7052631239         15.28744672                
     0.000000000         0.000000000         0.000000000                
     0.000000000         0.000000000         0.000000000                
Si            1308                                                      
     13.96891641         1.342947821         16.63399952                
     0.000000000         0.000000000         0.000000000                
     0.000000000         0.000000000         0.000000000                
Si            1309                                                      
     18.26167135         16.14810801         17.14315862                
     0.000000000         0.000000000         0.000000000                
     0.000000000         0.000000000         0.000000000                
Si            1310                                                      
     16.18944325         17.10611804         15.12135211                
     0.000000000         0.000000000         0.000000000                
     0.000000000         0.000000000         0.000000000                
Si            1311                                                      
     15.35798151         16.15601728         12.46977016                
     0.000000000         0.000000000         0.000000000                
     0.000000000         0.000000000         0.000000000                
Si            1312                                                      
     12.28325375         16.15799458         12.75450378                
     0.000000000         0.000000000         0.000000000                
     0.000000000         0.000000000         0.000000000                
Si            1313                                                      
     11.23428715         17.16346022         15.47726914                
     0.000000000         0.000000000         0.000000000                
     0.000000000         0.000000000         0.000000000                
Si            1314                                                      
     13.79688982         16.17579044         16.77043438                
     0.000000000         0.000000000         0.000000000                
     0.000000000         0.000000000         0.000000000                
Si            1315                                                      
     18.95274361         16.52182089         8.941248175                
     0.000000000         0.000000000         0.000000000                
     0.000000000         0.000000000         0.000000000                
Si            1316                                                      
     17.76141017         13.05459573         9.183469494                
     0.000000000         0.000000000         0.000000000                
     0.000000000         0.000000000         0.000000000                
Si            1317                                                      
     7.516931395         3.800752707         16.30082163                
     0.000000000         0.000000000         0.000000000                
     0.000000000         0.000000000         0.000000000                
Si            1318                                                      
     5.870815089         6.001506401         6.556604012                
     0.000000000         0.000000000         0.000000000                
     0.000000000         0.000000000         0.000000000                
Si            1319                                                      
     8.368166315         8.372309348         15.45749598                
     0.000000000         0.000000000         0.000000000                
     0.000000000         0.000000000         0.000000000                
Si            1320                                                      
     6.470930764         9.103916595         17.53961065                
     0.000000000         0.000000000         0.000000000                
     0.000000000         0.000000000         0.000000000                
Si            1321                                                      
     5.543569144         8.713396510         7.346542108                
     0.000000000         0.000000000         0.000000000                
     0.000000000         0.000000000         0.000000000                
Si            1322                                                      
     2.472796021         8.755908823         7.120139325                
     0.000000000         0.000000000         0.000000000                
     0.000000000         0.000000000         0.000000000                
Si            1323                                                      
     1.429761365         9.056460990         17.19259153                
     0.000000000         0.000000000         0.000000000                
     0.000000000         0.000000000         0.000000000                
Si            1324                                                      
     4.037842336         8.418776293         15.84603873                
     0.000000000         0.000000000         0.000000000                
     0.000000000         0.000000000         0.000000000                
Si            1325                                                      
     8.330597294         13.12775644         15.33687964                
     0.000000000         0.000000000         0.000000000                
     0.000000000         0.000000000         0.000000000                
Si            1326                                                      
     6.258369200         12.16974642         17.35868615                
     0.000000000         0.000000000         0.000000000                
     0.000000000         0.000000000         0.000000000                
Si            1327                                                      
     5.426907448         13.11984719         7.017318847                
     0.000000000         0.000000000         0.000000000                
     0.000000000         0.000000000         0.000000000                
Si            1328                                                      
     2.352179693         13.11786986         6.732585215                
     0.000000000         0.000000000         0.000000000                
     0.000000000         0.000000000         0.000000000                
Si            1329                                                      
     1.303213085         12.11240424         17.00276912                
     0.000000000         0.000000000         0.000000000                
     0.000000000         0.000000000         0.000000000                
Si            1330                                                      
     3.865815767         13.10007401         15.70960388                
     0.000000000         0.000000000         0.000000000                
     0.000000000         0.000000000         0.000000000                
Si            1331                                                      
     1.559275621         11.14648494         8.961021345                
     0.000000000         0.000000000         0.000000000                
     0.000000000         0.000000000         0.000000000                
Si            1332                                                      
     3.456511172         10.41487769         11.04313604                
     0.000000000         0.000000000         0.000000000                
     0.000000000         0.000000000         0.000000000                
Si            1333                                                      
     4.383872791         10.80539777         13.84301674                
     0.000000000         0.000000000         0.000000000                
     0.000000000         0.000000000         0.000000000                
Si            1334                                                      
     7.454645915         10.76288546         13.61661396                
     0.000000000         0.000000000         0.000000000                
     0.000000000         0.000000000         0.000000000                
Si            1335                                                      
     8.497680572         10.46233330         10.69611691                
     0.000000000         0.000000000         0.000000000                
     0.000000000         0.000000000         0.000000000                
Si            1336                                                      
     5.889599600         11.10001800         9.349564112                
     0.000000000         0.000000000         0.000000000                
     0.000000000         0.000000000         0.000000000                
Si            1337                                                      
     1.596844640         6.391037827         8.840405014                
     0.000000000         0.000000000         0.000000000                
     0.000000000         0.000000000         0.000000000                
Si            1338                                                      
     3.669072738         7.349047861         10.86221154                
     0.000000000         0.000000000         0.000000000                
     0.000000000         0.000000000         0.000000000                
Si            1339                                                      
     4.500534487         6.398947094         13.51379346                
     0.000000000         0.000000000         0.000000000                
     0.000000000         0.000000000         0.000000000                
Si            1340                                                      
     7.575262244         6.400924413         13.22905984                
     0.000000000         0.000000000         0.000000000                
     0.000000000         0.000000000         0.000000000                
Si            1341                                                      
     8.624228853         7.406390048         10.50629449                
     0.000000000         0.000000000         0.000000000                
     0.000000000         0.000000000         0.000000000                
Si            1342                                                      
     6.061626169         6.418720265         9.213129248                
     0.000000000         0.000000000         0.000000000                
     0.000000000         0.000000000         0.000000000                
Si            1343                                                      
     12.34158460         13.55782288         9.682742008                
     0.000000000         0.000000000         0.000000000                
     0.000000000         0.000000000         0.000000000                
Si            1344                                                      
     13.98770090         15.75857658         19.42695962                
     0.000000000         0.000000000         0.000000000                
     0.000000000         0.000000000         0.000000000                
O             1345                                                      
    -9.909162313        -18.14746471        -10.37219450                
     0.000000000         0.000000000         0.000000000                
     0.000000000         0.000000000         0.000000000                
O             1346                                                      
    -12.16725819        -18.06145144        -9.085949869                
     0.000000000         0.000000000         0.000000000                
     0.000000000         0.000000000         0.000000000                
O             1347                                                      
    -11.92899152        -16.84639022        -11.36876221                
     0.000000000         0.000000000         0.000000000                
     0.000000000         0.000000000         0.000000000                
O             1348                                                      
    -11.97446980        -19.44557326        -11.27088503                
     0.000000000         0.000000000         0.000000000                
     0.000000000         0.000000000         0.000000000                
O             1349                                                      
    -13.32893186        -18.76043295        -6.858502397                
     0.000000000         0.000000000         0.000000000                
     0.000000000         0.000000000         0.000000000                
O             1350                                                      
    -13.31509063       -0.8657151414        -8.895138790                
     0.000000000         0.000000000         0.000000000                
     0.000000000         0.000000000         0.000000000                
O             1351                                                      
    -14.75754332        -18.21765947        -8.958412929                
     0.000000000         0.000000000         0.000000000                
     0.000000000         0.000000000         0.000000000                
O             1352                                                      
    -14.08426691        -16.98282508        -18.11339011                
     0.000000000         0.000000000         0.000000000                
     0.000000000         0.000000000         0.000000000                
O             1353                                                      
    -15.82430579        -18.62399810        -19.13368562                
     0.000000000         0.000000000         0.000000000                
     0.000000000         0.000000000         0.000000000                
O             1354                                                      
    -14.03285667        -19.49204021        -17.45889822                
     0.000000000         0.000000000         0.000000000                
     0.000000000         0.000000000         0.000000000                
O             1355                                                      
    -17.72846194        -17.04313323        -18.34374753                
     0.000000000         0.000000000         0.000000000                
     0.000000000         0.000000000         0.000000000                
O             1356                                                      
    -18.18324481        -18.79009271        -7.221340046                
     0.000000000         0.000000000         0.000000000                
     0.000000000         0.000000000         0.000000000                
O             1357                                                      
    -17.27961100        -17.98730206        -9.524914218                
     0.000000000         0.000000000         0.000000000                
     0.000000000         0.000000000         0.000000000                
O             1358                                                      
    -18.41755686       -0.7994750259        -9.314329968                
     0.000000000         0.000000000         0.000000000                
     0.000000000         0.000000000         0.000000000                
O             1359                                                      
    -15.49211653        -16.94921068        -11.10281310                
     0.000000000         0.000000000         0.000000000                
     0.000000000         0.000000000         0.000000000                
O             1360                                                      
    -10.10985998        -2.831168125        -10.17644014                
     0.000000000         0.000000000         0.000000000                
     0.000000000         0.000000000         0.000000000                
O             1361                                                      
    -12.55283501        -3.293860278        -9.430003006                
     0.000000000         0.000000000         0.000000000                
     0.000000000         0.000000000         0.000000000                
O             1362                                                      
    -13.47426468        -2.708574479        -7.068097987                
     0.000000000         0.000000000         0.000000000                
     0.000000000         0.000000000         0.000000000                
O             1363                                                      
    -15.07687999        -2.764928010        -9.109677671                
     0.000000000         0.000000000         0.000000000                
     0.000000000         0.000000000         0.000000000                
O             1364                                                      
    -15.93899017        -3.289905643        -19.48663669                
     0.000000000         0.000000000         0.000000000                
     0.000000000         0.000000000         0.000000000                
O             1365                                                      
    -18.25739421        -2.592901441        -7.439833562                
     0.000000000         0.000000000         0.000000000                
     0.000000000         0.000000000         0.000000000                
O             1366                                                      
    -17.52578696        -3.178187240        -9.867978697                
     0.000000000         0.000000000         0.000000000                
     0.000000000         0.000000000         0.000000000                
O             1367                                                      
   -0.2554386317E-01    -1.362021679        -16.86866913                
     0.000000000         0.000000000         0.000000000                
     0.000000000         0.000000000         0.000000000                
O             1368                                                      
    -17.62959610        -1.448034964        -15.58242450                
     0.000000000         0.000000000         0.000000000                
     0.000000000         0.000000000         0.000000000                
O             1369                                                      
    -17.86786278        -2.663096189        -17.86523684
[truncated: 9,453,647 more chars]
