# Supplementary material for: Subnanometer Topological Tuning of the Liquid Intrusion/Extrusion Characteristics of Hydrophobic Micropores
Source: Nano Lett. 2022 Mar 8;22(6):2164–9. doi: 10.1021/acs.nanolett.1c02140 (PMC8949755; doi:10.1021/acs.nanolett.1c02140)
Supplement: Supplementary file 6 — nl1c02140_si_006.zip [file nl1c02140_si_006.zip › FIELD]

GUI Reference : 2021/2/22/11:29
UNITS ev
MOLECULES        2
zeo 
NUMMOLS 1
atoms 3456
Si   28.086   2.10  1   1
Si   28.086   2.10  1   1
Si   28.086   2.10  1   1
Si   28.086   2.10  1   1
Si   28.086   2.10  1   1
Si   28.086   2.10  1142 0
Si   28.086   2.10  1   1
Si   28.086   2.10  1   1
Si   28.086   2.10  1   1
Si   28.086   2.10  1   1
Si   28.086   2.10  1   1
O     16.0   -1.05    2304   
FINISH
SPC WATER
NUMMOLS   10000
atoms 3
N           16.0000       -0.82    1
H            1.0000        0.41    2
constraints 3
   1    2    1.000
   1    3    1.000
   2    3    1.63288
finish 
vdW 6
Si     Si  nm  0.798122E-07  12 6  3.70640 
N      Si  nm  0.231913E-04  12 6  3.62980 
N      N   nm  0.673883E-02  12 6  3.55320 
O      N   nm  0.673883E-02  12 6  3.55320 
O      Si  nm  0.231913E-04  12 6  3.62980 
O      O   nm  0.673883E-02  12 6  3.55320
TBP 2
O Si O   harm 1.2614 109.47 0. 0. 2.5
Si O Si  harm 1.4    142.0  0. 0. 2.5
close
