# Supplementary material for: Subnanometer Topological Tuning of the Liquid Intrusion/Extrusion Characteristics of Hydrophobic Micropores
Source: Nano Lett. 2022 Mar 8;22(6):2164–9. doi: 10.1021/acs.nanolett.1c02140 (PMC8949755; doi:10.1021/acs.nanolett.1c02140)
Supplement: Supplementary file 6 — nl1c02140_si_006.zip [file nl1c02140_si_006.zip › CONFIG]

MFIAR                                                                   
         2         2     33456      1000   1.0000000E-03   1.0000000E+00
       70.9810761770        0.0000000000        0.0000000000            
        0.0000000000       70.9810761770        0.0000000000            
        0.0000000000        0.0000000000       70.9810761770            
Si               1                                                      
    -11.39583170        -18.50219080        -11.02435488                
     0.000000000         0.000000000         0.000000000                
     0.000000000         0.000000000         0.000000000                
Si               2                                                      
    -13.66931167        -19.06587980        -9.089876699                
     0.000000000         0.000000000         0.000000000                
     0.000000000         0.000000000         0.000000000                
Si               3                                                      
    -14.22314597        -18.40857112        -19.37030279                
     0.000000000         0.000000000         0.000000000                
     0.000000000         0.000000000         0.000000000                
Si               4                                                      
    -17.31949362        -18.37506513        -19.43041648                
     0.000000000         0.000000000         0.000000000                
     0.000000000         0.000000000         0.000000000                
Si               5                                                      
    -18.32368785        -19.07573451        -9.040603183                
     0.000000000         0.000000000         0.000000000                
     0.000000000         0.000000000         0.000000000                
Si               6                                                      
    -16.11038756        -18.71895634        -11.01337097                
    -6.130464621         5.361776555        -1.841657317                
     4966.610858        -392.4276708         119.7768012                
Si               7                                                      
    -11.81269130        -3.306185818        -10.73248227                
    -1.052547422         5.745474220         3.422805603                
     11635.72942        -12471.59683         5291.748396                
Si               8                                                      
    -14.06867550        -2.518263615        -8.783626923                
     3.930295206         3.707243864         5.032370680                
     644.0578160        -3022.164799         9119.766386                
Si               9                                                      
    -14.83868048        -3.455897795        -19.27689135                
    0.7887456595        0.6738059550         1.873608556                
     2880.772356         37909.03958        -10000.57193                
Si              10                                                      
    -17.88227411        -3.410831128        -19.40410249                
     1.454631849         1.702611879        -4.172726261                
     11088.72781         4111.506091        -1022.063031                
Si              11                                                      
    -18.91221161        -2.478559680        -8.847918592                
    -2.485139728         2.121579730        0.4083305212E-01            
     12735.78965        -12072.43311         2761.315310                
Si              12                                                      
    -16.53692860        -3.311065516        -10.66256185                
    -1.784717030        0.6317965454         2.858730222                
     18726.63227        -10809.15445        -14081.91993                
Si              13                                                      
    -18.99043535        -1.180678400        -17.57549794                
   -0.7274453808        -3.470320302       -0.6916519828                
     4997.192890         2063.457019        -6381.763921                
Si              14                                                      
    -16.67649526       -0.4943024115        -15.66028285                
     3.083533689        -7.507385563        -2.240645164                
    -9192.559505        -6399.738105         14681.78487                
Si              15                                                      
    -15.94172742        -1.108117183        -12.73257521                
   -0.2153707363        0.1994967686        -9.036626370                
     9903.591094        -2425.063149         323.8283536                
Si              16                                                      
    -12.77379487        -1.307424820        -12.75647563                
    -3.427366344        -1.239823853         2.078223263                
    -3052.187758         1365.069067        -727.1938480                
Si              17                                                      
    -11.77984023       -0.5226419998        -15.53806923                
    0.9779494199        -2.041960862       -0.2115775055                
     6778.273417        -464.3628326        -5212.511298                
Si              18                                                      
    -14.16036119        -1.270062020        -17.27909136                
    -1.705865683         7.269800579         1.681483542                
    -2869.580989        -8451.671753         1779.005462                
Si              19                                                      
    -18.31276870        -16.22964569        -17.43304487                
     4.654030221        -2.662839970         1.792598087                
    -12955.71247        -23697.52893         3849.984949                
Si              20                                                      
    -16.11154465        -17.31244897        -15.46334524                
    -1.548844718         2.469456475        0.6670016051                
    -9580.960462        -459.7962863        -9930.164129                
Si              21                                                      
    -15.45883839        -16.30436506        -12.60274608                
     1.656491264        -4.715129348        -1.885480077                
    -2715.595843        -10216.17283        -2354.980302                
Si              22                                                      
    -12.34161097        -16.16601219        -12.69576194                
     6.779906204        0.2311242492        -2.412057192                
     6866.507120        -8575.106647        -5140.488068                
Si              23                                                      
    -11.43593002        -17.23131761        -15.49680412                
    -2.420476043        0.2591483021        -1.560164405                
     19775.36260        -3776.246205         2659.680744                
Si              24                                                      
    -13.71770107        -16.27105418        -17.25100985                
     1.492689035        -3.022476826        -2.539275148                
     4850.806349        -2414.635287        -2416.482994                
Si              25                                                      
    -8.925082281        -8.602053049        -15.44249017                
    -1.791218265       -0.9323512039        -2.876342566                
     9265.320180         871.8547796         2400.566330                
Si              26                                                      
    -6.524939161        -9.025371912        -17.30975608                
     2.969928781        0.1235732015        -1.697451599                
    -4151.442389         11897.46292         8509.183641                
Si              27                                                      
    -5.776448646        -8.675055143        -6.940204210                
    -1.188914787         3.421342759         1.011663784                
    -17031.78032         546.2318651        -6579.658902                
Si              28                                                      
    -2.740059392        -8.756850748        -7.138244607                
    -1.554992272         2.300552590         2.935010684                
    -2156.091175         4491.839794         9458.746444                
Si              29                                                      
    -1.887527202        -9.072389900        -17.61899595                
    -1.729954691       -0.3040124544         2.863331007                
    -8595.506810        -8181.511559        -1397.636713                
Si              30                                                      
    -4.046158855        -8.431813462        -15.61708464                
     5.290330489        -2.258862805       -0.4290638737                
     5701.815952        -11351.73978         19387.52253                
Si              31                                                      
    -8.702175931        -13.22622557        -15.72071923                
    -3.053768529         3.871282903         3.320024417                
     4569.954484        -1728.704264         15712.28097                
Si              32                                                      
    -6.749263797        -12.09234786        -17.76786767                
     3.221810913        -2.942052239       -0.4642714498                
     13922.44592         2713.355388         13324.48481                
Si              33                                                      
    -5.573122071        -13.33983872        -7.240628950                
     3.956063474         3.270831584         4.177959938                
    -17002.06823         19658.84597        -14144.30951                
Si              34                                                      
    -2.562213524        -13.15906871        -7.010215878                
     3.330968226        -1.619821910        -2.540326326                
     8837.491090         14246.26553        -7504.205294                
Si              35                                                      
    -1.834994491        -12.24536772        -17.56810403                
    -2.147406308        -7.005818280       -0.3522942195                
    -9287.142641         7987.636341         366.3020363                
Si              36                                                      
    -4.364090583        -13.32612179        -16.24327368                
     3.762449035       -0.5927394063        -2.427513607                
    -10407.87764         7781.460554         6745.921318                
Si              37                                                      
    -1.800745620        -11.03856795        -9.097974742                
    -6.247754239        -2.740395498        -1.150839024                
    -12814.12713         12925.12492         1682.891802                
Si              38                                                      
    -4.010877275        -10.52758523        -11.18137958                
    -3.493149774        0.4876412478        -1.429427879                
    -1453.474939         5309.093234         4546.736184                
Si              39                                                      
    -4.750938986        -11.07436532        -14.09661234                
     4.138253486         3.784448408        -2.627522160                
    -11662.14511        -4120.227591         14360.62742                
Si              40                                                      
    -7.821693733        -11.02234020        -13.69275686                
    -3.846655037       -0.6083051337       -0.5776178251                
    -3933.367156        -4551.501233        -12834.83003                
Si              41                                                      
    -8.712163580        -10.34337224        -10.88030150                
    -2.022908101         2.142663334       -0.3265389632                
    -16518.51264         5962.523591         15101.81349                
Si              42                                                      
    -6.305277120        -10.93217973        -9.152157572                
    -2.552461631         1.599009710         1.367283264                
    -13340.77814        -4555.995741         17546.50566                
Si              43                                                      
    -1.758698128        -6.552249255        -9.015903504                
     1.003858440        -4.432565772         7.031863021                
     789.1686527         9899.913351         4070.901278                
Si              44                                                      
    -4.078951577        -7.354185970        -10.84952383                
   -0.7350760749       -0.8063959320         1.436000004                
     1333.611390        -14300.68187        -3359.935284                
Si              45                                                      
    -4.763192786        -6.253367393        -13.61070468                
    -2.375551577         2.694390244        0.7921406359                
    -14276.96229        -8605.199970         16181.28382                
Si              46                                                      
    -7.873190044        -6.314989027        -13.66389346                
   -0.1120756225        -2.539934032        -3.025279370                
    -14254.30174         6514.418291         33.23859988                
Si              47                                                      
    -8.964283896        -7.207907812        -10.84926794                
     3.848102149        -2.963780425        -1.736829575                
     22810.30319        -7524.023515        -13540.01324                
Si              48                                                      
    -6.530910036        -6.605313771        -8.955063151                
     1.283136103        0.6646657068E-01     1.866493417                
    -3014.621980         2440.251868        -12443.29094                
Si              49                                                      
    -8.792195276        -1.060893166        -15.52021621                
     3.592397010        0.4796677193        -3.404162520                
     6292.899634         1712.140754        -13843.70054                
Si              50                                                      
    -6.738688012       -0.6322223795        -17.78129840                
    -2.245561374        -2.997923472         2.468079659                
     3947.532205         2676.618987         3215.090683                
Si              51                                                      
    -5.820339183        -1.232831204        -7.283321301                
    -2.955965159        0.2935767843        -5.382336009                
    -2912.894587         14626.95126         6825.832778                
Si              52                                                      
    -2.757077717        -1.157477628        -7.129461954                
   -0.9119299020E-01    -2.309316771         5.360787630                
     6552.950058        -1915.849948         14811.07720                
Si              53                                                      
    -1.922903276       -0.5163042503        -17.55089390                
     5.060900631        -2.088425347         1.632402117                
    -1021.873691        -24781.08941        -6905.110876                
Si              54                                                      
    -4.293063798        -1.109622660        -15.82770088                
     3.619754936         4.232017523       -0.1211992414                
    -10666.43135         5470.705914         9394.743801                
Si              55                                                      
    -8.351468274        -16.32045215        -15.66395031                
   -0.7777545502         1.007183824        -4.187135784                
     4150.303812        -5752.916956        -5043.318726                
Si              56                                                      
    -6.270697983        -16.99156136        -17.89773869                
    -3.216905223        0.7408685197E-01     4.524535817                
    -3687.759180        -3630.766416         1959.627819                
Si              57                                                      
    -5.520362889        -16.36769127        -7.012861835                
    -2.670900525        -2.527835351        0.1794579769                
    -17620.17044         456.4515824        -8560.563894                
Si              58                                                      
    -2.486817083        -16.17512156        -6.664493289                
    -1.636735244        -1.201661779         1.211409815                
    -7580.959682        -6524.028608         8744.385093                
Si              59                                                      
    -1.483052891        -17.67335458        -17.05682151                
    -1.594497925       -0.1573830918        0.7522528480                
     383.0959072         7226.152803        -2957.951025                
Si              60                                                      
    -3.964367032        -16.32712877        -16.06284310                
     3.909023304        -1.229551419         2.137794372                
    -7448.690985        -819.6655559         7654.472374                
Si              61                                                      
    -1.433046379        -18.16768612        -8.607316816                
     4.353232117        0.6370005784E-01     1.036449606                
    -3699.945689        -24735.61828        -15359.94155                
Si              62                                                      
    -3.538157408        -18.66023079        -10.82619803                
     2.644207738        -5.607100278        -1.804150476                
     8344.945276         301.5498231         11036.73899                
Si              63                                                      
    -4.103152810        -18.16618335        -13.67636316                
    -4.259843186        -5.139786946        -3.003921228                
     23044.68580         4071.831704        -5428.862550                
Si              64                                                      
    -7.163381927        -18.49625389        -13.74585186                
    0.6126885186         1.319391315        -1.661635648                
     3232.276855         4167.106899        -1221.133889                
Si              65                                                      
    -8.409378856        -19.19365675        -10.92964961                
    0.1660927382         1.793725440        -5.105706733                
     361.1527309         6510.657312         2876.214094                
Si              66                                                      
    -6.042207943        -18.71433773        -9.019615780                
   -0.2796060403       -0.5719226322         1.350802792                
    -8640.158452         2923.909417        -3270.625192                
Si              67                                                      
    -1.868468287        -3.448355515        -9.006396701                
    -1.075820702        0.2693590351         3.058049093                
     2580.563778         570.1833521        -4809.965844                
Si              68                                                      
    -4.030961835        -2.513503205        -10.96767269                
    -3.643765921         1.887157762        -1.899010861                
    -10793.55500        -586.4685484        -344.1646419                
Si              69                                                      
    -4.881963158        -3.159516925        -13.77655551                
     4.263778428        -3.638782459         2.909827733                
     6215.619106         1161.609369         1436.641874                
Si              70                                                      
    -7.943177613        -3.325191492        -13.65483476                
    -3.127802448        0.4597432133         1.692745565                
     6585.890278         3512.000258         938.3450227                
Si              71                                                      
    -8.780149812        -2.632565658        -10.78440838                
    -2.503189224       -0.2062590497         5.205273314                
    -10129.70605         1283.626215        -5552.542841                
Si              72                                                      
    -6.395409851        -3.544481308        -9.206020364                
     1.649237123        0.2505376733         1.915037646                
     13475.06503        -3868.210925        -723.0121256                
Si              73                                                      
    -11.75978651        -10.79603368        -10.82931817                
     1.404157522        0.7750619046         3.183919175                
    -819.0849518        -46.19036222        -17037.92941                
Si              74                                                      
    -14.08045032        -10.24472612        -8.865149384                
     2.573530231        -1.347606778         3.597166788                
     8966.480453        -10392.05301        -14052.85322                
Si              75                                                      
    -14.68472013        -11.11026380        -19.15554994                
    -4.488417801         2.584852819        -2.624099701                
    -270.0410517        -17807.75906        -4445.530143                
Si              76                                                      
    -17.67673924        -11.18470028        -19.39992350                
     3.716110415        -8.437208452        -3.719801573                
     708.7158228        -12308.74963        -6428.193302                
Si              77                                                      
    -18.75256289        -10.60675027        -8.853812165                
     5.057332150         3.141055328        -3.537482303                
    -8138.845876         24484.85152        -19777.04932                
Si              78                                                      
    -16.42976917        -11.09721314        -10.77589761                
     2.840424252        -6.498784566        0.3606633057                
     8731.031171         12954.17815         3186.944628                
Si              79                                                      
    -11.89342071        -6.441405791        -10.66741354                
    -2.582421225        0.5033640200         2.268878836                
     9784.959729        -3915.790093        -8111.796866                
Si              80                                                      
    -14.13109136        -7.176260019        -8.716535109                
     3.285947059       -0.4846810555        -3.176696077                
     29.38526505        -1624.693578        -7973.834530                
Si              81                                                      
    -14.66774684        -6.381588355        -19.47596375                
     1.111429739       -0.7233030984         1.480228164                
    -1308.017599         1448.763215         17873.28546                
Si              82                                                      
    -17.77374686        -6.411826439        -19.50246919                
    -2.054834502         3.593591111         4.110130326                
     18139.37067        -4761.803189        -6763.988836                
Si              83                                                      
    -18.77085571        -7.424892032        -8.664845755                
     5.597766176         3.507793552        -1.469804476                
     592.3089704        -10988.05147         33.56848558                
Si              84                                                      
    -16.54637572        -6.354176052        -10.49539648                
    0.6380569745E-01    -2.513945267        -2.439351047                
     5260.654628         12372.14156         1790.863778                
Si              85                                                      
    -18.45219920        -8.846861903        -17.72481427                
     1.574695230        -4.034887449         2.128530355                
    -14615.14110         18106.33663        -4246.463392                
Si              86                                                      
    -16.46974312        -9.239093120        -15.51361310                
     3.901479618        -2.874924813       -0.8188677759                
     27874.23543         4648.701379         8749.399544                
Si              87                                                      
    -15.86891985        -8.642856609        -12.50295291                
    -1.693655367        0.7676705216        -1.011480829                
     503.4806589         15593.61926        -13616.81160                
Si              88                                                      
    -12.75329874        -8.516092738        -12.81760590                
    0.8735429064         2.663189173       -0.9666451508                
     3493.225424        -1391.465735         13652.93675                
Si              89                                                      
    -11.85252900        -9.265390843        -15.67702105                
    -1.961726209        -5.248715367       -0.7924698860                
     24886.03966         3701.483718         21738.94315                
Si              90                                                      
    -14.13455364        -8.612643847        -17.45921168                
     1.347088743        0.1469091271E-01    -2.502672571                
    -11002.93556         5992.402121         2455.655244                
Si              91                                                      
    -18.76849824        -13.17844347        -17.38014350                
    -2.453455378        -1.779551016         6.275183381                
    -24195.44956        -1424.596832         6973.804980                
Si              92                                                      
    -16.49531140        -12.33773010        -15.46693817                
     1.358951464       -0.9005327740       -0.3216573835                
    -9226.732801         4973.741146        -13324.58785                
Si              93                                                      
    -15.67384036        -13.30787638        -12.68980791                
     3.613284593         3.991497733         1.483196952                
     5838.767793         21711.41682        -19573.58251                
Si              94                                                      
    -12.55313409        -13.20305506        -12.53871042                
    -2.944300756        -1.374100634        -1.841988350                
     4885.460115         21319.41693         2656.795574                
Si              95                                                      
    -11.60137897        -12.35987629        -15.29896965                
     3.272301651         1.442929187        -1.047953404                
     6763.240393         8449.542511         7648.816588                
Si              96                                                      
    -13.99185975        -13.28149682        -17.06418395                
     2.179625991        -8.253218627        -5.634403960                
     1564.447111         18216.17160        -4736.271826                
Si              97                                                      
     8.321761137        -18.46765340        -10.83139921                
     1.145822514         1.625432362        0.6794347135                
    -8382.061400         7937.634014        -8499.076111                
Si              98                                                      
     6.178945729        -18.94278706        -8.749797628                
    -3.113302124        -3.534918802         4.834286376                
     16332.88384        -4713.825868        -3466.734111                
Si              99                                                      
     5.316737833        -17.41833303        -19.96800337                
    0.7038249073       -0.3145694373        -2.162284970                
    -16385.26193        -7092.441145        -20571.04091                
Si             100                                                      
     2.356940468        -17.00306116        -20.31114989                
    -2.914924671         4.515972178         3.374113352                
    -361.4353137         210.3547092        -14949.86169                
Si             101                                                      
     1.485068971        -18.99635609        -8.944640953                
    -3.456319380        0.1316080437         5.239056345                
    -8493.436141        -1270.405893        -2471.619812                
Si             102                                                      
     3.831059444        -18.59837102        -10.73436157                
    0.8063595310         1.367601877       -0.8029442313E-01            
     6464.307790        -15498.15397        -4734.391193                
Si             103                                                      
     8.202324583        -3.479598151        -11.19151482                
     1.559276510       -0.7261645859         4.411221628                
     21241.55365        -2058.539673         8405.328546                
Si             104                                                      
     6.035341397        -2.615434665        -9.182769132                
    -2.535998709        -1.364144865        -1.756519040                
    -6018.488913         5421.749329         24140.84263                
Si             105                                                      
     5.122449251        -3.607005178        -19.70192569                
     4.666077175        -1.686279020        -4.390486511                
     1546.095398         7261.642532         653.7416478                
Si             106                                                      
     2.079624700        -3.429343378        -19.64907302                
     4.314339290         3.853909158         3.609383659                
    -6140.970438        -3149.183683        -2116.373895                
Si             107                                                      
     1.110680842        -2.697290191        -9.019775953                
     1.049837435        -3.980385133         2.258556797                
    -1314.572442         14947.69166         11579.52673                
Si             108                                                      
     3.486274826        -3.283397178        -10.81949670                
    -1.079166074         3.933898005       -0.4295227393                
    -4483.845337        -12299.68795         8553.794542                
Si             109                                                      
     1.086329644        -1.276463852        -17.70052517                
     9.956837653        -4.062614550       -0.2228788005                
    -18234.40292        -4423.636793        -11754.86215                
Si             110                                                      
     3.245394488       -0.6399416272        -15.82170974                
    0.8658606274        0.4116728348        -1.156603927                
    -4201.428768        -10087.24912         9415.841499                
Si             111                                                      
     4.219372139        -1.281231434        -12.88704218                
    -2.872269592        -4.877347421         3.206025204                
    -14819.08244         17485.41807        -16179.36726                
Si             112                                                      
     7.296489514        -1.247919973        -13.00478034                
    0.4756433044        0.8337512658        -1.925627365                
    -5057.656454        -181.7736282        -9127.292980                
Si             113                                                      
     8.011728659       -0.6732735652        -15.94363665                
    -4.382431383         1.175467048        -1.397112921                
     2504.816709        -6422.489192        -2576.769380                
Si             114                                                      
     5.579921313        -1.411440685        -17.60422848                
     5.904843792        -4.306114890         2.510106922                
     5798.692408         4666.975961        -14193.02906                
Si             115                                                      
     1.217969814        -16.29818957        -17.57185624                
    -2.616033814        -1.331027275       -0.4754480108                
     11993.64708         1235.426582         2967.282803                
Si             116                                                      
     3.431871489        -17.16752449        -15.52489619                
   -0.1456366062         1.964324143        -1.428303321                
    -13755.61735        -4609.415175        -9248.684176                
Si             117                                                      
     4.190379974        -16.30563902        -12.71178609                
     2.493297078        -1.241791350       -0.1503557567                
     6745.279779        -10263.17600         5544.069218                
Si             118                                                      
     7.375443353        -16.38193519        -12.92472044                
     1.253730741        0.6785770037        -4.148867940                
    -12449.30289         5210.310105         10451.24165                
Si             119                                                      
     8.270475466        -17.35628859        -15.69138823                
    -1.345559726        -2.012679047        -5.525194242                
     12785.13419         11671.84157        -5716.617269                
Si             120                                                      
     5.847988347        -16.37105048        -17.22479373                
   -0.3552559456         1.734365144         2.272583424                
     2443.766993         7294.354002        -424.2868654                
Si             121                                                      
     10.98672745        -8.686974600        -15.85651513                
   -0.4435394255         3.387809512        -1.997183858                
    -6350.181627         912.1352833        -8814.425865                
Si             122                                                      
     13.42712460        -9.335042974        -17.78540808                
     2.762956957       -0.9451872432         1.852332420                
    -17811.57127        -14259.59994        -1622.756090                
Si             123                                                      
     13.99063810        -8.802866399        -7.306686256                
    -3.053109136         1.739067493         4.545950157                
    -11049.51238        -6064.564013        -1182.506470                
Si             124                                                      
     17.03562575        -8.686325561        -7.484248377                
    -2.990309750         3.485196065        -3.354504934                
     10706.62947         11884.01363         10163.87197                
Si             125                                                      
     18.77973634        -9.212229356        -16.99731612                
   -0.4723638643         1.103153436         1.491328265                
    -503.5428570         12415.18202         8307.850428                
Si             126                                                      
     15.85684148        -8.721233922        -16.09951513                
    -2.861868345        0.5882628770        -3.509008408                
     13187.76240         7838.059533         4028.096386                
Si             127                                                      
     11.01230395        -13.24541804        -16.14961531                
     7.272837003         1.668732133         1.303507660                
     5845.954883        -1045.030664         8042.628150                
Si             128                                                      
     13.37833160        -12.55676660        -18.03332119                
    -2.011941997         2.490444520        -1.930396870                
    -5979.054019         15284.09330        -11553.11864                
Si             129                                                      
     14.36970220        -13.24018086        -7.570091171                
    0.6254726937E-01   -0.2986238667         5.258252195                
    -6205.183057         18038.03934         10303.54239                
Si             130                                                      
     17.45778647        -13.02801652        -7.293969865                
    0.1386787830        0.4805914227E-01     5.576540543                
    -3494.415051         12182.05682         12650.83526                
Si             131                                                      
     18.45645716        -12.23865788        -17.47406503                
    -3.237675287       -0.1853998227       -0.3534780116                
     8873.295953         11791.38566        -9440.613785                
Si             132                                                      
     15.78895528        -13.23153511        -16.36152095                
     1.006463896         1.876446615        -1.663413112                
    -3678.604902         13062.16201        -333.4348724                
Si             133                                                      
     18.00230143        -10.97625092        -9.434587231                
    -2.326141507        0.6942785228        0.3730375700                
     6761.336483         12570.37577         1861.205581                
Si             134                                                      
     15.77768498        -10.45108751        -11.37811523                
    -1.266780898         2.264718340        -2.775232579                
    -6386.853234        -13158.80383        -11766.20076                
Si             135                                                      
     15.02471867        -11.00527593        -14.30999176                
   -0.9380826391        -5.436979708        -3.486215963                
    -14782.67704        -31839.70597         3495.890539                
Si             136                                                      
     11.91345154        -11.08475165        -14.10447988                
     2.121632909        -2.270804331         2.145563761                
     1090.166317        -15944.16946        -7135.271357                
Si             137                                                      
     11.12447039        -10.47708476        -11.23805749                
    -8.039034102         3.046940202       -0.9926615642                
    -4272.590886        -9385.248683         4230.546324                
Si             138                                                      
     13.43918457        -11.04916799        -9.367543667                
    -4.157347604       -0.6951585751         1.369773222                
     3886.584183         2352.561702        -6883.393527                
Si             139                                                      
     18.04260819        -6.450097290        -9.253375014                
     1.147319354        -3.306850093        -3.210729432                
    -23159.58198        -801.7453008        -2576.862341                
Si             140                                                      
     15.84614041        -7.403056685        -11.31483650                
     3.972287569        -2.591349979        0.7682290466                
     11545.54045         12123.09438        -6364.250283                
Si             141                                                      
     15.18654088        -6.424731256        -14.23006332                
    -1.531545174         3.399135610        -3.754408707                
    -9590.518390        -4883.967260         4591.675325                
Si             142                                                      
     12.10217499        -6.491087714        -14.03750432                
    -4.127948893         2.243684702         1.293090223                
    -20103.12506         2915.867242        -5005.999726                
Si             143                                                      
     11.16201859        -7.372138861        -11.22267551                
     7.440421997        -3.100319597         2.019074359                
     11313.70480        -17195.34957         9450.062624                
Si             144                                                      
     13.46762818        -6.611032283        -9.375863059                
     2.613161124         2.658357520         2.483163208                
     9282.191594        -11461.38798        -6847.362317                
Si             145                                                      
     10.89551865        -1.224862868        -15.94781360                
    -6.725861099         1.827054087        -5.335152358                
     10505.22533        -2880.769130         116.4834040                
Si             146                                                      
     13.13667975       -0.6182980399        -17.89171486                
     1.640211081        0.4088489171        -4.139364854                
     16913.41083         8686.780126        -20794.84038                
Si             147                                                      
     14.12064043        -1.250863076        -7.641973611                
    -4.775190790        0.5172499606         2.855906402                
    -9341.652158         3503.508734         9463.372202                
Si             148                                                      
     17.18159905        -1.141654806        -7.447338913                
     5.733481593        0.3126876417       -0.8729332914                
     4446.668397        -3369.519820         103.1301415                
Si             149                                                      
     18.60686288       -0.6043577129        -17.21628813                
     1.974884128        -2.449107878        -3.824024422                
    -1751.749037        -2328.540063         9570.337289                
Si             150                                                      
     15.73796315        -1.197846507        -16.27873014                
    0.2762857980       -0.3000957485        -1.571519900                
    -3611.008102        -16464.28958        -713.8765189                
Si             151                                                      
     11.18586175        -16.32456854        -16.08290233                
     2.688732521         1.802158440        -1.285092747                
     1749.596540        -3119.422133         8551.264657                
Si             152                                                      
     13.52188424        -17.05528008        -17.82888706                
    -2.626873422        -1.744274944        0.3342664393E-01            
     8925.677580        -4608.162434         6266.269594                
Si             153                                                      
     14.45021444        -16.25771869        -7.363485160                
    -1.646167091        -1.477213977        -1.917139037                
     11616.45041         6868.806868         21698.74914                
Si             154                                                      
     17.59744593        -16.02801502        -7.096313535                
   -0.4510961220         2.005104607        -3.985874084                
    -1854.406901        -5834.179942        -3527.381982                
Si             155                                                      
     18.55293002        -17.05756780        -17.26866841                
     1.538513165        0.8658706470         4.893898632                
    -3541.500618        -7951.393447         2705.163113                
Si             156                                                      
     15.87812864        -16.23437852        -16.02001403                
     6.529523089        -1.007510698         3.038983279                
     13556.37051         5213.004266        -5807.895491                
Si             157                                                      
     18.73399380        -17.61174949        -9.435432455                
     3.387415728         3.332986649        -1.472306492                
    -4850.425590         1641.261628         8785.262009                
Si             158                                                      
     16.26526584        -18.62427158        -10.91387229                
     2.827304357        -3.890776297       -0.4890316030                
     20961.73525        -5441.104236         341.8144588                
Si             159                                                      
     15.44859876        -18.24980338        -13.81390758                
    -3.399045602        -1.668826873       -0.9734951528                
    -6492.041142         13719.34489        -706.2793181                
Si             160                                                      
     12.32380978        -18.14443763        -13.89573188                
   -0.8309322045         2.563820856        -4.082596521                
    -2534.997235        -6983.501769        -6348.746691                
Si             161                                                      
     11.32368983        -18.65100258        -11.05409465                
     1.810081019        0.6305494024        0.4211599924                
    -6190.565535        -4441.911618        -8137.065795                
Si             162                                                      
     13.72594426        -18.64728997        -9.195162648                
    -1.170145996         3.241132244        0.9200772166                
    -8480.987602         1381.535548         17792.91030                
Si             163                                                      
     18.06631782        -3.357725946        -9.391816912                
    -3.761403316        -2.742073115         3.713284598                
    -4110.826458        -10958.04048        -4558.844221                
Si             164                                                      
     15.86817004        -2.654311632        -11.42104873                
     2.048171427        -1.421343622         7.392706994                
    -7882.504102         5234.456711        -2891.931118                
Si             165                                                      
     15.01126219        -3.400433430        -14.32241190                
    -3.349040610         5.053028170        -2.371272181                
    -2538.951389         10411.00142         5237.531014                
Si             166                                                      
     11.90931732        -3.455267304        -14.07475039                
     3.219513566        -7.740626281        -2.866926802                
    -1031.328266         10000.33413         4678.581858                
Si             167                                                      
     11.11779067        -2.582805544        -11.16457853                
    -4.943861964        -1.596403507        -4.472604216                
     1006.758734        -10641.02728        -4118.864921                
Si             168                                                      
     13.57512529        -3.560149979        -9.568042305                
    -6.931208750         1.881600314       -0.4486458434                
     4429.894560        -7214.543982         7221.259821                
Si             169                                                      
     8.135098493        -10.88390551        -11.38318365                
   -0.8884707712        0.7469833791        -1.366569096                
    -8451.681693        -4436.552235        -149.2290752                
Si             170                                                      
     5.955440462        -10.34311589        -9.190177050                
     4.047220744        -2.111151970        -4.380348632                
     1750.588561         8534.899212        -14794.18037                
Si             171                                                      
     4.969436639        -11.30152776        -19.54101457                
     3.126415404        -1.463237151       -0.8596180080                
    -7131.280373        -26709.59958        -8845.222471                
Si             172                                                      
     1.866433870        -11.22334146        -19.48669425                
     1.738796996         2.879397186         3.157671891                
     2162.225278        -24136.32871         3077.523986                
Si             173                                                      
     1.155180476        -10.27425869        -9.076502965                
   -0.3645804412        -1.101748473        0.3288469651                
     1152.451971        -11181.38448        -1618.028155                
Si             174                                                      
     3.459943820        -10.85724427        -10.98961796                
     4.275512854         6.320000853         1.922204125                
    -4398.189791        -16156.82987         9962.670695                
Si             175                                                      
     8.238968886        -6.517172538        -11.15165514                
    -3.119576234        -2.313295383        -1.446950565                
    -631.1272002         245.2809188        -6250.071742                
Si             176                                                      
     6.113263215        -7.172150316        -9.125523424                
    0.2395117396        0.3111411967        0.3782257811                
     11742.79666        -18747.29908         9960.004198                
Si             177                                                      
     4.985694796        -6.613319979        -19.71701304                
     6.031429101       -0.3412865502       -0.1129750603E-01            
     9170.957969         13305.45771        -6765.583694                
Si             178                                                      
     1.863626099        -6.500142749        -19.83861957                
     1.918578363        -5.101972652       -0.7238230962                
     11378.33548         16926.29966        -894.4775311                
Si             179                                                      
     1.283409282        -7.153482999        -9.025233094                
    -1.155689402        -2.304769049        -2.184179010                
    -3470.364616         2818.883443         10094.46353                
Si             180                                                      
     3.644121078        -6.344290895        -10.80515384                
     2.610047857        0.6053927284         4.321187396                
    -1759.578251        -3279.911090        -12341.44961                
Si             181                                                      
     1.033397998        -8.664537697        -17.80734730                
    0.5163708191         1.058130568        -3.660157847                
    -4942.920663        -963.0373689        -16570.46554                
Si             182                                                      
     3.238137773        -9.324590841        -15.88751222                
    -1.820096325         4.144578626        -1.361135914                
     12154.56089        -1949.668974         20468.03594                
Si             183                                                      
     3.973592393        -8.583690814        -12.99303997                
    -4.353059805        -3.727880253         5.336595081                
     8088.753063         10479.85280         3900.420192                
Si             184                                                      
     7.133567097        -8.482034285        -13.15371681                
    -3.374248916         1.188785741         2.690619218                
    -12302.58686        -8842.994380        -7117.859081                
Si             185                                                      
     8.024605832        -9.159711605        -15.96213990                
     5.381364288       -0.3710759397        0.6129565003                
     1664.999286        -9463.993379         1404.320196                
Si             186                                                      
     5.651611815        -8.877694693        -17.83479203                
    0.6599945460       -0.6187183242         2.539610893                
     9151.919610        -453.3691440         2909.361102                
Si             187                                                      
    0.9691059777        -13.31793813        -17.32518184                
    -4.161713542        0.9411562340E-01    -1.149772505                
     9366.945036         7698.648044        -22310.49104                
Si             188                                                      
     3.265174557        -12.48589499        -15.47467444                
    -6.721962351        -1.290704128        0.5303401178                
     14419.83140         16559.55665        -9123.227141                
Si             189                                                      
     4.174289808        -13.28705048        -12.73315124                
    -2.646822590         1.474896894       -0.7388625163                
     9797.576306         10430.19580         10334.34260                
Si             190                                                      
     7.357198041        -13.27803278        -13.16600004                
    -1.469805819        -4.675951583        -5.858320168                
    -15508.65378        -12630.79490         14718.04008                
Si             191                                                      
     8.112184961        -12.29413043        -15.91716196                
     3.606426499        -3.839140915        0.6279654878                
     6902.058544         2008.492385        -12233.92262                
Si             192                                                      
     5.610435739        -13.27322918        -17.37377616                
    0.5496645849         4.951276151         4.945433270                
     20406.53188        -14192.02837         17949.51132                
Si             193                                                      
    -11.89677108        0.9686546715        -10.84895558                
    0.4636822546        0.5893363178        -1.140895768                
     5533.629363         3395.681825         7116.753267                
Si             194                                                      
    -14.09552639        0.6345962764        -8.764988425                
    -3.859348416        -1.661535753        -5.061518385                
    -6448.730974        -6560.674340        -804.4616597                
Si             195                                                      
    -14.71229210         1.131356932        -19.13550878                
     2.405690822        -2.095598474       -0.5381416856                
    -9151.677732         5393.643996         4007.138297                
Si             196                                                      
    -17.80164195         1.119070342        -19.30607476                
    0.5434783400         1.988992562        -1.763596392                
    -1489.316915         3705.269446         364.7828324                
Si             197                                                      
    -18.76838125        0.5659679894        -8.716303154                
    -2.866244653       -0.5462146118       -0.5854095097                
    -3589.700465         9927.509018        -18807.32396                
Si             198                                                      
    -16.47546538         1.181081657        -10.68316682                
     2.713797876        0.4510674247E-01     1.841522984                
    -13738.67690         10983.24213         12509.28531                
Si             199                                                      
    -11.82659771         16.41296829        -10.73987142                
    -5.218076287         1.032388840         5.370649353                
     13582.16395         9370.897801         14843.26531                
Si             200                                                      
    -14.08967743         17.14661194        -8.813740644                
     3.097964717        -1.263667341        0.4010445927                
     8038.137671         1387.929831        -2183.274256                
Si             201                                                      
    -15.13790115         16.55776082        -18.90470832                
    -2.034362199         1.641253839        -1.686897015                
    -3568.242928         4925.472888         4920.665216                
Si             202                                                      
    -18.19599098         16.44202661        -19.15423008                
    -2.074509349        -4.859416005         4.189692175                
    -15555.30517         3223.261489         2015.063582                
Si             203                                                      
    -18.97448833         16.76488179        -8.692855276                
    -2.954588080        -9.579403149         1.316331621                
     2365.810357         4610.328040        -13750.59370                
Si             204                                                      
    -16.57409883         16.40090870        -10.63934103                
     3.846465352        0.9171692643        -2.317291220                
     18020.06876         268.8636602        -3838.490793                
Si             205                                                      
    -19.13629165         18.42905965        -17.11855358                
     2.030023680        -4.690835727        -2.211020600                
    -10737.96541         2294.317144         3802.010795                
Si             206                                                      
    -16.73312683         19.30332805        -15.46829821                
    -1.680180827       -0.8254870254        -4.572979725                
    -12173.39985        -2312.440356         4396.544583                
Si             207                                                      
    -15.94891440         18.52308728        -12.68322440                
     3.909302603        -2.659827352         3.297260554                
    -4446.817643        -833.3820982        -11000.92723                
Si             208                                                      
    -12.87231075         18.51255788        -12.61988073                
    -2.369041428        0.2944114246         4.192851287                
    -407.8116393         13209.97600        -4094.638337                
Si             209                                                      
    -11.75029123         19.34112206        -15.31946456                
     1.552650177       -0.4174321863E-01     2.435130030                
     4410.949476         5765.930579        -18496.92209                
Si             210                                                      
    -14.28082651         18.92242270        -17.18272440                
    -2.555984740        -2.705370593        0.9900170623                
     19857.72800         8666.493340         2100.329395                
Si             211                                                      
    -18.67003822         3.466269035        -17.58668140                
    -1.183116607       -0.7591237832         1.641717333                
    -6225.438061         9615.470743         17688.94116                
Si             212                                                      
    -16.60035595         2.637179222        -15.50422554                
     3.538316043        -2.240737920       -0.3542811628                
     5910.796636        -11758.65521         13553.43176                
Si             213                                                      
    -15.88511681         3.349289249        -12.65112779                
   -0.4263581220        -3.087824682        -1.441441400                
     7517.035341         234.1161524         5795.732167                
Si             214                                                      
    -12.66224332         3.327003075        -12.72408481                
     2.307077823         5.309488974         4.409508593                
    -11987.67038        -3371.559480        -1118.400111                
Si             215                                                      
    -11.88116913         2.586900167        -15.65587459                
   -0.5176781373        -6.802756281         1.491824114                
     18442.46117        -9626.079734         5120.502001                
Si             216                                                      
    -14.26023428         3.545900271        -17.27146163                
     5.219759685       -0.8374578388         4.702147376                
     4105.194736         8339.849782         3776.129240                
Si             217                                                      
    -8.898706824         10.91286059        -15.35318808                
    -1.420506793        -3.952185277        0.8700174543                
     4899.383906         3241.259703        -2852.239432                
Si             218                                                      
    -6.533854725         10.47675757        -17.24544013                
     2.131705380         4.094087762       -0.9434254961                
     2913.303300        -18480.05774         1234.503880                
Si             219                                                      
    -5.740870743         11.11330225        -6.939001163                
    -1.336904717       -0.3230467116         2.131216010                
    -24403.44228        -3274.478063        -1044.212187                
Si             220                                                      
    -2.798722117         11.30879671        -7.103413372                
     8.723694559         1.784035438        -2.192087880                
     31811.62676         9693.276798        -4641.298673                
Si             221                                                      
    -1.784527417         10.23946979        -17.62604516                
    -5.063016052        -1.703506270         1.817087932                
    -1159.951157        -3773.454990        -897.9224911                
Si             222                                                      
    -3.960443701         11.06205232        -15.65502251                
    -2.580318610        -2.115371780        -7.095913355                
    -8998.979770        -1090.694611         14451.28834                
Si             223                                                      
    -8.751782907         6.455470119        -15.62781031                
    -1.146595416        0.1928471281         1.149625338                
    -16066.64897         5794.798054         15269.63201                
Si             224                                                      
    -6.578584267         7.298381074        -17.58446329                
    -6.919370658       -0.3207324018        -2.998714474                
    -15.49383921         3083.774325        -11715.89212                
Si             225                                                      
    -5.802633588         6.555883312        -7.278291717                
     2.662363077        -5.114513067         4.784797671                
    -7450.049467        -9368.268127         7675.382686                
Si             226                                                      
    -2.730391050         6.512818983        -7.092672396                
    -2.511292195        0.7681019065E-02    -1.016026591                
     400.2151934         6445.262860        -2782.410864                
Si             227                                                      
    -1.813247515         7.150653902        -17.67531255                
    -1.772233891        -2.276223015         1.667047048                
     4952.253609        -23194.44004         7648.894738                
Si             228                                                      
    -4.259089511         6.326903703        -16.07032683                
    0.9018802271         2.390503371        -1.213538899                
     19283.07202        -9699.521599         13688.42298                
Si             229                                                      
    -1.916828025         8.897055745        -8.908332039                
    0.1621457936        0.9804254489        -3.964103290                
     413.8164612         3644.458895        -13746.57337                
Si             230                                                      
    -3.990970413         9.185640329        -11.11931112                
   -0.3192763116        -2.498744245         2.256845490                
     531.5456633         7180.681230         118.4316121                
Si             231                                                      
    -4.698653945         8.588624307        -13.96119280                
     2.827847914        -2.097593390        -2.392435690                
     3104.436521        -4164.114787         10083.68303                
Si             232                                                      
    -7.768291738         8.579181875        -13.65813952                
     2.387855858         1.733945742        -2.968940376                
    -8374.931095        -3283.388485         11790.89875                
Si             233                                                      
    -8.706593452         9.417687927        -10.90310991                
    0.2528097877       -0.5560874267       -0.6057720015                
    -1068.857710        -9308.551532         21286.63058                
Si             234                                                      
    -6.308910391         8.820288996        -9.089432971                
    -1.800287286        0.5391548671         5.033058848                
    -6413.934302         13658.20315        -11251.20547                
Si             235                                                      
    -1.788506666         13.34866126        -9.244627304                
     1.945422068        -4.889423644         2.069443374                
     9614.447346        -8767.218001         10292.58678                
Si             236                                                      
    -4.118390564         12.30698883        -11.00309170                
    -4.800762002       -0.8847547599        -1.358469839                
     11288.37851        -1921.164207        -9752.847823                
Si             237                                                      
    -4.963057722         13.34149082        -13.83830146                
     1.870985016        -2.171841509        -1.487022815                
     4058.480942        -22535.72806         7497.624441                
Si             238                                                      
    -7.997140418         13.32810807        -13.78453506                
     1.130138173        -1.583672502         2.547391593                
     8209.258414        -4434.881514         25696.94312                
Si             239                                                      
    -8.865878306         12.53469086        -10.79195862                
     2.587396664         6.392701855         1.202068349                
     14626.72555        -12134.68169        -6264.803496                
Si             240                                                      
    -6.374079389         13.09393054        -9.058788596                
    -2.750528344        -1.029300110        -3.347123471                
    -14868.93008        -22131.85920         13151.61556                
Si             241                                                      
    -8.849480089         18.49124489        -15.79846863                
    0.8464757123E-02    0.5163073404         1.721157185                
    -4102.977429         4997.053380         12153.84361                
Si             242                                                      
    -7.029967066         18.28567587        -18.26678385                
     1.423924168         2.748159268       -0.7541674355                
     647.3011227         6604.287088         6529.631450                
Si             243                                                      
    -5.828267395         18.38280073        -7.606348789                
     1.852294425       -0.9105267361         4.138728544                
     17383.73219         5003.096942        -13313.78660                
Si             244                                                      
    -2.716667205         18.62166955        -7.480886806                
     1.132313270        -1.103213878         5.347310620                
     8544.449972        -2982.093701        -10340.07606                
Si             245                                                      
    -1.797651662         19.64515632        -16.52990182                
   -0.5760360179E-01    -7.598816648         1.407432512                
    -4565.206620        -13157.64720        -500.0349291                
Si             246                                                      
    -4.686823123         18.53017975        -16.34276481                
    -3.673953234        -2.680597459         1.119426317                
     66.35516536        -15901.77325         46.70798611                
Si             247                                                      
    -8.937035748         3.403916640        -15.57572327                
     7.589807640         5.828341300        -3.186253964                
     16519.41276        -37.80277217        -9292.805899                
Si             248                                                      
    -6.665711177         2.546854505        -17.66943918                
     1.056932282       -0.3465964970        -8.571198069                
    -3781.971729        -12231.98854         20671.24520                
Si             249                                                      
    -5.745979392         3.449654026        -7.155552538                
   -0.3504378072        -1.175473684        -1.094690593                
     12122.98760         18467.63591         23655.69888                
Si             250                                                      
    -2.615516888         3.509194235        -7.152006375                
     2.344298215        -2.378881911         2.702595612                
    -486.3325945         2208.492899        -12118.81183                
Si             251                                                      
    -1.672320546         2.572206433        -17.71868150                
     2.052914857         4.512252654        -4.298066397                
    -9977.051151         5548.977018         1056.483131                
Si             252                                                      
    -4.124701390         3.317598227        -15.89811210                
     5.197037538         4.950985766        0.7179095777                
    -11865.51572        -6765.833290         1768.509503                
Si             253                                                      
    -1.692618644         1.148842495        -8.837531836                
    -1.713047358       -0.5130699026        -5.905840946                
     8778.354917        -493.3594244        -7711.966292                
Si             254                                                      
    -4.016409592        0.5475564717        -10.77244317                
    -3.387881713        -5.939175639        0.7984150343                
    -3720.107296         3353.061755         10600.46016                
Si             255                                                      
    -4.704678515         1.210185070        -13.70181653                
   -0.2465905995        -7.727396783        -1.884181881                
     1916.393263         1088.458268         1863.672470                
Si             256                                                      
    -7.819181188         1.332507187        -13.65077238                
    -5.654580264         2.553635940        -3.165680198                
     2254.507077        -6573.563014        -2907.116605                
Si             257                                                      
    -8.871000594        0.4687692175        -10.84381750                
   -0.1827959937        -1.607900467       -0.9235549627                
     5883.909215        -4239.494264        -8405.495704                
Si             258                                                      
    -6.544347684         1.241587093        -9.070069886                
   -0.6306300292        0.9876086783         3.467739918                
     540.4451803        -7007.371405         5646.786706                
Si             259                                                      
    -1.741798488         16.41480245        -9.488411646                
     4.712874735         1.549095404        -3.324250294                
     2209.549996        -386.7366930         7858.098367                
Si             260                                                      
    -4.105633760         17.20274605        -11.34787418                
    -1.375318510         4.597369165        0.7872537820E-01            
     2684.318368         9462.259837         11886.41273                
Si             261                                                      
    -4.855425727         16.38963048        -14.08627737                
     1.119433882       -0.8686208699         2.038662727                
    -9085.740818         1072.264001        -6310.876717                
Si             262                                                      
    -7.932257744         16.30827578        -13.81812734                
   -0.7983927262        -7.505773616       -0.4168912815                
    -16622.11580         12818.14496         484.8942306                
Si             263                                                      
    -8.789786124         17.07975779        -10.92108254                
     2.322506314        0.2342607043         4.708901456                
    -7379.829585         4339.496248        -12906.69458                
Si             264                                                      
    -6.333752059         16.05097458        -9.462114262                
    0.9112262297        0.7328509562        0.8893739842                
    -10566.92500         14449.77626        -11273.99208                
Si             265                                                      
    -11.68881439         8.781739975        -10.97481648                
     2.265337262        -3.506225047        -6.197739477                
     7656.759584        -2561.253517         6077.722989                
Si             266                                                      
    -13.90486196         9.361547162        -8.939151980                
    -1.425761855         3.076333360         2.007796215                
    -2844.843013        -9541.314698        -642.7173700                
Si             267                                                      
    -14.66613103         8.652122602        -19.32681141                
     2.738719261         3.741589785        -6.077759044                
     397.9571038         9026.521780         1372.599030                
Si             268                                                      
    -17.75655038         8.720279206        -19.39872908                
   -0.6228134199       -0.2914926627       -0.4419848054                
    -1125.363959        -3168.537207         13543.67879                
Si             269                                                      
    -18.87600848         9.149976179        -8.932304804                
    -1.027952133       -0.5214923982        -1.798593940                
     2448.940892        -28.57495449        -8996.203306                
Si             270                                                      
    -16.37005818         8.689238402        -10.75166958                
    -4.482561333        0.6116141007       -0.7333754303                
    -7817.854840        -24463.36050         9428.128330                
Si             271                                                      
    -11.81768134         13.39009502        -10.75210766                
    -2.087287844        -5.004170457         1.963707042                
     7157.775938        -6745.759917        -1640.680470                
Si             272                                                      
    -14.03243188         12.51019017        -8.844387907                
   -0.8441258840E-01    -2.384254158        0.5188568917                
     5007.434751        -5731.522558         8384.643189                
Si             273                                                      
    -15.04860884         13.54020676        -19.09379419                
     2.406716505       -0.9246875906         1.250881370                
    -5468.465254        -3212.056450        -7390.592167                
Si             274                                                      
    -18.06897215         13.41396253        -19.38099514                
     1.225300546         2.800342716         2.719044612                
    -9164.425920        -2981.898038        -757.9990301                
Si             275                                                      
    -18.84668588         12.26010383        -8.969816788                
     1.543528223        -2.812667249         3.423351093                
     318.1256756        -5178.011503        -3266.466256                
Si             276                                                      
    -16.43511684         13.40798280        -10.48718418                
   -0.4728245169        -3.008039089         5.582431398                
     8535.038962        -10391.49449        -12998.72475                
Si             277                                                      
    -18.76665656         11.08173897        -17.51504050                
    -2.251216468         4.004399279         2.562233729                
     13714.19266        -3905.128950         740.5076373                
Si             278                                                      
    -16.56558046         10.62994713        -15.43107687                
    -4.610025321        0.2832800965         3.135863956                
    -2565.720562        -4586.237146        -774.0384851                
Si             279                                                      
    -15.74367520         11.10916065        -12.47698243                
    0.9854735987        -1.946152054         1.418773860                
    -8670.481092         7595.311577        -8099.308497                
Si             280                                                      
    -12.68394689         11.11469346        -12.70798928                
     1.704399365        -4.786852936       -0.8601586980                
     7060.029346         14130.59869        -13676.15554                
Si             281                                                      
    -11.82576268         10.44008503        -15.68362101                
   -0.2745729697       -0.2873871804         4.873682401                
    -8862.913021        -888.9005868         1809.013025                
Si             282                                                      
    -14.17693021         11.09026282        -17.47632543                
     2.774479415         3.092873617       -0.1405655851                
    -13982.98373         7368.459955         5103.918582                
Si             283                                                      
    -18.76308662         6.559902759        -17.44672633                
    0.5167588413         6.740534486         2.064711946                
     6497.110690        -7267.704704        -12069.97785                
Si             284                                                      
    -16.49727247         7.468867999        -15.52758310                
    -1.136220200         3.763593517        0.1860562936                
    -5465.551394         7374.423784        -8074.831973                
Si             285                                                      
    -15.69259858         6.447862834        -12.80659249                
    -1.624321952       -0.9988766138        -2.849379963                
    -2416.499045        -1032.163661         8083.474067                
Si             286                                                      
    -12.58254454         6.343792137        -12.67213576                
     1.071874029       -0.1072982183         1.258410570                
    -9243.286595         22160.93157        -19031.53620                
Si             287                                                      
    -11.67211434         7.357824146        -15.52271600                
   -0.8551954081       -0.2084740011E-01     2.230722452                
    -9901.163492        -863.2260107         15724.26528                
Si             288                                                      
    -14.05645083         6.594439286        -17.26098948                
    0.3691397438         3.993908183        -2.179402878                
     8793.339955        -2880.456885         9205.127329                
Si             289                                                      
     8.079111462         1.126784995        -11.12889430                
    -1.526126657        -4.454873068        -1.321987023                
    -21900.55825         10131.20733        -2634.560168                
Si             290                                                      
     5.976774345        0.5452258406        -8.961966543                
    -2.134257432         3.908847426       -0.2071443309                
    -1415.335916         4527.626015        -3827.627004                
Si             291                                                      
     5.057494263         1.155283912        -19.37842217                
     5.647795549       -0.4598002407        -2.310943121                
    -14485.22966        -1536.292612        -7014.337247                
Si             292                                                      
     1.980445874         1.178603240        -19.37752422                
    0.2037022488        -2.290000248       -0.7572357910                
     10513.92259        -1568.691279        -21706.67595                
Si             293                                                      
     1.279202955        0.5407355831        -9.037787051                
    0.1572428305         1.666051770         3.526627134                
    -4687.615988        -11288.46102        -12791.90389                
Si             294                                                      
     3.538159794         1.119673358        -10.86390447                
    -1.131971325        -1.850931223         3.183365447                
     17731.99176         3702.032587        -7067.566485                
Si             295                                                      
     8.094838187         16.29205662        -11.21029539                
   -0.3337248002        -2.624227658         3.757338172                
     20464.31900         20212.53198        -6672.669224                
Si             296                                                      
     6.009601955         17.34393913        -9.219279983                
    0.1943407426         1.239636343         2.980949802                
    -13961.05697        -4091.279600        -7107.579517                
Si             297                                                      
     4.664821806         16.31429512        -19.65013535                
    -1.958330941        -1.458244499        -2.671231838                
    -20187.92415        -16714.71188        -14359.75197                
Si             298                                                      
     1.525684377         16.29462556        -19.46550895                
    -2.762891287        0.1819814820         3.730825991                
     12414.34917        -10249.09056        -18302.28049                
Si             299                                                      
     1.191915871         17.16701199        -9.479905468                
    0.4828473681        -2.923900519         1.836571247                
    -8356.306379         1296.350230         8467.999158                
Si             300                                                      
     3.646413237         16.38011996        -11.14424842                
    -1.865696685         1.663170620         4.289815340                
     4743.911041        -9367.702767         28412.33651                
Si             301                                                      
    0.8290470589         18.30704408        -17.35062263                
     3.131140970        -1.159504922        -9.406986736                
    -11.16469325         7746.624586        -2156.548319                
Si             302                                                      
     3.311097025         18.96867343        -15.72811747                
     1.543089041         1.602597473        -2.450501120                
    -5148.890469         7049.815534        -9644.491719                
Si             303                                                      
     4.411481619         18.50869578        -13.05973938                
     4.905901423       -0.7285647370        -5.860584300                
     13045.48365         12628.34699         11812.04285                
Si             304                                                      
     7.487036915         18.56722280        -13.27633622                
   -0.4971134834        -4.127254671       -0.6546355203                
     4036.659276        -3400.616411         12117.85155                
Si             305                                                      
     8.240099992         18.93615192        -16.22968233                
   -0.4197894329        -2.145217428        -3.956052896                
     8819.975629        -3222.756520        -2684.382697                
Si             306                                                      
     5.600969739         18.34756108        -17.71450317                
    0.2244268680         3.329336224        0.4572961826                
     8661.805845         16831.38821        -675.9947061                
Si             307                                                      
     1.229592492         3.506687192        -17.46351038                
    -5.168481320        0.5845867396         1.948113620                
     15177.15782         5220.490402        -2592.963291                
Si             308                                                      
     3.381162828         2.485049710        -15.58720215                
    0.2987817423        -2.364930048        -2.628776516                
     2781.479747        -16829.05172         12631.38105                
Si             309                                                      
     4.186922273         3.252488371        -12.80685590                
     8.786656164        -2.543164032        -1.448401568                
    -13523.48012         3711.334202         14884.11887                
Si             310                                                      
     7.217194528         3.367631984        -13.04544006                
     2.812761217        -1.318157862         3.037560022                
     15967.44316         605.2500954         6118.172901                
Si             311                                                      
     8.222275136         2.461069038        -15.90930525                
    0.2160909154         5.515939412        -1.932693134                
    -20650.67518        -7235.038360        -1887.891098                
Si             312                                                      
     5.691774911         3.368951814        -17.35445094                
   -0.2640981698       -0.4159702071        -2.405964848                
    -110.0846888         2822.588674        -16121.05053                
Si             313                                                      
     10.90189295         10.95873845        -15.69536398                
    0.8300520981         1.107847940         3.355316132                
     970.4026680        -2910.729593         6014.166300                
Si             314                                                      
     13.06656770         10.44091605        -17.69180130                
     3.210527357         1.398173908        0.2672073030                
     14117.02063        -11915.70656        -8398.523285                
Si             315                                                      
     14.18692184         11.01034234        -7.356829640                
    -1.569600807       -0.7359081228         3.305477326                
     5751.256087         3720.805388         4269.867082                
Si             316                                                      
     17.30344112         11.20100110        -7.527762800                
     4.102544188        -6.243155521       -0.5071177761                
     4470.216814        -757.4561790         9642.770744                
Si             317                                                      
     17.97542901         10.00796977        -17.97038340                
    -4.367909119        -3.188862514        -3.929823880                
     6711.955002        -13243.35937        -964.8597005                
Si             318                                                      
     15.73343624         10.85695554        -16.09275123                
    0.3850122496         1.542749591       -0.2039890478E-01            
    -4878.859265        -1916.559872        -2236.818294                
Si             319                                                      
     11.03109969         6.386553625        -15.90442384                
    -1.433145437        -1.218591126         3.048511960                
     447.2608042         2987.857071        -5285.161059                
Si             320                                                      
     13.23827581         7.285805407        -17.89444896                
    -3.865619978        -1.616223252        -3.263691755                
     1747.772884        -1973.536084         7876.401459                
Si             321                                                      
     14.20685899         6.474640603        -7.592590438                
    0.2786565743        -3.456713833        -1.913163510                
     6404.599986         16779.23252        -6767.660879                
Si             322                                                      
     17.30984965         6.550669827        -7.496532005                
     3.953505253        -3.099416323        -2.220987123                
     9749.779169         10034.04499         8719.789100                
Si             323                                                      
     18.45896280         7.255396442        -16.49296025                
    0.3479411371         3.592893455         1.761813202                
    -1631.827943         24839.01335        -387.0179623                
Si             324                                                      
     15.59227399         6.279057699        -16.09257857                
    -7.275182966         1.280415043        -1.808337309                
     2550.226487         5366.536979        -7978.169987                
Si             325                                                      
     18.12955533         8.867508583        -9.375572416                
    -1.088085546        -1.772227064        -3.306996908                
    -2385.172398        -18484.11357         3588.615491                
Si             326                                                      
     15.79164546         9.325884406        -11.36661352                
   -0.5239826889       -0.4748464767E-01   -0.8433156893                
    -1004.306133         1263.987610         15525.82662                
Si             327                                                      
     15.01448261         8.546798161        -14.17164157                
     2.870372284        -4.177821895        -4.286727376                
     8537.473675        -4810.082976        -2944.119091                
Si             328                                                      
     11.96053827         8.510707608        -13.94351537                
    -1.680196097         3.844123987        -3.348593953                
     3130.199620         12518.07104        -8734.046278                
Si             329                                                      
     11.00931080         9.290103990        -11.11225573                
    -3.779866286       -0.4667449922        -3.517137108                
    -12524.53730        -2038.947197        -24767.34138                
Si             330                                                      
     13.42222301         8.774071252        -9.384732747                
    -2.261421033         4.140726463        -1.106089252                
     8263.427246        -2799.239725         3641.047125                
Si             331                                                      
     17.97652212         13.41298160        -9.521782863                
    0.6274173770        -1.782777553       -0.1657847154                
    -10486.96806         9906.268792         7060.258667                
Si             332                                                      
     15.80464897         12.43977707        -11.44228476                
     3.674592662        -1.920465335         1.091397139                
    -12868.93959        -3947.083017        -6165.165524                
Si             333                                                      
     14.95089309         13.20501197        -14.30646989                
    -1.019696599       -0.7634949230        -2.013294411                
     10971.51371         28.31825511        -17085.65058                
Si             334                                                      
     11.91415162         13.21712309        -13.99214405                
     2.266117998        -5.395244125        -1.070989593                
     9815.506768         13282.46297         16526.98196                
Si             335                                                      
     11.02032006         12.37748741        -11.12912658                
    -1.159001548         4.936755750         4.665430666                
    -5323.542952         5265.666743         7039.560267                
Si             336                                                      
     13.44275000         13.08755052        -9.460376285                
    0.5017054287         4.136956807        -1.125251434                
    -2899.881378        -1294.301632         9373.995036                
Si             337                                                      
     11.13208122         18.12369821        -16.60951480                
     1.475048145         3.552796886         2.121720853                
     9129.657304        -5783.666802         8604.901153                
Si             338                                                      
     13.22749441         17.78711263        -18.71500441                
     1.344368461         1.773816430         1.470351726                
    -6904.942906         1502.712897         1408.383459                
Si             339                                                      
     13.96986168         18.40357162        -7.710301586                
     1.168388306         1.581137422        0.5775651739                
     7155.478699         3588.362813        -12221.28308                
Si             340                                                      
     17.02407634         18.74796077        -7.838696887                
    -3.760209276         3.591186208        -3.479871340                
     5460.131907         5658.680218        -10117.92322                
Si             341                                                      
     18.41013940         17.67591016        -17.74017186                
   -0.3590006891        -3.378099833         1.924807469                
     1843.262268        -5500.938084        -3854.361510                
Si             342                                                      
     15.57732935         18.09798329        -16.74235673                
    -3.967285308         1.591003670         4.197180585                
    -3033.227254         9424.659475         4801.353971                
Si             343                                                      
     11.05223783         3.344973490        -15.97947337                
     2.695769168         4.205363590         1.553260327                
     9885.219861         815.0416538        -20322.54201                
Si             344                                                      
     13.17029891         2.494769123        -18.08162887                
    -3.812109409        -7.650269383         2.364556412                
    -2679.069645         10975.48203        -9065.152035                
Si             345                                                      
     14.20489546         3.425958437        -7.516766512                
     6.155046768         3.314224706        -3.933769494                
     1883.196626         2248.851399         2023.133082                
Si             346                                                      
     17.37799684         3.470263640        -7.534337119                
     1.918221489        -3.361886797        -1.482621113                
    -13524.72686         12033.61909         19006.03983                
Si             347                                                      
     18.02213992         2.285830036        -17.90488673                
     6.662251065         3.383404317         2.865412295                
     10378.38429         2593.823261        -15184.31275                
Si             348                                                      
     15.60538659         3.226236812        -16.27048244                
    -1.443088795         1.452956974         2.154802566                
    -2473.206718         2261.371687        -5304.495309                
Si             349                                                      
     18.11001622         1.208270033        -9.422563768                
   -0.3355617388        -1.201487003         2.322127949                
     8872.973230        -2366.173433         19002.29075                
Si             350                                                      
     15.78171668        0.5186228539        -11.34743113                
     7.817472724        -1.834428631         1.274904778                
     4386.816475        -2946.297577         17589.22804                
Si             351                                                      
     15.01063938        0.9868909247        -14.21755315                
     6.043866024        0.5372042047       -0.7503481460                
    -8114.479174         9654.925359        -4890.917658                
Si             352                                                      
     11.88090986         1.159915331        -14.10946825                
   -0.9086239794        -1.984901202         3.112622744                
     6719.411050         4538.855991         1753.481851                
Si             353                                                      
     10.99728856        0.5713018708        -11.21429993                
     3.241916647        0.4647897435         2.143846662                
     7649.786621        -11143.32933         11802.34422                
Si             354                                                      
     13.37081265         1.196354635        -9.421383517                
    -4.780404249        -1.956684797        -3.052080026                
     7480.602605        -8998.048260        -1146.326280                
Si             355                                                      
     18.17433646         16.53111625        -9.599909902                
    0.3816637922        0.2394267248        0.1884178485E-01            
    -10542.78939        -14522.82011        -6073.401712                
Si             356                                                      
     15.92922775         17.04229487        -11.57462425                
    0.6748956165         2.417737333         2.769481673                
     3968.437303         2121.449165         8688.763043                
Si             357                                                      
     15.07225845         16.22504897        -14.38064163                
    0.4322959862         1.372197455        0.2038856840                
     10517.10453        -1477.817230        -2433.793343                
Si             358                                                      
     11.95408975         16.27249558        -14.19223374                
     3.794449260        -2.892278626        -3.380363698                
     2368.513542         18819.41109        -11322.57598                
Si             359                                                      
     11.16824817         17.17083741        -11.34080173                
    -2.011564072         5.435461850        -2.482895218                
    -5351.267712         11429.45355         909.5153926                
Si             360                                                      
     13.60758647         16.09540212        -9.799483480                
    -2.030365158        -3.431138212       -0.5554057136E-01            
     9337.347457         548.5581437         17406.60961                
Si             361                                                      
     8.075394791         8.728007205        -11.27184187                
    0.7446882759        -4.103687830        -2.405957281                
     13829.86741         6443.719303         14611.85237                
Si             362                                                      
     5.833743462         9.315695800        -9.169289074                
     1.374030898        0.5720911037        0.1352421315                
     3879.982055        -13848.33675        -11991.46024                
Si             363                                                      
     5.088460824         8.534155434        -19.43516412                
    0.3476631565        -3.710040967       -0.9235368418                
    -5560.092757         14723.78089        -9578.994566                
Si             364                                                      
     2.052016656         8.605663747        -19.63393770                
     2.169253652        -3.988760500        -3.326561722                
    -5721.237023         3615.640075         8778.736193                
Si             365                                                      
     1.078580403         9.408262296        -9.118554478                
     1.260238454         2.143842846         3.328642259                
     11980.87216        -5978.807049        -11615.14433                
Si             366                                                      
     3.349374396         8.461077465        -10.92400699                
    -7.797562812         4.430243269        -1.575289314                
    -1347.164710         23610.48800         11626.92983                
Si             367                                                      
     8.036246231         13.27511353        -11.12287236                
     6.510343180         4.263495610        0.8086581561                
     13984.57705        -5901.790002        -11619.47973                
Si             368                                                      
     5.930395245         12.38012136        -9.103420857                
    -1.986296844         3.147877040       -0.2730659214                
    -797.9095122         2803.558357        -203.8583120                
Si             369                                                      
     4.667487494         13.21928734        -19.79773567                
    -2.032728222         7.372631914       -0.9157206664E-01            
    -9073.998371         7225.964375         2109.739999                
Si             370                                                      
     1.631562094         13.26526457        -19.46204175                
    -2.201060557         1.779101010        -3.523061504                
    -13971.07873        -7063.429411         16646.66020                
Si             371                                                      
     1.180523753         12.45838557        -9.111490308                
     3.784639477        -1.054379575        -5.722815401                
    -10130.15927        -1911.474149        -14151.51221                
Si             372                                                      
     3.528064866         13.39506232        -10.79855778                
     1.590613526         4.382250774        -3.865686971                
     1570.795484        -7447.543545         10798.42961                
Si             373                                                      
     1.165600436         10.90492475        -17.63327524                
    -3.784376603        0.5712257790       -0.7042902096                
     2337.928971        -4990.113793         3621.922195                
Si             374                                                      
     3.556684939         10.60821904        -15.68119656                
    -4.292587519         3.408655180        0.6859629335                
    -7038.030914         74.91011455         5498.651076                
Si             375                                                      
     4.021483883         10.95704235        -12.63220942                
    -1.012477848         1.609390328         4.609025656                
     1134.365576        -4341.071041        -13166.99274                
Si             376                                                      
     7.081816318         11.01187871        -13.06715163                
    -2.530828831        0.1766466998        -1.346890984                
     7406.806436         4404.931646         3393.475868                
Si             377                                                      
     7.903497005         10.42539392        -15.98462977                
     3.645874186       -0.6408742075        -2.679495992                
     10328.14545         8982.491856         9263.707918                
Si             378                                                      
     5.668644230         11.13844761        -17.75639593                
     1.966113177        -2.263712382         1.551402165                
    -11550.80839         220.3692058        -12392.05789                
Si             379                                                      
     1.220866891         6.554492565        -17.53358611                
     1.030804049         3.810406144         3.890876877                
    -10624.06377         3143.155938         11414.83160                
Si             380                                                      
     3.458613649         7.499593993        -15.64111385                
   -0.5342661396         2.343305280        -1.167915898                
    -7522.298617        -7284.314597        -697.0828351                
Si             381                                                      
     4.055492680         6.389744065        -12.92870774                
     2.568865027       -0.6027603601        -5.806992307                
     867.9262290        -7769.501120        -6729.997210                
Si             382                                                      
     7.220607849         6.433002647        -12.96687985                
    -3.070950266         1.545572938        -2.502491866                
    -2684.281790        -2608.331036        -6656.640125                
Si             383                                                      
     8.136117375         7.329207440        -15.83249644                
     2.221421435         1.136141301         3.844153347                
     525.7241764         2294.925407         8386.649293                
Si             384                                                      
     5.751246675         6.347012409        -17.45039111                
    0.6371448439         2.317665039         2.297599841                
    -8574.032808         3462.221339         4727.535620                
Si             385                                                      
    -11.93114005        -18.58453171         2.796474114                
     2.112295937         3.347019660         3.234214463                
     14589.17455        -8635.722585         10003.50831                
Si             386                                                      
    -14.19329462        -18.72325516         4.694239210                
     1.692069878       -0.3754311834E-01   -0.1086116560                
    -9455.222378         6454.890541         11632.82794                
Si             387                                                      
    -14.20533216        -18.57373680        -6.065976742                
    -1.412961631         2.910296528        -3.966096527                
     758.9916481         6486.395136        -9483.657176                
Si             388                                                      
    -17.36814319        -18.54274399        -6.251479781                
    -3.523208899        -1.858092157        -1.120251763                
     9753.731981        -5647.591296         11504.14881                
Si             389                                                      
    -18.72282024        -18.54098035         4.991591398                
   -0.7971710138         4.720454532        -3.614879299                
    -8945.855389         3101.560092        -11464.41922                
Si             390                                                      
    -16.64093232        -18.32883464         2.850882323                
     4.076162038       -0.3906420962         2.658338745                
     17505.42076        -10658.50091        -7777.283025                
Si             391                                                      
    -11.62730001        -3.575754947         2.548950918                
   -0.7559905762         4.895887077        -3.779764389                
     7494.060608        -10469.40864         19051.57590                
Si             392                                                      
    -13.92374178        -2.668115027         4.396449974                
    -3.134402721        0.2214417425         4.980361333                
     17496.67247        -1851.929123         2324.023139                
Si             393                                                      
    -14.62724961        -3.456326883        -5.821042301                
    -1.868216358         4.676576329        -7.028061888                
    -15384.77174        -2682.165028        -16448.14923                
Si             394                                                      
    -17.80176937        -3.481051406        -6.087403273                
   -0.2405061193         4.637013292       -0.4314676965                
     6920.430461        -8200.524609         11473.09929                
Si             395                                                      
    -18.68677777        -2.731980888         4.524497372                
     2.873651102        -2.615672704         1.700939064                
     9887.893214        -6944.824090         7151.849600                
Si             396                                                      
    -16.35774164        -3.496384623         2.617593878                
    0.9721864804E-01     1.697107004        -3.651229437                
    -6101.792840         3308.083911        -7431.574223                
Si             397                                                      
    -18.66235884        -1.237283105        -4.244110860                
     2.902327373         2.480770964        -2.802850013                
    -4612.191194        -6198.870698         24216.88475                
Si             398                                                      
    -16.31239955       -0.6267179469        -2.329748934                
   -0.5493550318E-01   -0.4114624174        -1.937225576                
     8115.066619         8376.863430         17144.87197                
Si             399                                                      
    -15.63177950        -1.240013262        0.5861175085                
   -0.6998472824       -0.6634721471       -0.6068486979                
    -12545.53504        -13322.49924         4127.056144                
Si             400                                                      
    -12.60062747        -1.477332946        0.6423665350                
     1.186886915        -2.776002337        -2.733702055                
     13892.12058         1561.818980         3756.891678                
Si             401                                                      
    -11.59412200       -0.5716425129        -2.051183897                
    0.5999683569         6.869311575        0.2378838363                
     16350.75282         2972.136996        -15247.17258                
Si             402                                                      
    -13.78511012        -1.176878347        -4.024174925                
     3.225605734        -2.300719078         1.736279027                
    -7938.808748        -3316.618109        -6525.156199                
Si             403                                                      
    -18.45341817        -16.47420346        -4.235875961                
    -1.984754010       -0.6434066818        -2.410879318                
    -1221.257131         8993.735202        -8611.150973                
Si             404                                                      
    -16.18547509        -17.22016708        -2.268157656                
    -5.220244777         1.622326049       -0.9123986995                
    -8624.453975         14249.51585         2700.065188                
Si             405                                                      
    -15.66287590        -16.44550307        0.5894784497                
     3.477099886         1.646528028       -0.1448967283                
     4069.591444         5264.433373         17181.78642                
Si             406                                                      
    -12.61427117        -16.46209060        0.7305842864                
    -5.545467952        -4.736136365        -3.113367719                
    -6507.315368        -6062.594613         6936.156232                
Si             407                                                      
    -11.53525442        -17.26932657        -2.067236128                
     2.337605121        -5.653327817         1.181947032                
    -5796.016200        -6002.298296        -1411.703212                
Si             408                                                      
    -13.72922513        -16.34656589        -3.938419622                
     1.878667220        -2.336159808       -0.8262265891                
    -26063.63421         16967.19394        -28118.09324                
Si             409                                                      
    -8.708072748        -8.859749591        -2.101080716                
   -0.2456568402E-01    -2.775228979        -1.844843124                
     1344.705271         6848.733357         8600.312573                
Si             410                                                      
    -6.366005792        -9.437892055        -4.070103675                
    -6.116210504         10.95550594        -1.917509571                
    -15672.00679        -5341.028241         6557.798399                
Si             411                                                      
    -5.563092032        -8.749136808         6.394260988                
   -0.3990403347       -0.4909301088        0.4879839752                
     75.76143329         5126.016430        -8250.195706                
Si             412                                                      
    -2.413617123        -8.615599670         6.189082121                
     1.695165597         2.578652628        -5.953891854                
    -8312.098231        -14204.60055         2763.432888                
Si             413                                                      
    -1.585328795        -9.338785872        -4.293486815                
   -0.5593070402        -1.842206644        -3.660160565                
     6209.908739        -4782.435784         11947.13916                
Si             414                                                      
    -3.907121138        -8.667335176        -2.442748332                
    -4.076550108        -1.274229600         2.700994051                
     5023.342594        -3779.325928         11478.06408                
Si             415                                                      
    -8.640504345        -13.41002575        -2.386628845                
    -3.472499843       -0.7442239204        -2.049490933                
     11890.71632         541.6233960        -5402.618374                
Si             416                                                      
    -6.286604262        -12.57209962        -4.384359987                
     2.895792265       -0.1269979727       -0.4878545633                
    -20510.62588        -3051.476713         10777.15969                
Si             417                                                      
    -5.352005202        -13.15984070         6.220152319                
    0.4026521206         3.444395975        -6.308779167                
     9494.499193        -1293.980865        -17002.42596                
Si             418                                                      
    -2.216495362        -13.30960005         6.214486931                
    -6.821429277       -0.9180240607        -3.184223335                
     872.9672850         4984.589973         4526.397796                
Si             419                                                      
    -1.473797787        -12.47668843        -4.194380763                
     2.053888323         3.292833658        -2.494269268                
    -13849.53893         9646.726335        -1834.262077                
Si             420                                                      
    -4.008610559        -13.55895921        -2.579150984                
     1.426403184        -3.173864726         2.759462687                
     4159.707679        -810.2566794         7102.116754                
Si             421                                                      
    -1.599560382        -11.02434286         4.283861096                
    0.6840374237         4.695898414        -2.504877729                
    -18454.54671        -5196.303645         328.7011253                
Si             422                                                      
    -3.865085764        -10.60299438         2.230518420                
     7.904051964         6.390537218        0.2638274547                
     10055.65767         8998.745991        -5247.359445                
Si             423                                                      
    -4.489909038        -11.17392184       -0.7120587278                
    -1.741607289        -2.658563703         1.290070723                
    -7470.605486         4250.246264         400.0251557                
Si             424                                                      
    -7.614843917        -11.26014051       -0.4034195125                
    0.7418492831        0.3784894563        0.6311045648                
     923.8287481         15131.59765        -16408.69541                
Si             425                                                      
    -8.504958101        -10.54873136         2.445308486                
   -0.9103263180         1.682461536         4.793613727                
     3230.547590         6898.185923        -3455.355014                
Si             426                                                      
    -6.194824057        -10.99902017         4.304217341                
     3.959973231         3.476821931       -0.6009185807                
     5676.791979        -14961.38685        -9674.650002                
Si             427                                                      
    -1.575067635        -6.521750433         4.242521491                
    -7.832844948        -3.449858615         2.091148916                
     3847.756432         13998.58837        -5690.553856                
Si             428                                                      
    -3.882962022        -7.476454913         2.384808260                
     6.654641674        -1.366183297         3.151260694                
     13481.98733        -9150.547017        -6872.459222                
Si             429                                                      
    -4.597066556        -6.448489342       -0.4020501151                
    0.6630664804         3.462452431       -0.4949589539                
     874.4069347        -17093.88797        -786.3510215                
Si             430                                                      
    -7.716038977        -6.488183609       -0.3341591458                
     1.087577618         1.893979346        -7.236591365                
     9111.355644        -7051.491632        -4758.793974                
Si             431                                                      
    -8.653309327        -7.412129303         2.426178624                
    0.1598060384        0.1011276729        -3.277619263                
    -17356.45581        -8345.364097        -9834.993223                
Si             432                                                      
    -6.359610628        -6.776325408         4.255534348                
    0.2657616374        -1.839232493        -2.521916066                
     3299.412907         1249.409255        -5145.137123                
Si             433                                                      
    -8.471515245        -1.123177086        -2.212280280                
   -0.7012637921         1.333509373        -2.139781571                
    -10044.90858         4975.079493         21814.59225                
Si             434                                                      
    -6.504269541       -0.6015310931        -4.415838386                
    -5.545375247        0.7966259335       -0.8704619055E-01            
    -4776.479820         7077.111873         9591.404083                
Si             435                                                      
    -5.580265503        -1.385778892         6.011045300                
    0.6590801405        0.7893361422        -1.941297104                
    -24782.32682        -930.5989253        -7105.524030                
Si             436                                                      
    -2.576013271        -1.338978386         6.304661216                
     1.096462799         1.416961551        -6.541990937                
    -472.4073850        -2232.958656         389.4312692                
Si             437                                                      
    -1.740422553       -0.5403416195        -4.251659482                
    0.1851159083        -2.025687412         6.286655093                
     2849.588128         1526.060064        -3881.675032                
Si             438                                                      
    -4.106385762        -1.043120693        -2.445070644                
     2.465977925         2.507270072         2.667772001                
    -4372.246717         1167.855895         4854.733865                
Si             439                                                      
    -8.505923692        -16.50504711        -2.186463494                
    -4.213060618         2.178144627        0.8208228809                
    -6397.308030        -2030.055253        -3952.801192                
Si             440                                                      
    -6.309470650        -17.30160590        -4.220129483                
    0.2512074556       -0.3499707406         3.566626439                
     49.11218294        -18646.24122        -11932.86737                
Si             441                                                      
    -5.498136769        -16.17483693         6.359595060                
    0.6095514116        0.2615752225        -3.396630797                
     12067.06355        -20247.30378        -8775.495672                
Si             442                                                      
    -2.359487300        -16.30125427         6.428333852                
    -3.616678120         2.843923317         1.641617796                
     12418.01948         12786.17505         17104.79475                
Si             443                                                      
    -1.573773018        -17.26829122        -3.894902735                
     1.930487082         2.666469067         2.035110737                
     6965.254629        -2773.606630        -5764.216401                
Si             444                                                      
    -4.009023242        -16.60536602        -2.268259557                
     5.686708234         2.200867726        -1.632115265                
     6810.246077        -1297.973002         10078.08047                
Si             445                                                      
    -1.509969627        -18.68817435         4.903806241                
    -1.019976843         3.437547706       -0.1581791237                
     2285.279203        -6776.161091        -13060.92225                
Si             446                                                      
    -3.898651653        -18.97711280         2.911367918                
     1.069162368         1.649551324       -0.2977283848                
    -6548.752250         3847.902690        -2325.452518                
Si             447                                                      
    -4.586683850        -18.47881042        0.1057586060                
     3.227177121        -3.853103587         1.126356471                
    -7783.745740         2657.515535        -2180.921208                
Si             448                                                      
    -7.665194562        -18.51346188       -0.3605069812E-01            
    -1.883937359       -0.1262777533         2.195273310                
    -2348.558027        -8842.136975         10602.13516                
Si             449                                                      
    -8.883702858        -18.97505658         2.780640563                
   -0.5606332551        -2.238979461        -1.882550893                
    -13786.64743        -2109.160247        -10173.65034                
Si             450                                                      
    -6.540915913        -18.34110771         4.559559794                
     2.896689981       -0.5879925003        0.8475373251                
    -122.6465271        -13110.04754         2412.510832                
Si             451                                                      
    -1.670074437        -3.399075757         4.260577116                
   -0.3566867835         1.380046258        -2.523269994                
    -3528.652506        -10886.61242         7554.847079                
Si             452                                                      
    -3.871282252        -2.634521971         2.229033991                
     4.060452862         6.201672477       -0.3332849881E-01            
     6496.525521         5061.517905         6463.780313                
Si             453                                                      
    -4.600601956        -3.369569394       -0.5966900162                
     2.555292852        0.6433127023        -5.093243350                
     2791.202811        -9304.199981        -1655.044321                
Si             454                                                      
    -7.708309479        -3.451958467       -0.3612122970                
    -1.266513867        -1.687443290         3.172782763                
     122.1716210        -4506.018190         4659.496592                
Si             455                                                      
    -8.676368541        -2.753649755         2.536467190                
     7.717765190         1.928321825        -5.138209147                
     2864.044041         7231.631454        -8441.428833                
Si             456                                                      
    -6.140805491        -3.648502501         3.927834468                
    -2.683184111        -2.218163415         1.632620013                
    -14335.81849        -1961.343196         24024.23591                
Si             457                                                      
    -11.50703803        -11.14605771         2.317738733                
    -3.071468110         1.426169962        -2.153038597                
     19358.20276        -5674.138661        -3464.699372                
Si             458                                                      
    -13.77044224        -10.65947962         4.234747805                
    -5.564902665         1.516162532        -2.262316647                
    -7292.886623        -10204.02603         3216.757764                
Si             459                                                      
    -14.75085518        -11.17148098        -6.042681752                
    -4.531442183         1.051575300        -1.405871403                
     17310.32917         4895.802599         2559.552284                
Si             460                                                      
    -17.88599820        -11.16362243        -6.021286297                
    -3.119459385         2.454349393        -3.685181511                
     6737.716036        -8921.176136         4377.656554                
Si             461                                                      
    -18.61916202        -10.61539945         4.586782771                
     4.560296200        -1.741241035        -2.711867047                
     14693.64313         9179.737229         5605.973062                
Si             462                                                      
    -16.36849183        -11.27814397         2.642804728                
    -2.908530009        -1.610952940         3.325098185                
     1966.758412         4592.517594        -5226.827776                
Si             463                                                      
    -11.70282566        -6.630951397         2.467028745                
    -4.065834353        -7.480449425        -2.289997263                
     11758.38851         6711.432858         14732.76559                
Si             464                                                      
    -13.85344894        -7.462017206         4.470442209                
     1.600707932        -2.263044566        -3.289406082                
    -537.7732488        -34.50180014        -12591.00457                
Si             465                                                      
    -14.68265772        -6.475062106        -5.783472498                
    0.6755459663         5.146952235         2.899204302                
    -10469.33057        -6675.222332        -8417.693692                
Si             466                                                      
    -17.83046511        -6.651138075        -5.814079595                
     7.745723985        0.3634265292        -2.574246771                
     17759.14183         11530.64042         1152.992096                
Si             467                                                      
    -18.43977972        -7.544378000         4.548745666                
    -3.535638052         2.070749864        0.7940653787                
    -17982.77285         11126.80007         12691.71444                
Si             468                                                      
    -16.30400583        -6.522958964         2.649176209                
     2.837001836       -0.4947648511        -3.814781760                
     9798.452947         5396.286421         6351.831658                
Si             469                                                      
    -18.67945032        -8.817797422        -3.978374661                
     2.460165451         6.100456922        -3.072242170                
    -5397.763224        -21662.06767        -3516.089478                
Si             470                                                      
    -16.37501161        -9.377866721        -2.093560123                
    -2.621290225        -1.068538821         2.388152543                
     5519.022515         653.5854061         3298.232952                
Si             471                                                      
    -15.71048258        -8.915205615        0.8019246046                
     1.128053886        -4.648497699        0.2361208415                
     3611.142432         17858.83330         12953.59602                
Si             472                                                      
    -12.59886544        -8.822347477        0.6452455180                
     1.703633510        -1.069636917         1.019642169                
    -10757.94770        -274.3150972        -19038.06872                
Si             473                                                      
    -11.70912913        -9.424700080        -2.245496058                
    -2.852108622        -3.239001790         3.567573868                
     8555.026202         2296.705007         7496.969964                
Si             474                                                      
    -14.08169969        -8.754750958        -4.050162983                
     1.308120323        0.4138646664        -2.249898964                
     3603.410830        -1957.148596        -2873.362154                
Si             475                                                      
    -18.61724465        -13.37741665        -3.975629305                
     6.548439603        -4.276634915       -0.2673134147                
    -20407.26546         4098.144471        -4845.217168                
Si             476                                                      
    -16.27123213        -12.52117456        -2.187032980                
     5.116794848         3.821514102        -2.568300844                
    -857.6622426        -1862.161238         2975.089904                
Si             477                                                      
    -15.55210521        -13.35563948        0.7248915746                
    -3.768964177         1.687848546        -1.070280871                
    -6180.186472        -3640.739855        -17119.62811                
Si             478                                                      
    -12.52908834        -13.43781621        0.6287843545                
     6.682511756         2.659579011        -1.237463607                
    -9907.151844         1988.880579        -13568.34503                
Si             479                                                      
    -11.57398914        -12.52415096        -2.173642261                
    -1.810387173        -3.484008694         1.760444570                
     6226.766115        -6862.045132        -2056.262811                
Si             480                                                      
    -13.85557711        -13.31252582        -4.072840408                
     11.26487297        -1.320226656       -0.9811283483                
    -10109.33445         91.40366118        -3052.868683                
Si             481                                                      
     8.467287226        -18.45692763         2.601603459                
     1.058920745         5.074521564        -1.617315952                
     6647.587972         14364.64562        -20782.71473                
Si             482                                                      
     6.224392835        -19.13514866         4.455931618                
    -1.481585959        -5.323278225       -0.8629144226                
    -12091.83779         1224.632953         9479.571256                
Si             483                                                      
     5.554237031        -18.34252717        -5.839947445                
   -0.3820236007         5.154553748       -0.1143790805                
     4406.768866        -16856.27199        -8926.232171                
Si             484                                                      
     2.529421779        -18.47571151        -6.126044422                
    -2.948863613        -1.145225575        -3.994782750                
    -2204.529882        -8805.529234        -7955.114709                
Si             485                                                      
     1.462025230        -19.18859235         4.407629854                
     1.266765474        -6.080165693        -6.297483367                
     3695.987878        -3649.365505        -6443.251925                
Si             486                                                      
     3.817154337        -18.70678841         2.456200977                
     3.410968180        0.3890748498         1.671650477                
    -3879.211574         1735.738131         19703.44170                
Si             487                                                      
     8.404679789        -3.418704765         2.306838222                
     1.022650877        -2.952536846         1.820380868                
    -8849.419468        -18331.03519        -2752.782910                
Si             488                                                      
     6.117494215        -2.624875410         4.158580938                
     1.102841410         1.731482513         2.352007564                
     9654.616538         7941.218905        -9903.626783                
Si             489                                                      
     5.398633058        -3.428298303        -6.288858365                
    -3.617044424       -0.4954108698E-01    -1.961431409                
    -15211.68043         9059.869930         6851.579331                
Si             490                                                      
     2.309008726        -3.470315557        -6.163778347                
    -2.160306199         2.271451975        -4.490406248                
    -13029.53066         7300.322191        -8079.983499                
Si             491                                                      
     1.297247074        -2.725506455         4.222274609                
    -3.826539324         4.248327534         1.645266388                
     15181.81980         6130.318996         181.6121769                
Si             492                                                      
     3.660061563        -3.423785749         2.354707830                
     3.064492677        -5.872354646        -6.345699686                
    -14877.54644        -8612.209746         11843.87448                
Si             493                                                      
     1.162842915        -1.122695491        -4.441207825                
    0.5221565301         2.159914758       -0.2674770905                
     12703.44209        -1603.232176        -6750.406223                
Si             494                                                      
     3.513399143       -0.6156774506        -2.575332540                
     3.363706902        -3.310691368         1.135237671                
     6497.456968         8726.260447         22887.37667                
Si             495                                                      
     4.304095442        -1.266114404        0.3335050679                
    -2.305274983        -5.527241792         2.754209117                
     4695.947208        -1103.194666        -8110.490896                
Si             496                                                      
     7.445087539        -1.228489487        0.3533553840                
    -4.842929967         6.099456046         4.709716278                
    -9355.621060        -8209.033534         5922.687314                
Si             497                                                      
     8.417826785       -0.4917767849        -2.411338714                
   -0.3750255668         5.733319874        -1.495838038                
    -7680.513158        -6254.834849        -12523.55838                
Si             498                                                      
     6.014761884        -1.143711735        -4.223996238                
     6.697652569         3.086395421        0.2697696027                
    -3205.224160        -6568.373347        -16261.11211                
Si             499                                                      
     1.376358006        -16.45857805        -4.149938900                
     2.215047782        -1.834194173        -3.806828533                
    -6093.860466        -21562.93960         11221.66555                
Si             500                                                      
     3.789047479        -17.29268462        -2.396239435                
    -5.368444234        -1.084329750         1.415835403                
     5440.175569        -4459.738744         8910.385798                
Si             501                                                      
     4.385786191        -16.51910928        0.5643184395                
     2.158286606         3.571926047       -0.7495256341                
     18598.86451         15179.55662        -15355.02827                
Si             502                                                      
     7.571396829        -16.32103791        0.5910862976                
    0.6958017776        0.7945984024         3.577618786                
     8229.324067        -3112.284124        -9737.600103                
Si             503                                                      
     8.531358021        -17.12577360        -2.197447810                
    -1.380838307        -5.257329779       -0.9424117588                
     11801.57315        -1750.508774        -1624.288626                
Si             504                                                      
     6.236218239        -16.17906789        -3.888295418                
    -4.208189409        -4.579122239       -0.6616124736                
    -506.2130121         11881.49359         11270.44230                
Si             505                                                      
     11.24410513        -8.721923483        -2.333933680                
    -3.864372988        -3.588402728        0.1185924894E-01            
    -17232.78806         9315.239412         12296.82807                
Si             506                                                      
     13.20561158        -9.273630969        -4.465118219                
   -0.3147623049        -4.894648692        0.5555566524                
     7546.510993        -7146.510328        -1771.803570                
Si             507                                                      
     14.42011507        -8.745623004         5.818140707                
   -0.3505098079        -1.958858418        -1.821515810                
     13346.87586        -6537.798639         8473.817031                
Si             508                                                      
     17.59880108        -8.572511531         5.813584588                
     4.914212274         3.677876834         1.006984510                
     7314.943183        -9538.417821         756.8439350                
Si             509                                                      
     18.00937913        -9.040138557        -4.593988429                
     5.329098219        0.6976524138        -1.083243309                
     23281.18024         625.3039735        -20387.50572                
Si             510                                                      
     15.69975214        -8.340524398        -2.876853643                
     2.086601993        -1.153220624         2.151028406                
     825.3365052        -18055.51483        -4141.141332                
Si             511                                                      
     11.39966984        -13.19985060        -2.576287475                
     3.225514675        -1.457291487       -0.9025554782                
     9505.306812         1532.624097        -4651.892425                
Si             512                                                      
     13.54565197        -12.45175125        -4.685775499                
   -0.3886739366         3.916183300        0.9375466887                
    -12057.28389         11380.91219        -2709.107786                
Si             513                                                      
     14.77374091        -13.26824191         5.936239545                
    0.1013062037         3.744619577        -1.930260091                
     3109.552188        -26264.26319         10326.27192                
Si             514                                                      
     17.84303726        -13.22528945         6.019853328                
    0.7133567639       -0.9997933237        -1.756812841                
     6293.508137        -9151.608059        -23941.39588                
Si             515                                                      
     18.18013394        -12.09098902        -4.434764618                
     1.590022712         2.777576147         2.281066875                
     2551.945004         8648.452103         8094.140752                
Si             516                                                      
     15.86750928        -13.23444203        -2.764514111                
   -0.5640679952         2.023571288        -1.849736194                
     7971.203610        -773.3291941        -15342.82431                
Si             517                                                      
     18.43595628        -11.03127148         4.034950893                
    -5.514106439       -0.7380756112         2.971348956                
     5042.423412        -1794.695151        -13775.20515                
Si             518                                                      
     16.20568054        -10.54824620         2.016398503                
   -0.4531004695        -1.587138545        -1.319835502                
     10902.22644         4467.898006        -7210.776625                
Si             519                                                      
     15.41699272        -10.82463872       -0.9958810767                
     5.042782441        0.9018395870        0.9516237667                
    -12165.21429         2930.839563         13603.83085                
Si             520                                                      
     12.35163933        -11.05727540       -0.6079853679                
   -0.6559934564         5.383441748       -0.9010480206                
     5166.570579         6758.657328        -9817.682382                
Si             521                                                      
     11.57964850        -10.50478700         2.254520899                
     3.171226209        -1.379993438        -3.308979726                
    -12647.84928         1084.700768        -2297.547640                
Si             522                                                      
     14.03152044        -11.19773637         3.953209283                
    -1.890494359        -2.284307904         1.257885027                
    -10895.94027        -8545.116602        -4823.685226                
Si             523                                                      
     18.39415277        -6.387562117         3.838635025                
     2.247850282        -7.208944580        -1.026680932                
    -11895.67480        -626.5319568        -4780.147036                
Si             524                                                      
     16.00981186        -7.458581487         2.153107182                
     2.802149687         4.456984835        -1.298366636                
    -11643.06935         18004.87711        -7546.396713                
Si             525                                                      
     15.28115065        -6.425799730       -0.6248007431                
     4.542037350        -1.168421425        -3.769523189                
    -687.2517578         11415.88744         19173.55853                
Si             526                                                      
     12.19883388        -6.337904270       -0.6500337432                
   -0.6920430393         4.830431858        0.1131790843                
    -3794.337597        -8786.483756         5962.946348                
Si             527                                                      
     11.18358028        -7.385126546         2.127222775                
    -4.715616266        -5.135124380         1.676572872                
     9957.398959         741.4426825         5079.907003                
Si             528                                                      
     13.52042775        -6.627163818         3.807855136                
     1.268783975       -0.1539075123        -1.773666417                
     14166.84674         3096.040632        -6766.458550                
Si             529                                                      
     11.41090238        -1.134539529        -2.615162499                
    -3.610926270        -5.597830765        -1.752540823                
    -13995.84102        -2214.898609        -267.6080190                
Si             530                                                      
     13.29951698       -0.6739585247        -4.778787304                
     6.470699708        -4.183419359        -4.751946601                
     18199.95602         16344.00157         4558.112175                
Si             531                                                      
     14.34950274        -1.195562240         5.598437731                
     1.507722042        -2.444192211         4.345201170                
    -10280.99968        -7646.230102         9211.124557                
Si             532                                                      
     17.44912568        -1.138533457         5.605204107                
     1.350421679       -0.4038738851        -1.316503653                
    -2223.816070        -4572.991842        -16324.63428                
Si             533                                                      
     18.10746325       -0.5210384882        -4.588450668                
   -0.2690895604        -1.175508996        0.1465925712                
    -4585.786880        -12830.19370        -4609.719845                
Si             534                                                      
     15.69054873        -1.241273461        -2.813863198                
   -0.2997599073        0.9519999540        -3.743453573                
     14345.16683         772.8965910         8164.736872                
Si             535                                                      
     11.48739993        -16.30401353        -2.465675966                
    -2.940618019        -3.100304338         6.711836494                
    -1223.161220         8276.842830         7058.248423                
Si             536                                                      
     13.70578550        -17.19025830        -4.434931731                
    -2.092083149         2.389629818        -2.298643446                
     1491.435800         9885.840533        -1998.871254                
Si             537                                                      
     14.81692928        -16.38049279         6.091358526                
     3.863914895         2.819448396        -4.146954493                
     4911.600746         2144.741972         6598.105217                
Si             538                                                      
     17.89604719        -16.25717643         6.385153628                
     2.121139409         2.105867684         2.474559436                
     4002.057000        -1168.376457        -14541.85143                
Si             539                                                      
     18.33811947        -17.11586524        -4.265028747                
    -1.954840196        0.7130701762        -4.623596598                
     7513.115462         14921.60463        -7032.280340                
Si             540                                                      
     16.01307403        -16.24527190        -2.518250774                
    -4.583157279         2.507088919         1.028591453                
     19171.88110        -10999.61627         10888.82887                
Si             541                                                      
     18.84984953        -18.11584963         4.164543021                
     2.066831797         3.321129446        -3.661050145                
     10153.42694         1520.222713        -16228.71233                
Si             542                                                      
     16.46205686        -19.02314267         2.492050826                
     4.746764186        -5.092389147        -2.768417426                
    -18505.12041         6508.532171         4825.558851                
Si             543                                                      
     15.52361334        -18.26990200       -0.2713198249                
     4.133823237         3.230394693         1.071395828                
     11021.55293         17482.81715        -6263.513501                
Si             544                                                      
     12.43508216        -18.40463840       -0.4713158678                
    0.8486170648         3.804899316        -5.044233662                
     3493.214841         12156.22852         13786.36684                
Si             545                                                      
     11.46158440        -18.92554098         2.414394759                
     2.956231395       -0.5583607550        -1.621770249                
    -3068.959560         4657.086177         5632.469412                
Si             546                                                      
     13.90780851        -18.67568580         4.331424830                
   -0.6678797130        -1.035186956         3.955556128                
    -5509.766860        -4677.382181        -16671.15617                
Si             547                                                      
     18.44693015        -3.391443006         3.770758612                
    -2.285746692        -1.091181916         2.114312719                
     1336.744430        -1590.122188        -11399.86020                
Si             548                                                      
     16.12671397        -2.639559591         1.984984681                
     3.491855225         4.891766308        0.8182578630                
     21592.14485         19989.42523         15829.99416                
Si             549                                                      
     15.25745614        -3.344120751       -0.7363407790                
    -2.199808724        -1.207514904        -4.337563056                
    -5332.885396         2699.418382         5204.521142                
Si             550                                                      
     12.16269034        -3.309796463       -0.6171062544                
    -3.230124547       -0.9622288882        -1.279676348                
    -7765.582993        -10947.77708         4630.987669                
Si             551                                                      
     11.24491045        -2.534009063         2.296531531                
     4.432049719         4.922180145       -0.1044948356E-01            
     3806.405789        -17566.13832         3863.718195                
Si             552                                                      
     13.76331134        -3.547595461         3.746504446                
     1.689314820        -2.316475498       -0.4097633360                
     6855.171788        -10115.28764         4087.483938                
Si             553                                                      
     8.496070233        -10.91029844         2.034388315                
     2.419404803        0.1396630617        0.4313649783E-03            
     9560.753987        -6535.080635        -16382.85980                
Si             554                                                      
     6.231656544        -10.38878506         3.984220407                
    -2.282025638        -1.451877110        -3.034607144                
     4730.695306        -1764.107005        -905.9459277                
Si             555                                                      
     5.242438296        -10.98696189        -6.350632412                
    -1.460275374        0.1606025667        -2.765192300                
     5609.269590        -1960.581496         11129.24801                
Si             556                                                      
     2.128981203        -11.16273520        -6.294103035                
    -6.151943867        0.3954048349         2.776953162                
     1703.209824         13475.59607        -4159.448264                
Si             557                                                      
     1.303519214        -10.43280916         4.278169438                
    -1.163358453       -0.2513634976E-02   -0.3828319687                
    -2537.228497        -1823.884109        -1874.729238                
Si             558                                                      
     3.591499566        -11.17211339         2.445417955                
     1.098450251        -3.925461068       -0.9719837751                
     7308.833191        -16800.74261         2299.537992                
Si             559                                                      
     8.273076424        -6.475800262         2.223018011                
    0.9820442574         1.016127235        -4.423495392                
    -1603.679282        -10853.11074        -4520.793278                
Si             560                                                      
     6.121645452        -7.342060500         4.123038438                
   -0.1396610733       -0.2802808044        0.5651868954                
    -5684.479335        -3852.261815        -2876.932264                
Si             561                                                      
     5.407682328        -6.419644485        -6.252356831                
    0.7386539458         1.207131451       -0.6150296088                
    -608.4446082         4882.465415         4904.140235                
Si             562                                                      
     2.379603727        -6.384005833        -6.156188675                
     4.642067550        -1.505921630        -2.479052836                
    -13579.38921        -14432.91532        -3096.539655                
Si             563                                                      
     1.383953724        -7.365958512         4.150395101                
     5.062836002         2.596384637         3.148563862                
    -6629.836242         18462.37872         6895.234190                
Si             564                                                      
     3.624699702        -6.452413839         2.490484481                
    -5.374612780       -0.2009418879        -6.714608690                
     10671.08920         2045.429500        -20438.57696                
Si             565                                                      
     1.433012399        -8.778294258        -4.355212639                
     3.714495601        -8.012375313        -2.826746419                
    -19405.45906         4995.061916        -12777.31766                
Si             566                                                      
     3.634395090        -9.428530791        -2.374342273                
    -1.413830628        -2.820476603        -1.177727100                
    -12571.11430         6510.412976         6394.558008                
Si             567                                                      
     4.093715168        -8.789530072        0.5674963275                
     1.692324823        -1.238741839        -4.799444977                
     4918.793554        -3740.876085         10021.37173                
Si             568                                                      
     7.146758027        -8.618200913        0.3560915870                
   -0.9903510382        -1.036104437        0.8196517023                
     16912.06873         9060.229122        -1024.617157                
Si             569                                                      
     8.285167011        -9.146721525        -2.459984206                
   -0.1080603671       -0.1401603895       -0.4695726152                
    -13963.58934        -355.0855449        -3676.765069                
Si             570                                                      
     5.941334518        -8.713422526        -4.286153128                
     2.974105585         4.521638958        -1.143188733                
     12223.28504         3350.122607        -15082.44518                
Si             571                                                      
     1.489085101        -13.44600549        -4.380941387                
    -3.018399763         7.734474604        -1.470462703                
    -1455.132370         2592.756608         7421.539829                
Si             572                                                      
     3.749379954        -12.56103079        -2.389524118                
    -1.881972862        0.4185403618        -3.090554004                
    -6697.038141        -1812.966557        -1941.082242                
Si             573                                                      
     4.396879558        -13.45049100        0.4380096002                
     1.979784445       -0.6171428007         4.278182241                
     3404.797685         12586.99726         6847.449411                
Si             574                                                      
     7.480736214        -13.30316866        0.2725912361                
   -0.7990852897        -3.232691030        0.9775324548                
     5009.925509        -969.4639511        -7000.769296                
Si             575                                                      
     8.471797885        -12.24508190        -2.511672302                
   -0.7052483856        -4.272025806        -1.150262712                
    -16806.79960        -6660.188042        -3870.319349                
Si             576                                                      
     6.120821773        -13.21954224        -4.340343291                
    0.8280867693        -1.253893587        -1.201040995                
     1838.062498         7117.183218         9295.024286                
Si             577                                                      
    -11.79997929         1.016125100         2.411000935                
     6.684185754        0.7235729221         2.373548174                
     16260.96376         632.9471074         3045.545903                
Si             578                                                      
    -13.88103125        0.4776412904         4.491130863                
   -0.7851840978        -1.917485293        0.5387572367E-01            
    -1253.492927         244.8904934        -739.3295072                
Si             579                                                      
    -14.60224010         1.215703999        -5.832141159                
     1.654953154         1.656096253        -2.256386570                
    -8315.791647        -1239.033055        -6127.286243                
Si             580                                                      
    -17.74532748         1.246543599        -5.941092527                
    0.4386679541       -0.3968735877        -2.779709763                
    -8080.001571        -10658.41320        -2605.638714                
Si             581                                                      
    -18.66299747        0.3261826744         4.536945215                
     1.662165440       -0.1877281430        -3.076022311                
     4093.656305         5602.083906        -662.0045204                
Si             582                                                      
    -16.33994247         1.011159026         2.665837925                
     2.151492243        -1.979717177        -2.097669154                
     9445.723913         7128.327040         4471.440875                
Si             583                                                      
    -11.57895331         16.36394373         2.457886155                
    -1.338155806        0.9876304984         3.349043099                
    -1449.422720         17910.46249         6637.921926                
Si             584                                                      
    -13.84047040         17.31977321         4.347868414                
     2.396631517        -2.693959238       -0.4539998074                
    -24970.92036         9582.090015         13544.10584                
Si             585                                                      
    -14.82323144         16.14567226        -6.078842793                
     2.345931592        -2.774295754        -3.113002368                
     29109.44813        -3053.823576         9725.955901                
Si             586                                                      
    -17.88589628         16.12997139        -5.951894693                
    -1.613112225       -0.5465204591         2.395626011                
     893.1523396         13265.85659        -1271.637313                
Si             587                                                      
    -18.69625306         17.20552095         4.197737520                
    -1.457434845        -4.585644824         2.381452058                
     91.57068523         982.6823064        -1394.596765                
Si             588                                                      
    -16.23670394         16.41280745         2.558191124                
     1.021106948        0.3399904208         2.158791008                
     7358.271531         9986.742882         9014.877347                
Si             589                                                      
    -19.02067098         17.78133259        -3.612854187                
     2.483755497        -1.856219829         3.641175247                
    -10317.56927         3288.792893         8694.755187                
Si             590                                                      
    -16.40610867         18.88319487        -2.344900743                
     4.311649882         2.194532929        -1.793863743                
    -9722.839682        -7937.234071        -19806.67080                
Si             591                                                      
    -15.35623216         18.48718467        0.3865797865                
   -0.4268874769E-01    -1.929604026         1.420428656                
     566.5390660        -13838.79808         10384.42090                
Si             592                                                      
    -12.29815104         18.53656107        0.4314542532                
    -1.096088103        -1.863987884        -1.989094019                
    -4067.639459         7869.794812        -18154.68290                
Si             593                                                      
    -11.47368017         18.98055180        -2.510105928                
    -2.708953825        0.6795958485         7.711193937                
    -12912.96638         4136.185956        -7093.163072                
Si             594                                                      
    -14.02763235         18.40978716        -4.218198058                
    -3.073890379        -2.953593881        0.6300226227                
    -145.0597384        -5607.427329         5160.224858                
Si             595                                                      
    -18.61863149         3.434546078        -3.888036376                
    0.9597843458        -1.488945203         3.394306882                
    -3550.691701        -9929.789256        -15137.23079                
Si             596                                                      
    -16.32903031         2.500405104        -2.051646939                
   -0.3838971510        -2.919929774         5.457115853                
    -2614.770471         10223.67754         4293.544794                
Si             597                                                      
    -15.64395200         3.297734414        0.8198009834                
     1.848938533         4.185846555        -1.901359640                
     2684.551196         7328.832232         8271.207056                
Si             598                                                      
    -12.48830900         3.377633612        0.5916385601                
     3.940357091         1.833713101       -0.1314657362                
    -7915.650004         1737.177590         12108.44145                
Si             599                                                      
    -11.55272236         2.572970695        -2.238232799                
     1.191852598         6.234156728         1.806419324                
    -15050.44484        -3279.485538         16616.81610                
Si             600                                                      
    -13.98591269         3.432130290        -3.807597189                
    0.6041389689        -2.750262968       -0.7905243933E-01            
     6062.128532         10468.64380        -4380.229825                
Si             601                                                      
    -8.779031467         10.96444246        -2.118651424                
     4.374446504        -3.916776888         1.237171108                
     8800.871958         5700.166231        -5862.285467                
Si             602                                                      
    -6.468429505         10.30031187        -4.082503265                
    0.6558868498        -5.104705697         2.137293151                
     5825.193900         5091.705682        -1936.993000                
Si             603                                                      
    -5.610530062         10.99644726         6.304023399                
   -0.5670372971        0.6279865536       -0.1067672928                
    -4501.581803         3945.685926        -21969.54097                
Si             604                                                      
    -2.554961510         11.04617500         6.180321749                
   -0.9013324276       -0.6626185917         2.925283070                
     9705.818034         4354.293090         7735.460543                
Si             605                                                      
    -1.569500337         10.40809860        -4.466481789                
     3.755082948         1.821822554         2.817040514                
    -13213.03827        -5544.834784         21336.07036                
Si             606                                                      
    -3.803038102         10.91167278        -2.439563373                
     2.905885719       -0.1158828680        0.4127224412                
    -11856.01005         15655.27282        -779.5971078                
Si             607                                                      
    -8.696900254         6.399149117        -2.255435474                
   -0.5412199763        -5.414780837         3.035329747                
     18108.16700         6095.842852        -4659.573301                
Si             608                                                      
    -6.581182279         7.179171216        -4.339494923                
    -1.265284863         3.840222959         1.243155236                
     19279.25810         6269.545373        -5211.045342                
Si             609                                                      
    -5.446458808         6.341433618         6.009102575                
    -1.170620977         2.123293844        -4.853428149                
    -4839.636972         1482.377958         2609.201191                
Si             610                                                      
    -2.341388705         6.440170483         6.147096198                
     1.888519326        -1.765326694        0.9337808966                
     7682.101405        -4353.295783        -9330.949483                
Si             611                                                      
    -1.680597615         7.271739685        -4.262561439                
    -1.734393327        -1.710073708         2.550050000                
    -22617.02604        -7685.169497         248.0699145                
Si             612                                                      
    -4.121815909         6.238059610        -2.740719745                
     2.093726777        0.9354498902         1.642166900                
     2.796184063         4442.232375         25205.04898                
Si             613                                                      
    -1.718697507         8.825242033         4.227631846                
    -1.136142049        -3.104478989        -2.803279019                
     5617.165080        -15440.67168        -2810.179229                
Si             614                                                      
    -3.885700505         9.258420992         2.151117938                
    0.8123649330        0.7940564706         7.738430182                
    -6162.276196        -17445.90965        -6380.121416                
Si             615                                                      
    -4.581672757         8.498040259       -0.6859178085                
     2.263774801        -7.378480864         4.289798700                
    -1508.701345         2364.610158         3122.449910                
Si             616                                                      
    -7.655714043         8.580515894       -0.4295920447                
     1.231115301         3.642595138         6.729679340                
     516.8667921         14597.10921        -3174.544390                
Si             617                                                      
    -8.559711881         9.231218213         2.445920443                
    0.9466466476        -1.207120687        -3.200207377                
    -16195.19071         1789.591661        -3782.091567                
Si             618                                                      
    -6.190105322         8.647685326         4.227154303                
     7.336334126       -0.1790928885E-01    -4.395459103                
    -774.6353268         17468.35168        -15781.86462                
Si             619                                                      
    -1.709895982         13.17199052         4.153545253                
    -1.936214385        0.8931844705       -0.8589399683                
     8099.367303         11763.14354         8549.241309                
Si             620                                                      
    -3.988612584         12.29724324         2.217125858                
   -0.4654021165        -1.219251117        -1.552107099                
    -3924.382524         9970.348726        -2354.643206                
Si             621                                                      
    -4.660460115         13.26070016       -0.5884324059                
     1.989243603         1.552485708        -3.827400593                
    -11782.61136         7547.195299         11070.12254                
Si             622                                                      
    -7.724220519         13.24947262       -0.4399383706                
    -3.743175008        -3.220382205         4.858688112                
     4108.927787        -3960.210500         8191.729800                
Si             623                                                      
    -8.716425233         12.41926379         2.452101404                
     3.093515744        -2.591391364         3.099495436                
     3725.251216        -9417.805406        -5076.284859                
Si             624                                                      
    -6.314351562         13.12944847         4.134801018                
   -0.1630374600E-01    -6.437286011        -2.636053914                
    -5961.443644        -9906.652707         7345.519634                
Si             625                                                      
    -8.593781218         18.31449885        -2.678527305                
    0.9957294415        -3.275370818        -2.139745270                
     4883.578596         263.0659167        -1323.093309                
Si             626                                                      
    -6.373523130         19.01505768        -4.709369279                
     2.886531735        -2.055757932        -3.730854899                
     8938.973306        -7373.263314         12523.79060                
Si             627                                                      
    -5.444258067         18.33715772         5.797955861                
     2.097541543         5.657074652         4.022011936                
    -7283.478386         2162.453699        -338.2307001                
Si             628                                                      
    -2.371709890         18.52731120         5.978667757                
   -0.9987123717       -0.6108576150       -0.9742676626                
    -8412.836327         18964.47836        -15808.22882                
Si             629                                                      
    -1.753471987         19.01160122        -4.634434763                
    -3.671428596       -0.7880643769       -0.4316516233                
     14626.44735         2642.633102         1371.373313                
Si             630                                                      
    -3.955699942         18.47159656        -2.732058446                
    -1.373350316         1.514600481       -0.3940721438                
    -2328.956225         8508.022112         1863.696150                
Si             631                                                      
    -8.613556482         3.387581844        -2.211531301                
    -2.904065215        0.6350990799        -4.653407958                
     10459.51292        -5588.668904         4611.669333                
Si             632                                                      
    -6.443342403         2.480224623        -4.263005347                
    -2.374115747        0.8320491515        -1.213755338                
     5197.591668         3892.426276         7695.703887                
Si             633                                                      
    -5.397717861         3.284999101         6.019415934                
   -0.9547480212        0.9443374326       -0.6660603358                
    -2657.302201         15943.43046         12843.86699                
Si             634                                                      
    -2.357019066         3.388515325         6.116953380                
    -4.644002123         3.460502135        -5.786998715                
     3476.423411        -5403.062978         4943.040549                
Si             635                                                      
    -1.578026357         2.576294498        -4.416987446                
     1.036719193       -0.8386593961E-01    -2.280312164                
     1512.029802         11233.45084         18132.73034                
Si             636                                                      
    -3.916305592         3.202778774        -2.547120742                
     2.005120114       -0.7009904603       -0.6267056326                
    -33481.65202         8147.969235         38804.80397                
Si             637                                                      
    -1.478615889        0.9758703137         4.435161059                
    -2.929848303        0.2199688117        -5.656440519                
    -156.9091244         6479.915601         15178.90747                
Si             638                                                      
    -3.853537200        0.4615706312         2.591852008                
    -1.347855376       -0.1650456183E-01    0.5669484889                
     5797.401128         16125.21203        -21004.36379                
Si             639                                                      
    -4.472684282         1.243130918       -0.2749450750                
     1.286038849       -0.5695968072        -4.193647444                
    -7277.534968        -8791.273512         3997.224001                
Si             640                                                      
    -7.528555943         1.272838094       -0.2711533711                
    -2.915715368         4.584016905         1.211900729                
    -3545.135275        -3201.831187        -1332.761944                
Si             641                                                      
    -8.784121613        0.3459029181         2.553201627                
     1.448720512        -4.501559540         2.461772572                
     9528.298693         26498.45054        -14977.64476                
Si             642                                                      
    -6.371211078         1.074471410         4.202549521                
    -5.150005781        -5.169383787         1.606424837                
     2538.993434        -23.63473052         5812.761619                
Si             643                                                      
    -1.489195047         16.30223924         4.006957262                
    -1.438377157        -1.159746923       -0.2312866081                
    -16138.89020        -12570.58983        -10325.26201                
Si             644                                                      
    -3.760248581         17.19001836         2.074438875                
    -2.219741680        -5.330050571       -0.6987034487                
    -9043.211195         10004.22580         12144.89932                
Si             645                                                      
    -4.736423729         16.36388949       -0.6524923897                
    -4.331223957       -0.3270756241        -3.827768174                
    -11070.92906        -1862.265773        -5892.157766                
Si             646                                                      
    -7.869116952         16.29245856       -0.5349633307                
    -3.681352306         3.708188491        -2.955621708                
     13120.22963        -5885.439346        -10603.40343                
Si             647                                                      
    -8.631472020         17.10572224         2.327307866                
   -0.5612169951         3.612783112       -0.6320049029                
     4338.698979        -2023.614360         1105.397125                
Si             648                                                      
    -6.098839724         16.12631197         3.849918773                
     4.102551652        0.4860501024       -0.2531185654                
    -11494.11383        -3880.640502        -2491.975918                
Si             649                                                      
    -11.57142622         8.709965408         2.331226609                
   -0.8693680169         2.478462813         1.079855000                
     15480.13897         8752.309688        -3077.747764                
Si             650                                                      
    -13.94641900         9.314850514         4.280684425                
    -3.539061789         3.748957370        0.4364241877E-01            
     15949.87045        -5544.466557         5776.061915                
Si             651                                                      
    -14.78242930         8.564736775        -6.113887173                
     2.992175757         1.095801119        0.5301964863                
    -7168.386007        -6459.557708        -1301.324458                
Si             652                                                      
    -17.85307048         8.586518807        -6.075185267                
    -5.666728793        -4.389530072         1.046608462                
    -13336.56486        -14914.70772        -7457.785833                
Si             653                                                      
    -18.71801404         9.250246869         4.492129944                
   -0.5629477661        0.4782230941       -0.2022429981                
    -2426.037448        -2440.910785         7381.614160                
Si             654                                                      
    -16.41125880         8.579886767         2.663624997                
     2.127189983        0.4960701379       -0.2380168685E-01            
    -3971.322039        -16080.17526        -14705.62964                
Si             655                                                      
    -11.67064170         13.29568034         2.444493300                
   -0.4132751087         2.020427864       -0.5702385893                
    -1045.524300        -467.4972668         6130.312198                
Si             656                                                      
    -13.82589905         12.39811978         4.411225949                
     1.179269109        -4.435223432        -1.524420689                
    -10254.98929         8101.490970         16609.76343                
Si             657                                                      
    -14.66096634         13.09280888        -5.930247047                
    -2.533147030        -1.023910676        -2.490493443                
    -6767.241409         7320.347634        -7077.505712                
Si             658                                                      
    -17.76474313         13.08544787        -6.178731019                
     1.105759106        -3.543658558        -1.979439889                
    -3540.056348         958.8306869        -6102.388637                
Si             659                                                      
    -18.68455179         12.31367037         4.498348785                
    -2.663341812        0.1066801219        -1.532525796                
     120.3970647        -4184.052044         2230.178973                
Si             660                                                      
    -16.30194888         13.34842951         2.787383914                
     1.921287068       -0.5116568171         1.773943550                
    -3927.495588         15210.62518         12153.11643                
Si             661                                                      
    -18.57600970         10.97380543        -4.194819801                
     3.711730202        0.6289572058E-01    0.3456689934                
    -7259.755872         3985.779213        -384.0327891                
Si             662                                                      
    -16.61151378         10.43376895        -1.967410140                
    -5.380927490       -0.2961071858        -4.814739538                
     11240.99918        -9809.511925        -7802.840379                
Si             663                                                      
    -15.78619143         10.98484068        0.9460525976                
   -0.6578353642         2.544676979         1.257391642                
     3881.407726         14510.15545        -14204.54363                
Si             664                                                      
    -12.66407902         11.11139964        0.5780884940                
    -3.475686447         4.231595150       -0.7549127555                
     4674.676834        -7195.177076         12498.04100                
Si             665                                                      
    -11.78893524         10.29791755        -2.210925265                
   -0.3182917628       -0.2386319493        0.6842861216                
     6986.128512         18011.72603        -12833.45882                
Si             666                                                      
    -14.24087880         10.80294321        -4.024230370                
   -0.2690332643         6.116079097        -1.800570571                
     5966.659338        -7170.704056         11900.75287                
Si             667                                                      
    -18.72148220         6.440612230        -4.044258720                
     1.722184580        -5.563209480        -2.162730897                
     9698.863650        -7927.043743        -4232.027510                
Si             668                                                      
    -16.37668343         7.348527804        -2.146603629                
    0.5450578094        -2.887497575        -4.452356050                
     4237.448011        -10831.76278        -2964.312759                
Si             669                                                      
    -15.48179675         6.348386735        0.6582059593                
     2.639023270        0.4260905871       -0.6986352064                
    -21562.36011         12053.73796         4912.280751                
Si             670                                                      
    -12.45946218         6.363810559        0.6640478042                
     1.554737652       -0.7572144298        0.7955838150                
     3872.016470         304.7145057        -15630.03790                
Si             671                                                      
    -11.59881095         7.251972244        -2.263393356                
   -0.6450067469         2.344370143        0.3949995763                
    -2497.818356         4213.213033         1045.259085                
Si             672                                                      
    -14.02421045         6.581440344        -3.998362424                
     1.292941797        -5.184462144        0.9542418221                
     5339.821558        -7045.797485        -11218.88522                
Si             673                                                      
     8.210464535         1.270475513         2.166859133                
     2.130334734        -3.698876773        -5.229935740                
    -2814.116590        -14175.36685        -4987.570770                
Si             674                                                      
     6.166375456        0.5591586191         4.245831968                
     2.216074464         2.037280108        0.8743882516                
     1619.788957        -6113.826975        -9370.108973                
Si             675                                                      
     5.289469107         1.274372701        -6.143126922                
     3.877834813        -1.714419960         3.815126681                
    -7306.766086        -14344.64767         17776.66879                
Si             676                                                      
     2.180816694         1.249555480        -6.270936465                
     3.598064379        -2.014764831       -0.2316947756                
    -40.25461774        -3288.381114         5065.745551                
Si             677                                                      
     1.402920434        0.4091998826         4.027279329                
     1.127654097         3.986980125        -2.165496127                
     11550.14777        -12294.54714         7651.794494                
Si             678                                                      
     3.869525726         1.070128640         2.258299758                
     2.531694446        -4.149685945        -1.371313507                
    -12091.68906         12507.98662         22545.91321                
Si             679                                                      
     8.393596032         16.24786090         2.205322760                
    -1.443606599       -0.3835490282         4.493732455                
     6977.896770         10129.11930         27365.29359                
Si             680                                                      
     6.243388015         17.23390480         4.172703964                
     2.684793930         1.721040725         11.22738243                
    -5705.056342         7529.417749         5330.759811                
Si             681                                                      
     5.082507926         16.41212759        -6.400495230                
   -0.9405892789E-03     2.650355862       -0.7227903418                
     23691.26828         3570.194687        -8285.324115                
Si             682                                                      
     2.032197834         16.26230330        -6.690192867                
     1.114333385        -2.783232174        0.8858270835                
    -9737.735565        -6953.899669         9223.796245                
Si             683                                                      
     1.324208806         17.11220998         4.106551856                
    -2.914719713         3.263459217        0.1943326898                
     16490.60942         4086.906210         14438.16193                
Si             684                                                      
     3.734812281         16.42797400         2.329685160                
    -2.756689887        -2.479846399        -2.041438710                
     5108.441063         11859.68661         6170.269783                
Si             685                                                      
     1.216962240         18.51914221        -4.884316731                
    0.3829988468         4.740091349        0.1023653286                
     8999.117498        -7421.559294         3539.502246                
Si             686                                                      
     3.383266043         19.04783109        -2.748653623                
     2.858629133         2.749158301         1.495319264                
     2901.591796         6219.920798        -5873.284755                
Si             687                                                      
     4.224996564         18.42607287        0.1165030531                
    0.6777476138E-02     3.401692906         4.489269920                
     7413.052331        -2194.413936        -10299.45060                
Si             688                                                      
     7.289475172         18.27994650        0.3262795562                
    0.2084761807        -4.583863919        -1.004903480                
    -10619.70871        -1094.946804        -22131.22710                
Si             689                                                      
     8.275990479         18.94592742        -2.587237833                
    -2.158789266        -3.316894616         1.552857024                
    -1462.871511         3942.306950         10165.03769                
Si             690                                                      
     6.012561329         18.63538212        -4.558336901                
   -0.9980475724E-01     2.200391387         5.500074707                
     1606.904354         10750.83069         13494.91240                
Si             691                                                      
     1.357271065         3.431137708        -4.271173999                
     1.501806744         3.091362976        -1.744520899                
    -5870.308152         2647.934711         3841.924925                
Si             692                                                      
     3.427929848         2.517691310        -2.332412356                
    -2.965115269         1.669630200        0.7398592556                
     21368.65779         20.89675134         11825.87006                
Si             693                                                      
     4.410688137         3.479690880        0.4180619700                
     2.808116941         1.588003015         1.612214573                
    -14066.25879        -3150.797641         6375.381708                
Si             694                                                      
     7.498704259         3.498588959        0.2225635439                
     1.853782873        -5.175380823         2.773169299                
    -4446.972363         5367.496989         1253.281067                
Si             695                                                      
     8.253470577         2.608153170        -2.571802357                
    -4.744741552       -0.6038541758        0.3906367906                
     2839.983206         4165.358301        -5008.589103                
Si             696                                                      
     5.712914966         3.556308281        -4.209298289                
    -1.201064248       -0.8334042763         1.833808253                
     15624.85251         6582.586702         956.0353701                
Si             697                                                      
     11.18778530         10.94163167        -2.564995837                
   -0.2019047795         2.071306882        -1.778055294                
    -17334.33490         6514.950524         26582.42706                
Si             698                                                      
     13.43188814         10.46528457        -4.426485702                
    -3.793383887         1.563114903       -0.1951927185E-01            
     12542.92306        -10211.14532        -9264.024210                
Si             699                                                      
     14.43194419         11.11643698         5.872324398                
    -3.086013209         2.955182576        0.6449686316                
    -2508.154405        -45.65268578         5341.201323                
Si             700                                                      
     17.54704703         11.31030899         5.767546433                
    -2.130072879        0.9028368361       -0.7878288758                
    -2513.460947        -10466.80806         9061.135357                
Si             701                                                      
     18.10806029         10.53928132        -4.693505149                
     1.872240641         3.473749866         11.57730372                
     2747.935961        -8635.872481         7493.577870                
Si             702                                                      
     15.88720389         11.09079592        -2.805596496                
    -2.858178587       -0.7700338200        -1.314463686                
    -6062.435104         5147.608207         27183.34874                
Si             703                                                      
     11.25142246         6.538683806        -2.716329629                
    -7.090664234        -4.337887936         3.983405790                
    -8068.567223         13133.90481         6281.011953                
Si             704                                                      
     13.47548850         7.289293678        -4.647591908                
   -0.9050247427E-02    -3.057156567        0.1204966189                
     38.10153737         8653.056129        -21027.08577                
Si             705                                                      
     14.41234118         6.405145525         5.783410276                
     1.900582742        -1.358972017        -1.139978157                
     2986.367020        -1251.808975        -1895.606928                
Si             706                                                      
     17.57434565         6.556934027         5.751771624                
    -4.556138753         5.937198427        -1.100706041                
     1477.821841         4512.004382        -5916.401106                
Si             707                                                      
     18.02538969         7.490002650        -4.544964106                
     3.768987823        -4.667251446         1.965743234                
     12829.51020        -13319.46112        -25631.89755                
Si             708                                                      
     15.76100723         6.307831609        -2.906309062                
     1.598934286         4.800059801        -4.560408987                
    -6103.764647         7878.006296        -8608.635682                
Si             709                                                      
     18.27720165         8.900407411         3.879158477                
    -4.982939394        -3.310879427        -2.501880526                
     899.3133660        -2943.324494         7501.641250                
Si             710                                                      
     16.05085540         9.353444590         1.886887863                
    -2.654621112         5.447267445        -2.863766649                
    -15360.55004        -5655.793674         9370.876587                
Si             711                                                      
     15.31499452         8.681509853        -1.005873293                
   -0.6624245495         1.576927696       -0.7665055718                
     1699.107685        -3169.617381        -2979.207029                
Si             712                                                      
     12.22087829         8.597221086       -0.6693139918                
     2.585540608         5.007237244         1.899189398                
     3394.501419         8275.056578         8459.520694                
Si             713                                                      
     11.41886796         9.348355650         2.228528867                
    -4.229837614         1.845373390        -2.790999207                
     2685.556939         1369.438468        -10148.40417                
Si             714                                                      
     13.79492658         8.723389907         3.983822958                
   -0.2956905643       -0.3153647949         2.206979102                
     10880.54692         1516.102468        -3505.086376                
Si             715                                                      
     18.48343587         13.28529793         3.727842531                
    -2.287701520         2.697259219        0.8645556274E-01            
     3524.767693         7739.854397         475.5752860                
Si             716                                                      
     15.98336868         12.48199298         2.127685787                
     1.599264587        -1.416189065        -1.821228946                
    -16206.32852        -6652.962507        -120.1311085                
Si             717                                                      
     15.35157048         13.26704038       -0.7611348995                
    -1.824870878        0.4958001039         2.345017655                
    -13508.81991         13986.69373         4735.150301                
Si             718                                                      
     12.28203490         13.24797690       -0.8490799209                
    -2.269348634         1.814686233       -0.7951182126                
    -8321.314882         5825.344898        -6499.624505                
Si             719                                                      
     11.31563013         12.57156784         2.017297151                
    -3.668457803        0.5319708578         7.308187560                
     713.3382155        -12633.29725         4623.859149                
Si             720                                                      
     13.59566839         13.35551436         3.994878020                
    0.5267920820        -1.789860954         1.592029078                
    -8686.987434        -5411.893401         6549.441660                
Si             721                                                      
     11.27774572         18.54040262        -2.747439490                
    -6.372549617        -1.941617625        0.9753476413                
    -6222.019923        -2007.893081        -3710.644394                
Si             722                                                      
     13.57008265         18.87761908        -4.756340294                
    0.7820377040        -1.477254027        -3.208143021                
     9588.281616         1599.427394         10295.82856                
Si             723                                                      
     14.14260491         18.66688125         5.716447678                
     2.189010264        -2.254861543        -1.870950550                
     16535.64236        -8025.422752        -4734.239864                
Si             724                                                      
     17.29192698         18.79058003         5.729981280                
     1.273424323        -2.441600767        0.5110560418                
     18214.17609        -16180.01848        -9030.322050                
Si             725                                                      
     18.35105372         18.35908570        -5.070185999                
    0.7274415064        -3.038663333        -3.259433110                
    -829.0036706         4745.405637        -22711.61231                
Si             726                                                      
     16.15039202         18.44949394        -3.071363898                
    -1.882195272        0.1793697149         1.420536597                
    -20945.78706         77.84640159         13840.81575                
Si             727                                                      
     11.23792615         3.497673472        -2.744443920                
   -0.5514685272        -2.154978052        -3.440490446                
     4306.156087        -9733.266414         5115.590775                
Si             728                                                      
     13.45785433         2.598929276        -4.673015625                
    0.7801710510E-01    -3.044583148        -2.509161972                
    -3707.626154        -10991.49161        -4905.621764                
Si             729                                                      
     14.45478051         3.354858457         5.744638252                
     2.644996641        -3.961046073         5.148644509                
     21103.88757         19260.30844        -17050.06001                
Si             730                                                      
     17.66281963         3.468733582         5.794603029                
    0.8103956607       -0.6898178780E-02    0.9130766051                
     3234.991160         11949.04101         7120.029940                
Si             731                                                      
     18.28192926         2.558544694        -4.685502950                
     1.522548064         6.011465222        -4.699287007                
    -1328.936621        -4023.172815        -8005.414354                
Si             732                                                      
     15.92355848         3.343124103        -2.856174756                
    -1.878868433        -4.756094276         1.679006964                
     5233.492368        -18353.78292        -1011.432374                
Si             733                                                      
     18.53592282         1.216629607         3.915015448                
     2.735731966        -1.047757513        -2.294778342                
    -11442.84836         19598.25892        -8888.024000                
Si             734                                                      
     16.10581200        0.5045996652         2.136160168                
    -4.216390974        -3.001424609        0.2325088184                
     9458.256482         3959.928229         4015.587263                
Si             735                                                      
     15.34948736         1.115420790       -0.7825655635                
    -1.321409750        -2.198776585         4.529814553                
    -1852.895811         286.6720903         4244.981696                
Si             736                                                      
     12.25071161         1.331575436       -0.7519135359                
    0.2358217866         3.422457201         1.438579153                
    -9280.948405        -3698.560004        -1029.850516                
Si             737                                                      
     11.19344426        0.5028703243         2.102029442                
    -1.385643683         1.066194570        -1.156266926                
    -6174.701702         20047.79166         6967.060261                
Si             738                                                      
     13.58926974         1.195840965         3.803317417                
    -1.053761091        -3.615772951         2.567846535                
    -8665.163471        -5511.890499         4408.183500                
Si             739                                                      
     18.32814042         16.45015953         3.807580534                
     4.236389672       -0.1399319133        -7.822306768                
     3474.384257        -5583.998201         4485.665737                
Si             740                                                      
     15.94271472         17.16644701         2.039173673                
    -1.076862321       -0.9804755903         2.421408708                
    -4847.966835        -1113.615084        -10209.38901                
Si             741                                                      
     15.23831734         16.35830156       -0.9621985111                
     6.869190332       -0.8254235174        -3.635548677                
    -7596.958619         5821.336285        -7585.625085                
Si             742                                                      
     12.16176084         16.29705890       -0.9234922049                
     4.841816652         3.293718817         2.568339280                
     6486.881629        -10825.46447         2660.827551                
Si             743                                                      
     11.37535112         16.97788640         2.003622209                
    0.4609302044E-01     1.267257773         1.216882221                
     12305.38236         18668.46270        -2182.284922                
Si             744                                                      
     13.60374592         16.26605490         3.889159362                
    -1.526636892        -4.212865666         1.292269488                
     6336.728376        -1076.712866        -1441.374493                
Si             745                                                      
     8.360990733         8.883117977         2.184051398                
    -3.421838661        -2.432037642         1.309657565                
     20087.01367        -683.2438878        -17853.75974                
Si             746                                                      
     6.103736649         9.426638130         4.123842592                
    -4.268242859         2.299586949        -1.383951986                
     13346.02604         478.6880861         13773.80325                
Si             747                                                      
     5.261546293         8.778350663        -6.242759231                
     1.054715431         3.592405479         4.222453733                
     5677.773434        -8806.869903        -5312.784722                
Si             748                                                      
     2.220699576         8.719272190        -6.323610793                
    0.7544648631E-01    -2.176276053         5.289371359                
    -7474.866416        -7620.446134         5436.344143                
Si             749                                                      
     1.256257501         9.493007706         4.256596589                
    -1.924737653        -3.889699136        -2.427533121                
     10744.87602         1018.048657         742.1374398                
Si             750                                                      
     3.656433425         8.711418357         2.463540580                
    -2.760484973        -2.168260226        -4.097805246                
    -19522.65667        -4999.106930         733.8282498                
Si             751                                                      
     8.344112046         13.14581586         2.288823014                
     1.496573894         2.842490833         2.304780413                
    -10711.25594         13852.13204         5038.669261                
Si             752                                                      
     6.119321817         12.51068325         4.307733397                
    -2.272899371        -1.641269138         2.162687058                
    -14677.33520         2659.956970        -4666.929618                
Si             753                                                      
     5.230942447         13.36494913        -6.301825862                
     3.059443871         2.788209768         1.439891838                
     4050.049040        -12927.32960        -6850.567333                
Si             754                                                      
     2.080587853         13.26886833        -6.272755602                
    -1.163007140         4.997043928        0.1018265896                
     6672.753838         3407.007876         958.0826696                
Si             755                                                      
     1.290378142         12.54929158         4.169995288                
    -5.630783792         2.028926330         1.460758972                
    -10449.52034         9558.818698        -13170.43560                
Si             756                                                      
     3.730552525         13.50878741         2.542174082                
    0.6846370745        -3.196329795         1.659026489                
     4061.163383         2292.357633        -2840.179639                
Si             757                                                      
     1.399462510         11.01810588        -4.322761095                
     1.880424450        -2.923745269         2.802373383                
     11901.21665        -4498.448156        -14618.40154                
Si             758                                                      
     3.604550172         10.56160236        -2.283768085                
     4.082576262        0.1126038525        -1.718887908                
    -7152.099124         3634.705660         930.0983071                
Si             759                                                      
     4.181331232         11.08678475        0.5804773015                
     3.953994469        -6.598127353        -2.995554650                
     11892.79790         9206.980123         26408.00455                
Si             760                                                      
     7.346260751         11.15079575        0.3112124269                
    -1.636685438         3.137517796         3.327715836                
    -6369.283368         12711.41604        -5988.995930                
Si             761                                                      
     8.152334090         10.58262023        -2.613392179                
    -3.331293798       -0.1733626947         3.327580752                
     7600.371735         551.9866381         14732.17489                
Si             762                                                      
     5.830923327         11.18001812        -4.386290574                
     1.450278867        -4.875724390         1.274349867                
    -6919.057078         14523.19111         17449.28448                
Si             763                                                      
     1.282327642         6.588112156        -4.266106112                
     3.206925208        -1.905369760        -1.231519534                
     1108.293008        -11228.96920        -7424.613784                
Si             764                                                      
     3.498596154         7.442276689        -2.352473943                
    -1.790730863        -3.848181611         1.145547352                
     18652.75089         5426.291855        -5172.644523                
Si             765                                                      
     4.209791090         6.543044716        0.3762715281                
     2.407778178         1.165070907       -0.7130261838E-01            
     9953.692652        -8917.873961         19972.45601                
Si             766                                                      
     7.382329066         6.523333628        0.4048600650                
     2.749150095        -1.876068395        -1.900445433                
    -6769.552386         14246.64920        -9905.565733                
Si             767                                                      
     8.370659802         7.495823744        -2.417051507                
     6.838535031        0.2421247299         1.929061672                
    -25154.63341        -8643.630819         6894.755288                
Si             768                                                      
     5.979038383         6.624172879        -4.160288433                
    0.8192613945        -5.865053023        -3.667585729                
    -3839.167492        -15750.71909         1382.012207                
Si             769                                                      
    -11.45682752        -18.56020733         16.37801615                
    -2.625221515        0.8722245054       -0.4852538504                
     2619.590962         10643.36047        -2297.782144                
Si             770                                                      
    -13.40417724        -18.41307196         18.64779298                
    -2.323241892        -3.133773078         2.398974882                
     1166.258063         3293.286112         1605.977170                
Si             771                                                      
    -14.61312392        -18.39257477         7.665526154                
    -3.947069337        0.3127119541         1.966065925                
     3903.733610         1100.843823         11592.14351                
Si             772                                                      
    -17.64643429        -18.92640144         7.812099973                
    -4.733474655        0.8346735958        -2.129800420                
    -8267.240545         14645.06140        -3847.697467                
Si             773                                                      
    -17.94017075        -19.97238026         17.77939500                
    0.2114565051         8.059642119         2.532767621                
     892.7144648        -1107.354228        -2558.688282                
Si             774                                                      
    -15.50509906        -18.54937907         16.49192458                
   -0.4447104069        -2.671252767         5.794336345                
    -8841.653129        -7460.533197        -8532.344323                
Si             775                                                      
    -11.43025658        -3.556754643         15.69726555                
    0.7653407751        -1.197310947        -4.713764740                
    -6809.321465        -7336.558481        -3869.436411                
Si             776                                                      
    -13.71853785        -2.616083424         17.66686645                
   -0.8984506693         1.436310202         1.157232594                
     11564.27175         9837.923774        -8135.407719                
Si             777                                                      
    -14.55738846        -3.623284609         7.354232550                
     1.775495463        -5.575137783         3.419717699                
    -13368.26380         11774.11949        -23158.96222                
Si             778                                                      
    -17.74374269        -3.667843260         7.313869425                
    -4.447781565        -2.578989262       -0.3614258913                
     8825.876349         2649.985187        -7611.235309                
Si             779                                                      
    -18.92015676        -2.856231553         16.97885166                
     1.925290488        0.8782429183        -4.890086181                
     3551.902844         9527.895327        -242.7586763                
Si             780                                                      
    -16.09786252        -3.498360376         15.86249700                
   -0.9958779549        0.3520877446         5.364237467                
    -1018.394677         5828.361050         8670.514652                
Si             781                                                      
    -18.63666640        -1.321047367         9.085429840                
     6.303431220        -1.975703991        -1.711458260                
     3075.391291         5679.969251         2995.533927                
Si             782                                                      
    -16.31874235       -0.6906872385         11.00687531                
    -1.624594819        -2.515626814        0.6242058001                
     12505.73108         4247.923236         2517.518110                
Si             783                                                      
    -15.49949628        -1.182135666         13.89120196                
    0.6829342111         4.963258555        0.5941303998                
     15322.19072        -13749.67618        -6090.055275                
Si             784                                                      
    -12.38438464        -1.424559521         13.78154123                
    -3.168157487        -2.444190750        -4.080084251                
     5465.097185         10511.53381         1244.644322                
Si             785                                                      
    -11.32278038       -0.7563949162         10.99500514                
    -1.298271076         2.650970012         2.315123897                
    -18750.55886         9175.900335         7247.992244                
Si             786                                                      
    -13.80397739        -1.400640104         9.350663134                
     1.840346337         3.981446782         2.684172274                
    -8623.698533         5984.576852        -5202.420124                
Si             787                                                      
    -18.75009325        -16.62814208         9.608071875                
    -4.122680973        -1.859534006        0.3670503777                
     3333.586152         9315.294239         2146.517387                
Si             788                                                      
    -16.41922126        -17.24760031         11.55123408                
     2.343000179        -4.608136575        0.8181403502                
     8840.079313        -747.1582940        -7998.585699                
Si             789                                                      
    -15.39639065        -16.54677842         14.24777865                
     2.013351891        -1.280321170         3.681159876                
    -3075.974867         5121.702771         1130.467429                
Si             790                                                      
    -12.35645783        -16.69851531         14.10194470                
    -2.412839731         1.817148944        0.3219131452                
    -1522.921398         16563.70979        -14519.83328                
Si             791                                                      
    -11.48981914        -17.32118060         11.22365594                
     2.776086326         5.850726272        -3.782917404                
     10380.48961        -6957.831124        -19445.62181                
Si             792                                                      
    -13.96981387        -16.30111452         9.808553868                
     3.856188587         6.136326526       -0.4125620321                
     7468.087033         6577.962539        -9354.919276                
Si             793                                                      
    -8.541751962        -8.919815854         11.24055773                
     3.450633803         8.307549100       -0.7466344551E-01            
     11833.28341        -16243.87105         6667.967974                
Si             794                                                      
    -6.262166291        -9.425733587         9.358431310                
    -5.764431199        -2.374357568         4.824631541                
     34402.05975        -5509.187703        -11294.35822                
Si             795                                                      
    -5.172245543        -8.792107329         19.46621637                
   -0.7659800325       -0.4363283824        0.4840965309                
    -18185.59962         94.00678961        -3509.944420                
Si             796                                                      
    -2.197437208        -8.756248855         19.53962272                
    -2.028765127       -0.4165785359       -0.9214501476                
     12865.31373         1680.856202        -3628.979989                
Si             797                                                      
    -1.344358327        -9.407672051         8.920764218                
     4.825598906        -2.848584004        -3.268549262                
     4742.360420        -5230.513811         13220.07280                
Si             798                                                      
    -3.616503342        -8.663773439         10.90672388                
     2.997207474         1.173175447         2.032888061                
     12718.97661        -3207.573555         4512.899509                
Si             799                                                      
    -8.266506853        -13.45558592         10.96685117                
     2.791233138       -0.3991000012         3.287979258                
    -3940.819676        -9640.658844        -4450.685147                
Si             800                                                      
    -6.098237710        -12.56782620         9.067170678                
     2.511489096        -1.958332451       -0.8636341672                
     9658.820060         13629.65930         7915.746606                
Si             801                                                      
    -5.328983689        -13.46685219         19.49342055                
    -2.659626060         7.630994132        -1.211190299                
     865.3876481        -3558.016970         11903.92927                
Si             802                                                      
    -2.285306968        -13.41566229         19.40777441                
     3.298786614         3.602316016         1.571037200                
    -8206.421842         7191.681664         13106.45345                
Si             803                                                      
    -1.266682232        -12.62482088         9.122870659                
     5.638032259         2.251464433        -5.490215522                
    -18986.02446         20729.12752        -7210.931041                
Si             804                                                      
    -3.662914489        -13.40706749         10.86906663                
     2.699898983       -0.4609161412         3.340407964                
    -8349.193343         2036.573849         5622.450704                
Si             805                                                      
    -1.310235586        -11.08437610         17.64232875                
    0.1151396711       -0.1533269625E-01    0.6042895756                
    -5219.638330        -1069.527932         2574.365032                
Si             806                                                      
    -3.656738860        -10.38426765         15.83201636                
    -1.809105274         4.133964814         3.604739624                
    -326.2076366        -9989.829008        -7321.666593                
Si             807                                                      
    -4.188670069        -11.07050084         12.84249475                
     2.216199319         1.365927790        0.8746419958                
    -4535.250188         15211.08018        -7758.034499                
Si             808                                                      
    -7.325450034        -11.31170155         12.94181525                
    -2.844358069        -1.173606293        -3.216143998                
     278.0332411         7638.606754        -2390.429463                
Si             809                                                      
    -8.290371102        -10.69610100         15.78764575                
     1.940623910       -0.4622578381        0.5159628477                
    -4266.041120         3401.390900        -13306.66719                
Si             810                                                      
    -5.964222195        -11.24746854         17.60713914                
     1.437263978        -1.705476493        -1.008292794                
    -14264.24876        -16.25756518         19552.84036                
Si             811                                                      
    -1.325155475        -6.564484625         17.49292105                
    -1.334165449        0.6767077592         1.158881654                
    -7051.865884        -6132.794562        -4964.788520                
Si             812                                                      
    -3.639988788        -7.305691839         15.63380171                
   -0.4430362380        0.7550302374        -7.079160233                
    -3169.622808         933.4821294        -9314.205487                
Si             813                                                      
    -4.360444333        -6.448769283         12.76973682                
     2.603312231       -0.2796888136        -2.202724511                
     2105.869828        -4281.507421        -7526.515914                
Si             814                                                      
    -7.475418928        -6.608271186         12.90665872                
     1.505793092         2.981958955        -2.669235669                
    -10593.81112         10974.53461        -2962.741575                
Si             815                                                      
    -8.360716648        -7.503306924         15.76031059                
     3.752857108        -1.220753335         2.444867827                
     6096.869235        -18274.02121         2055.142364                
Si             816                                                      
    -5.925382328        -6.574236633         17.49123000                
    -2.200525631         2.010516423        -4.223553145                
    -7000.820689         10473.38175         3836.392576                
Si             817                                                      
    -8.341094411        -1.221284056         11.08950790                
     1.613414496        0.5828832546E-01    -1.020570558                
    -15420.52206        -18330.15282        -9064.365713                
Si             818                                                      
    -6.317637704       -0.8252170494         8.884642542                
     4.263084729        0.8739585791        -1.601619127                
    -6664.007901         1513.370843        -11885.35413                
Si             819                                                      
    -5.441203482        -1.195315786         19.23026100                
    -4.491223173        -2.936011797        -1.789875868                
     2233.332818         10481.30278        -3760.552604                
Si             820                                                      
    -2.363300093        -1.294607927         19.23824631                
   -0.9555989905       -0.5967221004        0.7123285262                
    -8917.713200         12326.37177         1355.327756                
Si             821                                                      
    -1.580743812       -0.5759440663         9.073001821                
     3.716110731         2.471257348        -2.957376564                
    -13886.15666        -24746.60274        -3541.845171                
Si             822                                                      
    -4.034650695        -1.181389848         10.79570980                
     4.356206051       -0.1797334939         1.524516823                
     19864.95355        -4300.064732         6607.808932                
Si             823                                                      
    -8.509005135        -16.62463422         10.95343723                
    -1.598977265         1.117952150        -2.780078018                
    -4359.371730         10383.29426        -3719.044892                
Si             824                                                      
    -6.146261160        -17.24533768         9.126724389                
    -1.023068998        -1.174949111        0.5706545590                
    -1106.989283        -12437.96944         13532.20376                
Si             825                                                      
    -5.197658150        -16.43614228         19.46232677                
    0.9070205740       -0.4872846232        -4.142706365                
     3678.591161        -7033.216165         189.5471106                
Si             826                                                      
    -2.059145107        -16.39186354         19.61359065                
   -0.1323291877        0.3536455076         2.885731849                
    -18293.39385        -1587.212907        -14391.22938                
Si             827                                                      
    -1.421606337        -17.22610207         9.254381134                
   -0.1319072766         3.220762855       -0.9793491426                
    -6350.960578         6368.187573         6361.451237                
Si             828                                                      
    -3.799447304        -16.44912683         11.15611074                
    0.5945818640        0.1678669988       -0.9859320081                
    -4902.617176         15619.06379        -33244.40902                
Si             829                                                      
    -1.151231181        -18.44292736         17.48826665                
   -0.7671896916        -1.036124012        0.4921696618E-01            
     433.2497380        -110.6657348         9027.954239                
Si             830                                                      
    -3.503110507        -19.43713900         15.81977190                
    -8.004621187        -1.830821209         2.528829433                
     6904.339515        -2487.998554         8033.171014                
Si             831                                                      
    -4.440137694        -18.65400715         13.11524372                
   -0.7116454481         6.130515078       -0.8745998746                
    -7330.441503        -12106.62275        -7680.637072                
Si             832                                                      
    -7.493074511        -18.71296806         12.92443337                
     2.228288950        -2.682406336         1.123705411                
    -16140.67694        -11886.84472         1660.915951                
Si             833                                                      
    -8.548912075        -19.00750355         15.84342778                
    -3.953420673         1.883707776         1.754706784                
     14715.87286         768.5102520         12584.27794                
Si             834                                                      
    -5.928416596        -18.59568994         17.51794082                
    -1.894831489        -1.014002351       -0.3550996109                
    -12933.47541        -2655.884398        -5509.260644                
Si             835                                                      
    -1.489177467        -3.577833912         17.45319066                
    0.1854625622E-01     1.648200866       -0.7452716503                
    -1438.037880         639.9880422        -1050.213722                
Si             836                                                      
    -3.621356622        -2.682543855         15.59694731                
    -1.691384192        -5.073878686        -6.405650292                
    -7709.045835         3170.742387         8907.401393                
Si             837                                                      
    -4.422337148        -3.399961128         12.78450480                
    -4.576902595         4.748298749        0.3146551302                
    -7364.995518        -3761.341307        -5307.893549                
Si             838                                                      
    -7.607396162        -3.577481253         12.93260361                
     1.610902677         2.545998083         2.480415925                
     3177.649176        -3232.796515        -10074.04158                
Si             839                                                      
    -8.552662906        -2.676576475         15.70426318                
    0.5122177756E-01    -2.470309504        -4.122071478                
     14544.02279         4889.297492         6789.389190                
Si             840                                                      
    -6.089735933        -3.482306202         17.39835725                
     3.266257086        -1.883159514         3.135062304                
     8686.052607        -25413.66496         1302.431814                
Si             841                                                      
    -11.28978327        -11.27273089         15.52831911                
    -1.944361850        -2.065353062        -2.143585449                
     2108.144966         4508.427068         22306.58082                
Si             842                                                      
    -13.64098948        -10.68539752         17.55544954                
   -0.4491782206        -4.188379180         1.359377353                
     7962.760962        -1588.216495        -15158.02943                
Si             843                                                      
    -14.42058829        -11.41069861         7.160452970                
   -0.3424404875E-02    0.8769099936        -6.466359464                
    -7784.586546         3953.565077        -19665.12157                
Si             844                                                      
    -17.61073064        -11.49995623         7.281853086                
    0.3099832839         1.232579785         3.313114134                
     6817.575903         6753.141054         7374.722301                
Si             845                                                      
    -18.29116551        -10.57174668         17.85131782                
    -5.986045658        -5.035294177         2.377090202                
     5459.882683        -1933.792034         1645.270252                
Si             846                                                      
    -16.09816357        -11.23067401         15.82516910                
     1.940767514       -0.8097493954         2.913434674                
     588.4711157        -16003.89137        -1265.049768                
Si             847                                                      
    -11.30801624        -6.683190502         15.75027257                
     2.639536832         7.820754314         1.524285754                
    -692.9714364         5647.160073        -2461.584236                
Si             848                                                      
    -13.58485765        -7.540740382         17.69324852                
    -6.188036571        0.2351694934         2.125314446                
    -2478.860197         745.7612534        -1018.774263                
Si             849                                                      
    -14.58072228        -6.636040781         7.334272062                
   -0.6281676079         1.746153944        -3.105853235                
     6322.002744        -9383.697607        -11163.78950                
Si             850                                                      
    -17.74230942        -6.589292003         7.348285687                
    0.9595223025       -0.6147474736        0.4745222048                
    -1320.610250        -5452.323078        -13847.38602                
Si             851                                                      
    -18.70224012        -7.624935595         16.92806558                
     1.822252960       -0.8066758323E-02    -3.406805028                
    -4517.170729        -6899.212612         2911.058007                
Si             852                                                      
    -16.08989617        -6.559686400         15.96064489                
     2.368911734        -2.104868523        0.9477773133                
     20088.57648         9554.200641         8239.737337                
Si             853                                                      
    -18.39645656        -9.042822810         9.137123213                
    -2.350437596        -2.323933947        -1.425819294                
    -1632.368031        -4452.408896        -1727.727524                
Si             854                                                      
    -16.21580654        -9.583859557         11.13651592                
    -2.875557478       -0.6528313498         1.735769281                
    -4438.239633         7614.851217         10955.66896                
Si             855                                                      
    -15.48545749        -8.826345854         14.06141630                
    0.9925496158       -0.7624924383        -7.959325675                
     9533.545747         11555.20325        -9346.435610                
Si             856                                                      
    -12.35130487        -8.852864197         13.87200879                
     2.405430370         3.964655254        -1.987854818                
     11885.43887         4309.604047        -139.8519657                
Si             857                                                      
    -11.51324816        -9.497897218         11.00849099                
    -1.194193289        -2.323427497        0.4309534549E-01            
     9081.906831         3318.558327        -1070.086234                
Si             858                                                      
    -13.86246081        -9.024378802         9.154533349                
     1.415264917        -4.242326883        -2.862556493                
    -11351.18824         8870.743458        -6492.611308                
Si             859                                                      
    -18.43090587        -13.59381949         9.397660353                
    0.3774247521         2.124142092        -1.548029487                
    -10922.99422        -3188.737114        -6066.357841                
Si             860                                                      
    -16.08913634        -12.63479399         11.08992323                
    -1.300204847        -1.866067440         4.447473320                
     9337.582227        -15209.42022        -836.3929964                
Si             861                                                      
    -15.26726946        -13.48879235         13.90178175                
    0.9389752275         4.968619914         3.018515959                
     3361.338007        -2867.573537         16011.20237                
Si             862                                                      
    -12.18430933        -13.55234783         13.85800554                
    -2.550990533         1.055234846        -1.588549735                
    -298.7635780        -9305.060044        -1139.354583                
Si             863                                                      
    -11.25197979        -12.60768837         11.06265993                
    -1.600315635        -5.535362419        -5.751116600                
     6891.804298        -3936.000125         3185.237778                
Si             864                                                      
    -13.68879671        -13.32055332         9.267586384                
   -0.7672312180         2.568669683        0.5834918265                
     14323.84772        -12562.96602        -7175.943782                
Si             865                                                      
     8.531915941        -18.47796079         15.77747738                
    -1.083534645        0.6897208913        0.7502961774                
    -22178.24475         10993.46062         9468.272918                
Si             866                                                      
     6.474377937        -18.15038489         18.09396580                
     2.562208857        -1.587720854         4.649562312                
    -10215.13957        -4132.187701        -10474.54790                
Si             867                                                      
     5.592649409        -18.25007324         7.298443403                
     3.393904835         2.942714455       -0.5074051459                
     12083.39854         20298.46653         4686.363023                
Si             868                                                      
     2.606344540        -18.40493836         7.214065685                
     2.118148287        -1.429382590       -0.1796485701                
    -17167.32190        -4059.920071         923.5730920                
Si             869                                                      
     1.387371205        -19.21295157         16.09747050                
   -0.4105483202         2.050354455         4.774627741                
    -6062.443736         1305.802712         6514.703678                
Si             870                                                      
     4.246603303        -18.38346987         15.97259131                
    -1.865047414        0.4848967669         4.034888267                
     21020.21941         1297.652632        -1082.078140                
Si             871                                                      
     8.460775742        -3.518214792         15.60593982                
    -2.053956046         5.178475003        -1.964688550                
    -10603.17934        -4584.313401         3980.337281                
Si             872                                                      
     6.326845895        -2.511759549         17.41032732                
   -0.1385329915         1.894699039        -2.348085344                
    -9568.555195        -11350.75027         12371.43542                
Si             873                                                      
     5.472579561        -3.481856353         7.016987263                
   -0.5719327813        -1.487044139        -4.870275070                
     8576.695025        -9916.561619         5405.540703                
Si             874                                                      
     2.404142094        -3.550739694         7.024052061                
    -3.706867587        -1.293933777        0.6356440967                
    -19045.54418        -13874.22614         1637.664226                
Si             875                                                      
     1.468505987        -2.559270853         17.54668983                
    -1.571559256         1.484876007       -0.5285321421                
    -14311.77298         5505.355233         3879.939399                
Si             876                                                      
     3.811404538        -3.340533544         15.69637311                
     1.867746951         2.509041654        -1.138914222                
    -5562.444601         3915.026423        -10109.96318                
Si             877                                                      
     1.306195297        -1.219979757         8.742056043                
     1.192250505        -2.549223903        0.5768232012                
     6330.293494        -4407.816792         8899.840434                
Si             878                                                      
     3.664117843       -0.5744545044         10.59771509                
    -2.384521237        -2.991574001        -2.809954351                
    -1953.800746         6963.136245         11539.67250                
Si             879                                                      
     4.461434319        -1.231949925         13.43170242                
     1.046064130        -1.278493054       -0.7017965369                
    -9913.692751        -1274.641593         15997.34465                
Si             880                                                      
     7.503120924        -1.346757064         13.53959649                
     1.629844897         4.880651373         1.043628249                
    -3475.012424         8114.087713        -2053.544868                
Si             881                                                      
     8.568446654       -0.5534048671         10.76510163                
   -0.6487355658        0.8903950340       -0.5361719842                
    -5728.891941        -15469.56445         8823.388881                
Si             882                                                      
     6.127252077        -1.316359109         8.987363164                
    -1.018746391         2.209327539        -3.923057382                
     3323.081292        -7460.348775         16740.80673                
Si             883                                                      
     1.524526777        -16.42782294         9.187585541                
   -0.5840012058         1.746516203         2.454052523                
    -8721.243826        -6709.296838         11010.49064                
Si             884                                                      
     4.032429755        -17.18502750         10.86058914                
     5.513375143        0.6828820586        0.4205409137                
    -833.9618236         12102.34290         13653.77751                
Si             885                                                      
     4.843235925        -16.40426974         13.74261835                
    0.8308856183         2.878615261         2.714445963                
    -8432.722553         7203.059116         3332.449553                
Si             886                                                      
     7.918768277        -16.31180636         13.74736413                
     2.990519854        -2.674287123        -1.602133364                
     1411.020684        -3957.719697         13269.51724                
Si             887                                                      
     8.622161145        -17.12366059         10.91329243                
   -0.8102902654       -0.6016466658       -0.4861728331                
     10432.68225         10925.90912        -10227.17432                
Si             888                                                      
     6.349196237        -15.97234984         9.229157172                
     2.254289598         2.163454978        -1.502169118                
    -9102.490256        -4039.346871        -17236.77090                
Si             889                                                      
     11.58297462        -8.821071700         10.75924888                
    -1.133429067         3.572471704       -0.1121318372E-03            
    -9012.235514         9305.795904        -20414.76067                
Si             890                                                      
     13.78846435        -9.452384870         8.755849918                
    -2.461611292         4.990337757         2.605946303                
    -11982.43777        -771.6443793        -9088.292103                
Si             891                                                      
     14.51528676        -8.655733127         18.87000686                
   -0.8641500313        -2.591213167       -0.4685895308E-01            
    -8977.610507        -1820.034415        -8950.154036                
Si             892                                                      
     17.56074130        -8.477775958         19.08710532                
    -1.122789635        -6.739221650        0.6585305843                
     1747.411270        -20511.32495        -497.3316661                
Si             893                                                      
     18.58349403        -9.175682603         8.630526178                
    0.1206038896         6.792066853        -3.390660022                
    -698.1389448        -8967.376452         14507.28048                
Si             894                                                      
     16.14627282        -8.612223080         10.43193259                
    -4.597806137         3.499555174        -2.638495914                
     14172.57317         24478.46651        -5993.901837                
Si             895                                                      
     11.62785114        -13.20412216         10.70471305                
    -3.895490984        -4.950047334        0.7604025881                
     16137.69669        -1982.438233        -8702.050192                
Si             896                                                      
     13.99362017        -12.52178575         8.791039252                
     1.684491364        -3.594683706       -0.5574393301                
    -13688.02739        -4889.610898        -13041.72480                
Si             897                                                      
     14.75490434        -13.48913377         19.19136219                
    -1.744690339        -1.874823343         2.499376758                
    -6920.024093        -17680.90032         18213.98003                
Si             898                                                      
     17.81841675        -13.38199830         19.08009906                
     4.269321124         5.214132245         3.152105684                
    -6355.847044        -1267.465236         17710.78024                
Si             899                                                      
     18.78181370        -12.35986541         8.788310624                
    -1.566008694       -0.4780403339E-01    -3.403187421                
    -3911.284378         17895.95110        -282.5540030                
Si             900                                                      
     16.44256517        -13.28993252         10.52196904                
    0.6133984157        0.6159159556        0.8687681181E-01            
    -9901.193314        -2691.205331        -1187.516781                
Si             901                                                      
     18.49127461        -10.96875250         17.44441562                
     3.151161636        -1.872169118        -1.871238310                
    -13515.31858        -8821.281936        -8299.696693                
Si             902                                                      
     16.35820417        -10.38555593         15.29852196                
    -2.917055073         2.702813071         1.844500594                
     1346.498142        -18523.11013         6295.173986                
Si             903                                                      
     15.78777064        -10.92663905         12.35743344                
   -0.6017130489         2.820582370         1.152805667                
    -2165.627113         3620.769703         6847.057555                
Si             904                                                      
     12.55976003        -10.98918991         12.62080529                
    -1.853703116        -5.697273808        -1.807360959                
     16345.32585        -5881.976003        -4115.169623                
Si             905                                                      
     11.68328684        -10.46209587         15.49936840                
   -0.9328159630         3.949304701        -2.101182952                
     3487.700789         1868.541378         12956.29325                
Si             906                                                      
     14.01718902        -11.29851600         17.22483003                
     1.987393216       -0.1641344569        -1.031697317                
     11474.01102        -1804.243782         6461.152225                
Si             907                                                      
     18.81950801        -6.571533830         17.02189625                
    0.1042616678         1.577695210         2.907564721                
    -907.2727810        -6889.413158        -1758.292429                
Si             908                                                      
     16.38717577        -7.315535641         15.26263247                
     1.663380591        -1.597882613         6.282292780                
     2880.353218         20884.79650        -394.5330498                
Si             909                                                      
     15.57426281        -6.294999887         12.43387435                
     3.030318295        -2.923960875        -1.378748455                
     3829.911121        -21553.61064         3935.698808                
Si             910                                                      
     12.51302534        -6.489151098         12.35928658                
     1.430818663        0.7817566502         4.179925533                
    -13193.99283        -10497.96795        -4163.300034                
Si             911                                                      
     11.59877383        -7.290656793         15.14952608                
    -1.485415978         3.739720931         3.344148690                
    -2400.755579        -12693.50701         12626.44991                
Si             912                                                      
     13.86126740        -6.430501427         16.91052043                
    0.5275553793        0.8851793856        -2.732243485                
     15501.91091         17311.08330         387.7289021                
Si             913                                                      
     11.51286466        -1.267634291         10.65614219                
    -2.184325030        -1.472115945         6.278801008                
    -110.7082953         680.7514110        -999.6950961                
Si             914                                                      
     13.63996869       -0.6433647972         8.585410472                
    -2.070245882        -2.588818697        -2.235601448                
    -2631.433411        -4292.163440        -6464.788993                
Si             915                                                      
     14.62189128        -1.102182911         18.86182107                
    -2.935851963         5.096856564         3.282206646                
    -8893.965670        -2202.436828         663.2814258                
Si             916                                                      
     17.73147997        -1.207977737         18.93897530                
    -1.114849121         1.776465524         1.218578690                
    -8470.405513        -9195.790564        -12705.94592                
Si             917                                                      
     18.35425508       -0.6181253692         8.468980425                
    0.3167388959        -3.904267325        -2.317155217                
     9845.042863        -4186.344546        -5748.634705                
Si             918                                                      
     16.08590562        -1.133583202         10.40694888                
    0.8375017277         1.679341462         1.270416388                
     7358.281086        -5007.254983        -15711.52731                
Si             919                                                      
     11.56592626        -16.35323579         10.70421208                
     2.715266986         1.516567129       -0.4359073666                
     466.3305449         4680.209338         10061.29357                
Si             920                                                      
     13.96842623        -17.14470475         8.980102078                
   -0.5946169915         3.159188063        -2.615498359                
    -8174.860231        -6229.987919         258.9931589                
Si             921                                                      
     14.86745915        -16.52250080         19.06406643                
    0.9674910318        -3.147594158         1.010615959                
     15639.07382         16693.52687         18295.11361                
Si             922                                                      
     17.97362324        -16.33309075         18.91867053                
    0.6970075981        -1.791894030         3.842602133                
    -3689.254268         104.3965472         10421.80840                
Si             923                                                      
     18.65148175        -17.16980768         9.193477900                
    -2.749502210        -1.760599954         6.709072646                
     3292.622121         2546.119594        -1579.675862                
Si             924                                                      
     16.31947831        -16.30851698         10.86445687                
    -2.684883731        0.1227177340         2.680221448                
    -18627.61500         9714.348985        -795.9616682                
Si             925                                                      
     18.73166254        -18.39165372         16.82551280                
    0.8759479308E-01     3.586172652        0.4963792925                
    -4752.939981         704.7618540         8830.939695                
Si             926                                                      
     16.17510315        -19.42914833         15.56553757                
    -8.024880352        -3.410962007        -1.789562694                
    -7097.214836        -5316.155558        -366.2043097                
Si             927                                                      
     15.48636961        -18.35304689         12.89319623                
    0.6324655034        -1.509495985         2.965178767                
    -6755.136770        -6017.811425        -11536.58693                
Si             928                                                      
     12.37051225        -18.51281296         12.80589317                
    -1.653708805         1.129826181         2.906186844                
     6338.401060         1413.624826        -25477.51999                
Si             929                                                      
     11.36420690        -19.17874364         15.55101969                
    -5.147343676        -1.407070876       -0.6702093217E-01            
     10711.82711         2421.412797         15340.12082                
Si             930                                                      
     13.72972140        -18.80583484         17.41070520                
    -2.608675624         1.476627073         3.072010833                
    -1412.352752        -2925.505706        -106.0882985                
Si             931                                                      
     18.53324381        -3.475424856         16.94679114                
    -2.200032183        -4.774124551         1.784829911                
     6251.729664         2640.821695        -12274.95409                
Si             932                                                      
     16.18645075        -2.570407023         15.17966378                
     1.671218237       -0.9204417786         3.191241357                
    -4437.053734         760.3529923         5812.814622                
Si             933                                                      
     15.33981427        -3.290614918         12.39919363                
    0.5508668283         2.010494944        -5.328505942                
    -8578.752843        -3783.719951         3484.899560                
Si             934                                                      
     12.23333944        -3.553127662         12.56815676                
    -1.803894437        0.9713394666E-01   -0.6131617874                
    -8806.798455         19825.24861         9711.264648                
Si             935                                                      
     11.34972260        -2.661821896         15.42316346                
   -0.6318912095        0.3723279991        -3.390565663                
     502.3542304        -8376.381626         9748.171026                
Si             936                                                      
     13.86724561        -3.478912763         17.06702862                
    -2.663158808        0.7182781394       -0.3984272341                
     3727.626352        -1214.796239         7798.535597                
Si             937                                                      
     8.725970321        -10.98492515         15.51595444                
     6.630517197        -1.370798269         1.284964526                
     391.2041548         4596.915148        -7284.479706                
Si             938                                                      
     6.391718629        -10.38333169         17.38777565                
     2.389842023         2.549117803         2.215865339                
     6226.094208        -12994.68584         16466.49982                
Si             939                                                      
     5.524090523        -10.98042115         6.928607149                
     1.539861027        -1.248056630        0.1217215598                
    -2616.995586         4386.460196        -13151.58482                
Si             940                                                      
     2.365013302        -11.15625355         7.082373781                
   -0.9308325846        -2.143298264         1.294509522                
     720.9392086         1522.387263        -10164.27037                
Si             941                                                      
     1.658691800        -10.52139667         17.53421201                
    0.4142528693         4.768365028        -2.125069709                
    -17984.25268        -17812.90756         17891.73120                
Si             942                                                      
     3.957264421        -11.21679714         15.77414384                
   -0.4713228173        0.7647520457         2.958320367                
    -2102.629761        -615.0555737        -9350.892702                
Si             943                                                      
     8.658602941        -6.572932304         15.51138917                
     1.258964864        -2.029759522        0.8269326918                
    -1039.661629         1597.211641         1261.699757                
Si             944                                                      
     6.453775732        -7.298649365         17.52806720                
     4.030272671       -0.7907953976        -4.119032716                
     4140.853699         4437.674327         13954.34444                
Si             945                                                      
     5.582855630        -6.619563305         7.079730385                
     2.839868876        -2.331100357        0.7994918728E-01            
    -15437.79972         7284.627632        -2005.818975                
Si             946                                                      
     2.451755044        -6.558001753         7.019490046                
     2.577271890        -1.686785686        -1.083896839                
    -4802.133475        -1283.307457         3471.786358                
Si             947                                                      
     1.611897099        -7.454763475         17.44516214                
   -0.2021054907       -0.2656219862         2.246075024                
    -10754.03355         21034.36536         5603.258898                
Si             948                                                      
     4.072947021        -6.340380985         15.86419731                
     3.505399996       -0.3772701396         5.607934555                
    -17226.73971         6224.248215         13753.78605                
Si             949                                                      
     1.663915177        -8.753590599         8.969115290                
     4.412059923        -2.568180178         4.828772081                
    -10375.46803         1983.008893         7802.082706                
Si             950                                                      
     3.731987933        -9.184176019         11.04250862                
    -4.541942579        -3.159331119        -3.617627038                
     4356.221969        -7214.352901        -4513.100835                
Si             951                                                      
     4.428051683        -8.711860548         13.97841422                
    0.4285466365        -3.294659027        0.2031879880                
     15382.63905        -185.2814409         2179.510866                
Si             952                                                      
     7.613253952        -8.644548298         13.62039962                
    0.4263850874        0.6853910868        -4.187257281                
    -4670.502198        -13424.63405        -2935.806365                
Si             953                                                      
     8.548481320        -9.212562506         10.85198565                
     1.906085649        -5.653794738        -2.253640169                
     6674.793403        -16911.56972        -6091.310776                
Si             954                                                      
     6.113662909        -8.720313643         9.039704038                
     3.939457528         1.919098593        -3.605660703                
     63.16029097        -10919.14661         7120.684258                
Si             955                                                      
     1.648869141        -13.33320888         9.051145980                
   -0.8368388219        0.7460277128         2.398726671                
    -3637.303596        -4050.493166        -12266.02691                
Si             956                                                      
     3.935943228        -12.26328136         10.77276705                
    -4.862817473        -2.739265908        0.9075306537                
    -1897.956987        -6367.434639         4402.948012                
Si             957                                                      
     4.748850730        -13.26603373         13.61141872                
     2.150087172         4.355953111         4.644509932                
    -4179.081644        -4728.115464         6893.013683                
Si             958                                                      
     7.870245203        -13.28291719         13.77488626                
     1.308738183        0.8093722158E-02    0.5215056807                
    -9234.850732         10008.43075        -7724.103532                
Si             959                                                      
     8.782041715        -12.32534220         10.91558237                
    -2.174192347        -5.448485494        -1.645463452                
    -11781.97113         11751.61909         5184.998659                
Si             960                                                      
     6.338684100        -12.97184817         8.973741792                
     3.730435894         1.516767953       -0.1777015193                
     18475.70756         10790.97145        -7044.133202                
Si             961                                                      
    -11.54782154         1.023734617         15.66472615                
   -0.8969786445         6.721189220        0.6470755971                
    -15201.55712         3224.573471        -9048.206618                
Si             962                                                      
    -13.59775323        0.6018694137         17.74423350                
     1.913627492        0.2310668428        0.4184612390                
    -7672.536230        -10023.27325         8183.097893                
Si             963                                                      
    -14.54234180         1.024148245         7.460924727                
    -1.560911704         1.703083264         1.922068709                
    -784.0397586        -7740.117656        -2992.508727                
Si             964                                                      
    -17.66933996         1.041664618         7.304109729                
    -3.234041831        -3.916499301         3.887043023                
     9521.450263         11624.89100        -2920.108745                
Si             965                                                      
    -18.52185050        0.2670715649         17.45988077                
    -2.245519919         1.356049476        -2.443691494                
    -4483.481429        -11451.63111         91.41088373                
Si             966                                                      
    -16.00311963         1.077242640         15.94771622                
    0.7697154350        -3.140234845         3.263666401                
     3463.289969         5957.587369        -10629.43965                
Si             967                                                      
    -11.38410418         16.19833546         15.60717374                
     1.279490716         3.019148820        -3.011110119                
     211.7465388        -2598.961980        -13127.73436                
Si             968                                                      
    -13.74168171         16.89810410         17.58807609                
   -0.3868867244        0.5271961115         6.642174040                
     18287.72961         2859.278614        -280.0911810                
Si             969                                                      
    -14.67243738         16.26475488         7.104468706                
    -5.004161962        -3.461210802        -4.233260871                
     4752.780774         4629.574475         9146.571328                
Si             970                                                      
    -17.75583496         16.19207575         6.982192225                
    -3.355549371         3.145816187         1.713610314                
    -3032.932074         8721.759514         5850.813052                
Si             971                                                      
    -18.58781911         17.18031536         17.52608725                
     2.865600436         1.824045760        0.7990301616                
     1592.687041        -8515.042025         44.85319345                
Si             972                                                      
    -16.12442656         15.92274619         16.08463420                
    -2.456083948        0.9917834509         1.578491492                
    -14624.59971        -11212.67944        -5673.277188                
Si             973                                                      
    -18.75612221         17.88592806         9.400092184                
     3.880511534        -3.299827299         4.760189151                
    -6951.973311        -5560.442737         2310.293046                
Si             974                                                      
    -16.37994617         18.64413013         11.09152244                
     3.865646061        0.4214212419        -3.973407057                
    -3162.697882        -9013.812332        -904.1154150                
Si             975                                                      
    -15.51703116         17.97787855         13.85458872                
    -3.328639824        -3.315556466         4.977294746                
     2621.347291        -13487.72885         12407.98378                
Si             976                                                      
    -12.45355359         18.23436680         13.49258851                
    -2.423485669        -2.469069839         2.500602357                
     983.2235427        -22096.65079        -7128.393575                
Si             977                                                      
    -11.59640000         19.03420493         10.62157722                
     2.637145946         3.089274034         2.091755602                
    -33701.39720         1580.133041         4826.751646                
Si             978                                                      
    -14.21185377         18.55976823         9.019013084                
    -1.621503365        0.4793174975E-01    -1.760023666                
     11926.13804         4993.890819         10245.61693                
Si             979                                                      
    -18.46103809         3.345901612         9.071773478                
     1.087899760        -2.993778809         1.880719916                
     1601.148464         10868.23091         11631.21846                
Si             980                                                      
    -16.29190154         2.439233563         11.09156748                
    0.7186257859E-01     2.678733344        0.1126315770                
     10166.80732        -2684.894620         4906.770250                
Si             981                                                      
    -15.42274583         3.269316902         13.85825829                
     5.467350647        -1.885891263         4.856331842                
     6968.452594        -3497.890739        -3795.993290                
Si             982                                                      
    -12.21888969         3.253298652         13.68397044                
    -2.705365282         2.972730481         1.942304337                
    -8515.843185        -124.4697260         10824.16268                
Si             983                                                      
    -11.43090493         2.375973054         10.82126152                
     1.056364688         1.091843684        -3.705002431                
     576.2180262        -6285.434061        -2346.721134                
Si             984                                                      
    -13.88829473         3.322207769         9.370410245                
   -0.4861129725         1.998732509         2.506577398                
    -778.8577179        -3245.103847        -17979.34892                
Si             985                                                      
    -8.517365803         10.89519415         11.17627638                
   -0.9265430509         1.385357367         1.283083931                
     1049.490961        -7829.992724        -10688.88896                
Si             986                                                      
    -6.236880950         10.16435277         9.139064503                
    -1.329956863         2.780096512        -7.626189796                
    -6924.430799         12122.14886         10171.04288                
Si             987                                                      
    -5.449941245         10.96052435         19.41650722                
    -2.690859383        -2.723228964       -0.3255327140                
    -3727.885680         4624.715873         14430.68006                
Si             988                                                      
    -2.421430859         11.25413414         19.55221340                
    -1.844428201        0.3148882898        -4.501753492                
    -5815.014049        -14439.15017        -3516.220902                
Si             989                                                      
    -1.484537897         10.21706580         8.985181264                
   -0.2541872811       -0.6864341195        0.2159304840                
    -1299.625808         12807.63560         9176.766022                
Si             990                                                      
    -3.815816413         11.06412830         10.86334023                
    -1.208434528       -0.7187807489        -3.251447809                
     4922.310620        -5029.815104        -4658.292007                
Si             991                                                      
    -8.440234576         6.307308561         10.76039429                
   -0.8181783366E-01   -0.8664494521E-01     3.908975183                
     3843.609590         11429.99208        -5095.292935                
Si             992                                                      
    -6.137582634         7.107869746         8.878303693                
    -3.011159719        -5.633793449         1.269881726                
     921.3081709        -760.3436023         14713.61146                
Si             993                                                      
    -5.500809681         6.345196626         19.47379216                
     1.225461937        -1.735155415         3.916471245                
     5604.628667         7907.147868         4203.149203                
Si             994                                                      
    -2.479930356         6.329228068         19.63798705                
     1.054024482         2.750771834        -3.308259002                
     5695.486322        -1799.103400         14123.54304                
Si             995                                                      
    -1.353321725         7.127373232         9.051104231                
   -0.8248925070         3.673285400        -2.213445316                
    -15546.90961        -2125.918501        -456.0921324                
Si             996                                                      
    -3.839608906         6.113030828         10.64655316                
     3.213946336        -2.374358537        -2.560734086                
     13897.74709         1883.204439        -6001.834765                
Si             997                                                      
    -1.623757676         8.660197790         17.84782893                
    0.4381365415         1.813996719        0.2976713752E-01            
     11410.54352        -29.35955835         14842.16118                
Si             998                                                      
    -3.627319088         9.084994697         15.50813673                
   -0.6273178807        0.8712626358        0.7054453055                
    -1180.246881         12826.16973         2746.950342                
Si             999                                                      
    -4.296856695         8.517621673         12.59993659                
    0.3941347277E-01   -0.3169256044        -1.791554776                
     2253.485853        -3785.572243        -4168.022874                
Si            1000                                                      
    -7.391872314         8.434899751         12.84213200                
     1.515309409        -1.347922604         2.207985082                
    -15626.60145        -547.1141867         1354.231105                
Si            1001                                                      
    -8.383390836         9.173661122         15.71254566                
     1.346433466         1.896782565         4.625428273                
     5723.556326         8089.378210        -9430.639589                
Si            1002                                                      
    -5.988051289         8.651284624         17.49619669                
    -2.143099633        0.9813130082        0.6826418203                
    -1404.014487        -14014.91511        -5682.058240                
Si            1003                                                      
    -1.513739821         13.15452481         17.36726986                
     5.259432988        -3.280118336         1.332885958                
     8468.100603        -2704.319978        -5780.342669                
Si            1004                                                      
    -3.792936766         12.22614085         15.49104561                
    -3.277481931         1.135019752         2.902517899                
    -13692.80826         2365.481984         7784.523128                
Si            1005                                                      
    -4.567514519         13.36153998         12.71439975                
   -0.5405897140         5.805055816        -2.348900753                
    -4609.740897        -4609.653917         6387.505005                
Si            1006                                                      
    -7.670359573         13.33912291         12.78067683                
    0.2131565184        -1.053505063        0.4935489525                
    -5126.856853        -8714.864425         2697.000356                
Si            1007                                                      
    -8.584385539         12.32747586         15.63688549                
    -2.483283519         1.460957779        -5.481575035                
    -17909.57534        -9611.767858        -11252.07513                
Si            1008                                                      
    -6.203786552         12.98726301         17.46080472                
    -5.128353378        -2.703453280         1.295295873                
    -15812.39750         7755.454380        -13097.46050                
Si            1009                                                      
    -8.567563048         18.65629821         10.60207823                
    -1.954988990       -0.2636243379        -2.258543808                
    -11524.26528        -3542.576481         3257.611436                
Si            1010                                                      
    -6.276728676         19.01867049         8.589891283                
     1.718312216         1.890231285        -2.852348759                
    -9363.996516         910.4551652         1090.793814                
Si            1011                                                      
    -5.204264510         17.78448643         19.19422935                
     3.613318398         2.420015027       -0.1749473061                
     19334.45506         6242.197505         4162.048435                
Si            1012                                                      
    -2.787104032         18.61201987         17.54117324                
     3.384252129        -7.532799041       -0.5946998613                
    -7639.998246        -5459.928400        -3259.040845                
Si            1013                                                      
    -1.354525770         19.03990151         8.815351431                
    -3.124986782       -0.1515547594        0.6088399458                
    -20003.98821         9718.709344         5108.437134                
Si            1014                                                      
    -3.936384498         18.46525889         10.53719808                
    -1.188296920         2.887430950         1.548147582                
     4175.122478         25421.60935        -7867.852132                
Si            1015                                                      
    -8.520236897         3.276870812         10.67119450                
    0.7920938008         4.206216188        -3.056566830                
     7010.609696        -3808.575142         6710.383687                
Si            1016                                                      
    -6.186990069         2.326662430         8.915357569                
     2.494102065         1.438295565         4.171678143                
     8298.345107         239.0766735        -3335.544403                
Si            1017                                                      
    -5.445128719         3.323858746         19.53439463                
    0.5241605650       -0.8357164543         3.456263315                
    -2270.691845         3035.096228        -10668.93808                
Si            1018                                                      
    -2.383722542         3.316504701         19.61100889                
     3.159040269        0.2120281170        -4.198821044                
    -1208.835585        -6428.045328        -3609.964083                
Si            1019                                                      
    -1.602122177         2.439933239         8.999662753                
     4.003514651        -1.349408750        0.5714335436                
     19562.67268         4068.163782        -23632.26936                
Si            1020                                                      
    -3.797285216         3.093682381         10.88114441                
    -2.444559836         4.076646721         2.647456610                
    -9362.203444        -2966.151441         12957.89235                
Si            1021                                                      
    -1.312163959         1.162374683         17.60223179                
   -0.9806075510       -0.2247730784        -2.671001284                
    -29697.25294         12609.14136         4928.208976                
Si            1022                                                      
    -3.674687121        0.4406387180         15.78970990                
     1.822111198        -4.193469575        -4.500707629                
    -5681.826320        -10196.58909        -3993.139557                
Si            1023                                                      
    -4.517641778         1.063742558         12.94417821                
    0.9494038706       -0.1116902330       -0.7729901585                
     7494.518093        -371.0399346        -1863.903580                
Si            1024                                                      
    -7.554702757         1.263649032         12.76892026                
   -0.6753284865         2.794330227       -0.4354665999                
     817.5174144         1399.750809         18088.85139                
Si            1025                                                      
    -8.566330871        0.4843508978         15.57347927                
    -5.201799590       -0.6773305385E-01    -1.363706520                
     249.2076636        -1121.497025        -7641.175981                
Si            1026                                                      
    -6.185330435         1.204642221         17.36663575                
     1.676986611        -1.026050414         3.562039470                
    -6747.818876         4948.326790         3533.029460                
Si            1027                                                      
    -1.286610823         16.16618550         16.82047885                
    -3.207353822         3.994200428        -1.579364256                
    -1850.627970        -10326.76241        -1850.083251                
Si            1028                                                      
    -3.708988546         16.97639791         15.33474489                
    0.2043342170E-01   -0.5433029441         1.500961288                
    -1469.418348        -6147.580327        -3688.663328                
Si            1029                                                      
    -4.666098611         16.39898994         12.59079689                
    -1.099143176         2.995124444        -8.147975892                
    -4265.373919         13379.05324        -16589.11467                
Si            1030                                                      
    -7.820295596         16.38874900         12.58973642                
     3.145145541        -2.245023415         1.206635969                
     9720.298045        -1079.526203        -4454.657408                
Si            1031                                                      
    -8.429920014         17.01438587         15.51202503                
    0.1894193355        0.4675874877        0.2262198193                
    -24562.99272        -4161.121640        -1582.556732                
Si            1032                                                      
    -6.057533207         15.90711583         17.02425800                
     1.891841869        0.9406874929         2.916106518                
    -5636.521300         19312.82078        -436.7757152                
Si            1033                                                      
    -11.25958756         8.570247827         15.36026445                
     4.976571161       -0.5059461803        -3.068818332                
    -6662.526374        -1000.595419        -5924.961654                
Si            1034                                                      
    -13.47930098         9.073481427         17.44601787                
    0.2385715212        -1.621798843       -0.8057809222                
     1255.144938         748.2844017        -9961.216689                
Si            1035                                                      
    -14.52088901         8.694205528         7.284441195                
     5.913269469         1.414977364        -1.245122930                
    -9796.148222        -3962.058134        -5190.905195                
Si            1036                                                      
    -17.67421185         8.728479951         7.408659698                
    -3.705221797        -2.448481761        -3.889194676                
    -2103.758546        -13108.70433        -18208.16453                
Si            1037                                                      
    -18.72957502         8.739462472         17.57705944                
    0.2690438584E-01     1.421432079        -4.537114949                
     7297.481474        -11945.40589        -4611.700548                
Si            1038                                                      
    -16.10038899         8.286959393         16.06067547                
    -1.905031551        -1.234544547        0.7254401903                
     9210.971010         10886.77283        -4478.410004                
Si            1039                                                      
    -11.67524924         13.09512709         15.52556705                
    -1.891910590        -3.418638827        -2.285171377                
     8925.569145         15065.17657         12768.27873                
Si            1040                                                      
    -13.68774995         12.19043110         17.62167909                
    -1.276172478        -2.342854516         1.127896110                
    -4475.942278         6781.693309         11115.76940                
Si            1041                                                      
    -14.55488275         13.21573336         7.220212866                
   -0.1025678948       -0.6798329601       -0.5165014408                
    -3335.216873        -35.42160862         16775.20038                
Si            1042                                                      
    -17.64551053         13.21625826         7.252391659                
    -3.937309347         4.571368262        -2.884583151                
    -9104.025637        -11165.24865         8708.703877                
Si            1043                                                      
    -18.82986714         11.48081301         16.46639788                
     3.809609650         1.451508687       -0.5081432961                
     9789.598945         4362.695071        -1236.085299                
Si            1044                                                      
    -16.22210037         12.95444569         16.01970550                
     1.462713083        -2.363933820         2.495034900                
     13716.51105        -5678.850224        -2052.490137                
Si            1045                                                      
    -18.40376166         11.06932213         9.292079026                
     1.175472688         2.528121505        -4.187811233                
    -3876.774904         10241.71288        -2068.420456                
Si            1046                                                      
    -16.24849717         10.44593931         11.18248875                
   -0.8350321406        -2.640253707         1.083530145                
     12964.33716        -15276.76921         9047.573160                
Si            1047                                                      
    -15.55638634         10.67168155         14.11267284                
    -1.638273787        0.8110970891        -1.547313563                
     20443.95903         4597.865783         13996.71884                
Si            1048                                                      
    -12.52256296         10.87678363         13.73388477                
   -0.2842350433        -3.236374476         5.168389626                
     1782.528833        -7303.199096        -8897.865748                
Si            1049                                                      
    -11.52552951         10.26449127         10.84849704                
    0.7439449277         2.769199365         5.011573170                
    -3009.203484         8781.022107         7771.752158                
Si            1050                                                      
    -13.92417529         11.01408094         9.234115679                
   -0.1216363500       -0.9329989442        -1.027202109                
     4807.935559         20087.43296         9434.030370                
Si            1051                                                      
    -18.50038149         6.409655930         9.289760474                
     2.497415022        -2.573032353         1.528485478                
     15673.29411        -13416.98041        -7812.300636                
Si            1052                                                      
    -16.07983602         7.316972075         11.05242942                
     1.434031165        -5.752576143         2.437104434                
    -8759.876819         952.6519933        -2463.574527                
Si            1053                                                      
    -15.34134851         6.352491632         13.86950542                
     3.317078037        -1.017163785       -0.8021438378                
     6254.312574         10359.17908        -11578.61814                
Si            1054                                                      
    -12.16042103         6.280057256         13.56039575                
    0.9762609019        0.7155676236        -5.896943829                
     1223.979469        -6662.010922        -225.2019441                
Si            1055                                                      
    -11.30575823         7.228092522         10.74600578                
    0.1686738444         2.327715368       -0.7206057997E-01            
    -8818.887991        -18789.61732         5860.220998                
Si            1056                                                      
    -13.75390222         6.322462466         9.149344672                
     2.629915829        -2.313490660        -2.746878700                
    -6732.386351         22786.34446         8193.309322                
Si            1057                                                      
     8.370552650         1.175773123         15.28853757                
     4.056116140         5.942787963        -2.870538105                
     17436.01405        -5704.000862        -16794.48733                
Si            1058                                                      
     6.329969787        0.5091323454         17.35112562                
    -5.513884246       -0.1856063546         2.039093128                
     9751.920301         15613.34358        -5742.931452                
Si            1059                                                      
     5.447157060         1.040491607         7.140899106                
    -3.563904626        0.5410454617       -0.8422065377                
    -2250.040193         9184.005467        -509.4157179                
Si            1060                                                      
     2.294027478         1.052113517         6.891808156                
     2.234282674         2.446096907        -5.010202005                
     3348.844832        -5199.062886        -5702.136954                
Si            1061                                                      
     1.572679470        0.6811971521         17.33874520                
     3.173880205         7.064236630         1.459618946                
    -5585.817363        -11973.60917         11869.69862                
Si            1062                                                      
     3.871964720         1.031511761         15.54423105                
    0.5085940582        -5.614337078       -0.7308961925E-01            
     16630.72288         11191.94371        -3825.524004                
Si            1063                                                      
     8.546411659         16.17576172         15.62657934                
    -6.842184319        -3.709145814        -3.091025009                
     6823.503657         7341.141364         7292.509417                
Si            1064                                                      
     6.519016226         16.89822860         17.79940103                
     5.217947334        0.6880717041       -0.5956393102                
     4390.701833        -16925.74338         8102.401655                
Si            1065                                                      
     5.333548139         16.24810328         6.954519161                
   -0.9195218928         2.662181052         3.713333622                
    -4792.531715         8948.941501        -17567.01688                
Si            1066                                                      
     2.265628533         16.34272507         6.989510916                
    0.3001700786        0.5150773979         2.394540007                
     3262.569778        -3432.704343        -675.7953878                
Si            1067                                                      
     1.494435658         17.28549982         16.91913617                
    -1.658719959         2.054847339        -1.423276091                
     415.1467724         19915.69453        -86.66451743                
Si            1068                                                      
     4.131129229         15.99668485         15.98092605                
    -2.106528367        0.9537155047        -7.508302855                
     2029.330417        -5854.565672         6023.571132                
Si            1069                                                      
     1.554716248         18.56192741         9.017094054                
     5.079567717        0.1864521077       -0.3422989639E-01            
     9012.749860        -3037.975105         5272.597899                
Si            1070                                                      
     3.855590837         18.62714852         11.07413774                
    -1.680467945         4.074050274         1.775012243                
    -20919.79802         4935.453111         3542.882503                
Si            1071                                                      
     4.590485407         18.14684216         13.87139489                
    -1.134544633       -0.7938056888         4.949743545                
     10266.43519         2930.515326         7114.434424                
Si            1072                                                      
     7.701863676         18.55569761         13.76500450                
     1.680846772        0.6117955264         3.108253273                
    -937.9433090         2927.305876         5152.440971                
Si            1073                                                      
     8.573811454         19.05368904         10.79618101                
     3.701007888        -3.633093694         3.387787856                
    -10041.55432         7109.672212        -1248.399604                
Si            1074                                                      
     6.152462594         18.31488805         9.096023682                
    -7.802715953        0.8925255983        0.7516727967                
    -142.8858311         4470.310833         3453.766461                
Si            1075                                                      
     1.442031617         3.325947969         8.798132899                
    -5.168292690       -0.7428422963        -2.400017884                
    -6467.091103        -9562.522210         5031.714976                
Si            1076                                                      
     3.757687211         2.575513458         10.72670366                
     6.014725626         1.873829943       -0.1257799562E-01            
     240.6101479        -11228.74628         10757.36055                
Si            1077                                                      
     4.465564800         3.268829554         13.61392047                
     2.467191405        -3.852396189        -1.352181114                
     6756.584141         2382.342625         9470.066669                
Si            1078                                                      
     7.510621256         3.432042897         13.42734587                
    -2.814684894       -0.8017134908        0.6293560433                
     7756.212450         3964.931126         7419.142203                
Si            1079                                                      
     8.481650058         2.552245259         10.64393554                
     5.579664812         4.485826978        -1.277665551                
     12322.80664         7848.001290         8086.287293                
Si            1080                                                      
     6.150235355         3.470229671         8.964043068                
     6.521037711         1.688271746        -3.630188031                
    -14863.38923        -12751.54409        -8139.002935                
Si            1081                                                      
     11.50747360         10.95230898         10.75421303                
    -1.361986583         2.277223053         1.701193951                
    -6459.957928        -905.5042897         14680.88719                
Si            1082                                                      
     13.69483276         10.20333459         8.788081831                
    -4.711434678         4.843437997        -4.594286432                
    -62.90348263         127.4315848        -3328.527853                
Si            1083                                                      
     14.64163180         11.05724303         19.09576197                
     1.271048348        -5.390073392         1.504375484                
    -7113.281612        -6163.452974         3179.514356                
Si            1084                                                      
     17.63930327         11.09391821         19.06546322                
    -4.328631260        -2.897850004         3.750174113                
     11889.35022        -10804.39303         1179.792885                
Si            1085                                                      
     18.39192620         10.43220668         8.717697171                
    -4.332150459         2.040914464         1.563435387                
    -3263.429180         12531.88901        -11484.86012                
Si            1086                                                      
     16.12179882         10.87517214         10.58774549                
     2.592122719         3.288724133        -3.052860006                
     15695.98167         8602.860755         14434.12009                
Si            1087                                                      
     11.38613049         6.352748028         10.73953000                
    0.6646494364        -2.437377912         2.676571428                
    -796.8348335        -7323.867559         11730.23915                
Si            1088                                                      
     13.48927236         7.114884667         8.678458032                
    0.1736836708        -3.691003966       -0.8605675800                
     734.6977853        -97.16126437        -2102.736680                
Si            1089                                                      
     14.39220348         6.376409517         19.13996692                
     1.284727542        0.5798313308         3.329557284                
    -16802.87159        -4293.429442        -9850.609895                
Si            1090                                                      
     17.43838704         6.299025377         19.38050580                
   -0.5812900427E-02    -1.043065776        0.5027473837                
     300.8945209        -3560.815086         6107.092841                
Si            1091                                                      
     18.42598443         7.379883997         8.548890709                
   -0.8817989994         3.433439421       -0.1553396697                
    -5498.560276         9703.914439         12569.17672                
Si            1092                                                      
     16.10293390         6.450870632         10.37080216                
     3.553006608         5.168124622         6.657543338                
    -7241.576291        -6337.195213        -8129.106260                
Si            1093                                                      
     18.42079231         8.495875201         17.51296997                
    0.4694136208       -0.5819096529         5.331851695                
    -26748.88015        -5261.468413         18966.93455                
Si            1094                                                      
     16.39547489         9.016857620         15.38033388                
   -0.3349575497         3.144323315         5.410590404                
    -10126.81464         122.3317440         4469.508599                
Si            1095                                                      
     15.69222597         8.543464720         12.50951319                
    -4.801154170         1.905327687        0.8049811267                
    -7601.613061         10753.35345        -12408.39446                
Si            1096                                                      
     12.52402668         8.557804847         12.64216254                
    -4.425538429        -2.251486763        -2.950031821                
    -5835.686259         4191.369423        -7316.104034                
Si            1097                                                      
     11.50649131         9.290166287         15.43405489                
   -0.1468455594        -2.177239387       -0.4691939160                
    -4624.474177        -5738.003112        -5927.731468                
Si            1098                                                      
     13.83817286         8.655713985         17.26305673                
     3.296171819        -2.072593583         2.269713338                
     12888.21755        -3531.460773        -42.01156647                
Si            1099                                                      
     18.39360875         13.15102147         16.92180588                
     3.155170546        -5.239671764       -0.4824165257                
    -12357.44014         739.1804267         2978.277850                
Si            1100                                                      
     16.01875109         12.10579681         15.23001149                
     4.489597105        0.3304508280         2.742121710                
     3233.766791         6402.857401         9259.232961                
Si            1101                                                      
     15.25211772         13.18790172         12.46675655                
    -3.362343347       -0.1017399191        -2.579995507                
    -806.4917189        -12536.37525        -6149.987271                
Si            1102                                                      
     12.11751165         13.38796117         12.52431789                
    -6.354849450        0.3981004064        -1.166401104                
     4795.771177        -13177.04810         5356.678442                
Si            1103                                                      
     11.26155732         12.30495003         15.28429909                
    -3.815381006         1.856105234         3.097327303                
    -15723.66726         10857.98166        -6930.267146                
Si            1104                                                      
     13.65051455         12.99068876         16.94895624                
    -3.645804920        0.9421038372        -1.192931686                
    -15613.29014        -1955.605717         18389.98473                
Si            1105                                                      
     11.56856369         18.66607592         10.60343916                
    -3.802457128         2.640832674        -2.774849355                
     1734.842610         11413.43022        -959.1346552                
Si            1106                                                      
     13.91294164         19.18977119         8.641161216                
    -1.048566059        -3.983656294        -2.281960541                
    -9976.326991         5532.176750        -3234.391475                
Si            1107                                                      
     14.20121232         17.55088957         19.55935004                
    -2.047081827        -1.954666323         3.359145098                
     12951.61272        -5069.618345         4865.383632                
Si            1108                                                      
     17.31068685         17.08905659         19.69912416                
    -2.931040672        -7.103459240        0.3269293228                
    -10739.44376         2071.530900         7526.567282                
Si            1109                                                      
     18.48781061         17.98026812         8.332692676                
     4.572290553        -3.233144675         3.357820129                
    -1983.897068        -8939.964802         14275.90366                
Si            1110                                                      
     16.38769415         18.43480464         10.43065719                
    -4.359945263       -0.5028627988        -1.119832807                
    -15915.15556        -23296.29739        -10619.38698                
Si            1111                                                      
     11.42149669         3.290522458         10.62966085                
   -0.5765701845        -1.182621396        0.3422979931                
     13737.65749         24320.40689         5679.012846                
Si            1112                                                      
     13.68205819         2.430504218         8.592135847                
    -6.333464262        -4.611304386         1.948695765                
    -3755.413750         24823.62513         2948.427066                
Si            1113                                                      
     14.18656461         3.344253922         19.15045136                
    -1.220815974        -3.209856602        -6.121719761                
    -2384.407668         4071.162606        -7553.910717                
Si            1114                                                      
     17.25023755         3.214202410         19.40014495                
    0.5932312240        -2.000362364        0.2231456881                
    -715.2172508         7455.047738         6375.435829                
Si            1115                                                      
     18.43032814         2.458116706         8.707124704                
     6.019239146        -2.684813154        0.6711639309E-01            
     9892.268755         5665.925711        -10898.80957                
Si            1116                                                      
     16.15050724         3.428164059         10.44952564                
    -6.671020141        -2.111323576        -1.117751170                
    -13541.96245        -13310.16847         2591.682890                
Si            1117                                                      
     18.39782195         1.286142597         17.31587021                
    -2.822367629         2.554731290        0.6614832172                
     20541.58429         7860.447148        -1825.651962                
Si            1118                                                      
     16.26622825        0.5782920966         15.30954749                
   -0.3723357710        -2.191623551         2.108072766                
    -18161.70816        -9735.140901         4896.246154                
Si            1119                                                      
     15.63488168         1.090937134         12.40316568                
    -2.507213812       -0.8756296988        -1.540703789                
     1294.828447         14456.19316         16306.11641                
Si            1120                                                      
     12.43980967         1.131276067         12.48611705                
    0.2187417474        0.8898930695        -3.267462097                
     16413.62377        -1672.826743        -8084.319693                
Si            1121                                                      
     11.35036179        0.4551814026         15.20305344                
     7.141773295        -1.876868070         1.558943491                
     997.9173959        -8579.731479         19418.10833                
Si            1122                                                      
     13.71734706         1.217881289         17.04915855                
    -1.067796037        -1.708614485         1.508509220                
    -336.7176703         11469.16433        -9097.938727                
Si            1123                                                      
     18.62641169         16.22698047         17.11515782                
    -1.458909518         1.515515259        -2.590835103                
     364.2070669        -5503.927071        -4924.632801                
Si            1124                                                      
     16.40550629         17.04169764         15.25757533                
   -0.3706951218        -2.949373160        -2.666164975                
     1267.461955         8842.440914         3428.106181                
Si            1125                                                      
     15.42629875         16.26331522         12.40783132                
     1.333072498        0.4351854573         4.706097517                
     1755.690591         1934.803255         6513.233319                
Si            1126                                                      
     12.32804602         16.38062660         12.39292515                
     4.954799019        -1.909677097         2.968391518                
    -10625.21806         1976.370275         21063.71786                
Si            1127                                                      
     11.48303792         17.07742405         15.37157803                
     5.253814057       -0.3042269619         1.391665853                
    -7547.781012        -5659.064232        -9607.091615                
Si            1128                                                      
     13.96294529         15.98530380         16.86283677                
     2.009074982       -0.2443863182        0.6616478726                
    -5193.753080         10674.09852         6840.929745                
Si            1129                                                      
     8.496561118         8.546182381         15.35472024                
    0.2568889703         4.202426326         2.659161305                
     25148.77226         5845.072841        -25252.49148                
Si            1130                                                      
     6.269975123         8.994377710         17.28901898                
     3.185318314        -6.446457489        0.6874902606                
    -15560.08331        -15024.64416        -2894.153763                
Si            1131                                                      
     5.502238992         8.598079553         7.009658097                
    0.6241721330        -2.525853039         2.233459184                
    -8300.024238        -579.8043632        -10177.00593                
Si            1132                                                      
     2.347430875         8.669573585         7.060344045                
     1.172130069         1.519239318        -1.689872398                
     6824.634642         5229.939533        -20423.08031                
Si            1133                                                      
     1.435269767         9.085375053         17.67058626                
   -0.6004401427        -1.035483827         2.528319001                
     10563.68785         470.9177974         3718.056182                
Si            1134                                                      
     3.624980072         8.428044135         15.65388055                
    -5.691308473         6.952672014        0.9054565760                
     454.9000418         6499.265098         17241.57608                
Si            1135                                                      
     8.300868769         13.12033376         15.50662887                
     4.326070760         1.404935389         6.183461533                
    -3738.047788        -6081.452216         6585.763503                
Si            1136                                                      
     6.242225510         11.99219830         17.63425736                
     1.536110651         3.067373190        -2.740847102                
    -11381.26434         11154.05269        -26680.02670                
Si            1137                                                      
     5.231896275         13.19617485         7.125419704                
     1.929726500         5.784446933        -1.868216142                
     5778.670178         8414.250021        -9584.601332                
Si            1138                                                      
     2.137397885         13.22930029         7.016775906                
    -3.336899725        0.5572553938        -1.005848247                
     8288.326246         3289.838475         4880.170520                
Si            1139                                                      
     1.390039373         12.18790964         17.38717240                
   -0.7958035868E-01   -0.1323828994       -0.3350651190                
    -563.5113964         9459.178696         13641.81001                
Si            1140                                                      
     3.870073392         13.00287085         15.81539039                
    -2.117352243         8.394014458        -4.349334688                
    -7269.454056        -10936.41861         17464.12949                
Si            1141                                                      
     1.482785596         10.95286731         9.012482824                
    -1.808751689       -0.4803701660        -2.527265367                
    -303.1819948        -5088.665057        -10804.04429                
Si            1142                                                      
     3.706683362         10.46851430         10.94835013                
    -1.491814061        -1.837692481        0.8769481071                
    -702.5407108        -9793.604451        -14995.48709                
Si            1143                                                      
     4.426885287         10.78243087         13.87708951                
     2.369469527        -2.359385398         3.062286708                
     6069.212555         2359.835837        -22833.85487                
Si            1144                                                      
     7.484315413         10.97499204         13.48891837                
   -0.7632908563        -1.540948708         4.146210547                
    -2917.995147        -5829.101391         22992.49860                
Si            1145                                                      
     8.509092689         10.35584542         10.67100192                
   -0.6268901817        0.5296364271        -2.095253866                
    -13543.01021         10899.31004         3773.962611                
Si            1146                                                      
     6.061691567         10.94611422         8.990393744                
    0.4800514306       -0.4704665689       -0.3488093268                
    -7461.713240         5402.855685         7848.567249                
Si            1147                                                      
     1.592252802         6.342992278         8.860222707                
     1.141614875       -0.6952027935         1.737912562                
    -17309.69856         2448.297055        -2215.755073                
Si            1148                                                      
     3.794207379         7.252089811         10.74271293                
     0.000000000         0.000000000         0.000000000                
     0.000000000         0.000000000         0.000000000                
Si            1149                                                      
     4.429835717         6.416411004         13.59959130                
     0.000000000         0.000000000         0.000000000                
     0.000000000         0.000000000         0.000000000                
Si            1150                                                      
     7.487750034         6.410498183         13.58185284                
     0.000000000         0.000000000         0.000000000                
     0.000000000         0.000000000         0.000000000                
Si            1151                                                      
     8.477162206         7.248147930         10.78903003                
     0.000000000         0.000000000         0.000000000                
     0.000000000         0.000000000         0.000000000                
Si            1152                                                      
     6.176089075         6.407541770         8.977735636                
     0.000000000         0.000000000         0.000000000                
     0.000000000         0.000000000         0.000000000                
O             1153                                                      
    -12.39683045        -18.62511525        -9.816095368                
     4.856955875        -8.132016610        0.6599876157                
     3533.471949         6694.954246        -8850.777900                
O             1154                                                      
    -13.86511342        -18.54687388        -7.639038319                
     1.194697168        -2.353140448         1.962946787                
     7482.292703         2796.651490         10708.14180                
O             1155                                                      
    -15.74239511        -18.68582941        -19.46212894                
    0.3934174850         8.777649113         5.044812434                
    -9643.427582         9859.858430        -233.1769522                
O             1156                                                      
    -17.51201552        -18.57004651        -7.820492975                
     1.467234219         2.548611723        -3.469190616                
    -13498.95192         4664.708688         2092.567815                
O             1157                                                      
    -17.49131538        -19.02046692        -10.30938878                
     2.929741724         5.137876742        -3.362487603                
    -7474.787879         820.6538838        -5515.465521                
O             1158                                                      
    -15.00640470        -18.88502591        -9.884499089                
     1.449789086        -5.615607891       -0.7606736682                
     13141.83064        -5587.390871         4606.015396                
O             1159                                                      
    -12.67478478        -2.871156790        -9.447055486                
     1.215282772        0.2260013380        -2.337440727                
    -9428.325002         2532.024937        -15189.61614                
O             1160                                                      
    -14.11852761        -3.115565031        -7.298661244                
   -0.5034756507         3.825150905         3.047295922                
     5310.198333        -10647.46195        -8257.968504                
O             1161                                                      
    -16.31620547        -3.148319552        -19.49572418                
    -2.432704968       -0.6869805848        -4.498891086                
    -16691.52245        -7.700938771        -2250.937198                
O             1162                                                      
    -18.43092701        -3.291930910        -7.544337720                
     10.02333813         3.140648138         1.256097933                
     7538.452924         10782.37827         4614.796245                
O             1163                                                      
    -17.83256264        -2.866782409        -9.979087901                
     3.121364834         1.135829549         3.788020310                
    -20026.29013         10524.28621         6141.120644                
O             1164                                                      
    -15.29726368        -3.102480955        -9.673720626                
    0.3892216196        -4.900201909        -2.138114893                
     5067.327615         1027.311176         2666.836562                
O             1165                                                      
    -14.26877749       -0.9726335499        -8.652558361                
    -2.915094621         4.260941970        -3.217215639                
     589.5422321         4596.978048        -3681.103382                
O             1166                                                      
    -19.03168749       -0.9605982085        -8.595534425                
     1.873291777        -2.327380554        -6.110986855                
     6424.094989        -4184.666380         12670.90935                
O             1167                                                      
    -11.50262868        -17.18025417        -11.78928428                
     2.720003358        -3.615685682         3.615448098                
    -9146.435085         1826.110881         3943.297908                
O             1168                                                      
    -12.50241883       -0.2232855931        -11.67333099                
    -1.793873732         4.047437997        -1.628174279                
     1347.601172         17605.58017         1929.821855                
O             1169                                                      
    -12.27770126        -2.619062877        -12.05481415                
     4.466689051         5.897212187        -4.845562883                
    -12099.89314        -4228.808981        -799.2623332                
O             1170                                                      
    -16.03729824        -17.20432824        -11.43264336                
   -0.1013371301        -3.256767272       -0.6341011205                
    -1058.924526         5819.351354        -9425.319522                
O             1171                                                      
    -15.85352549        -19.64797723        -12.20878855                
     4.008649359         1.182317464        -1.942443280                
    -6683.060534         9377.104789         1178.496138                
O             1172                                                      
    -16.26485324        -2.479697040        -12.02093581                
    -1.188285089         1.402555478        0.8548646737                
    -11062.32728         4230.080581         13565.81157                
O             1173                                                      
   -0.2893032364E-01    -18.56122754        -9.060315284                
     3.421567909         6.173574836         2.906819584                
     24116.01390         4184.471733        -2742.014365                
O             1174                                                      
   -0.3755001651        -3.017813424        -9.323192403                
    0.2539362497       -0.3532373506         2.827535092                
    -5339.994970        -2066.679033        -4044.690471                
O             1175                                                      
    -18.11936697       -0.9387606327        -16.26713752                
    -1.906643599         3.439365956        -7.193552412                
     18340.94462         122.5971159        -5051.883424                
O             1176                                                      
    -16.66332969       -0.8542940263        -14.08455517                
    0.1323970432E-01     4.301874011        -7.775419715                
    -1417.734205        -1431.923665        -11082.69848                
O             1177                                                      
    -14.36060556        -1.223248512        -13.05637657                
     5.076831119        0.7674280236       -0.2513106898                
     8522.177960         275.5873299         481.6230063                
O             1178                                                      
    -11.94372729       -0.9588549641        -14.02686330                
     8.962152980        -3.363899682         1.333607816                
    -5094.168181        -1780.766079        -3100.105723                
O             1179                                                      
    -12.85729547        -1.244487508        -16.42513585                
     4.548197252         2.238522729         2.363536734                
    -511.5910280        -5887.800534         2761.573609                
O             1180                                                      
    -15.45989077        -1.239230526        -16.34747076                
    0.9446142138        0.6059465056         2.938767654                
    -6385.597461         6570.183974         242.9162359                
O             1181                                                      
    -17.41325144        -16.66221067        -16.18541959                
    -1.305758162        0.6769912901        -6.120399223                
     7625.215094         11289.14312         1601.863701                
O             1182                                                      
    -16.02383908        -16.88553745        -13.97150800                
    -3.801389928         2.738663788         2.087767224                
    -4208.612045         11540.78973         8439.109671                
O             1183                                                      
    -13.89541994        -16.53939962        -12.62995077                
     3.746768377        -1.396223759        -2.412103293                
     11402.75300         5790.309706         3211.461702                
O             1184                                                      
    -11.83287420        -16.44935549        -14.18109387                
     2.381585469        0.2595162654        -6.292725147                
    -4142.831470         6335.797956         2984.120292                
O             1185                                                      
    -12.32294678        -16.60746515        -16.66257974                
    0.3901109258       -0.9995716976        0.9603804750                
     20008.55804        -7893.781611         17284.23998                
O             1186                                                      
    -14.78645471        -16.72422518        -16.18962909                
    -2.980642701        -2.830157172         2.673991109                
    -11460.32149        -2201.571196         4182.535582                
O             1187                                                      
    -16.28450366        -18.83426714        -15.58721402                
     1.228484081        0.6593708413         7.598296418                
     10122.14795         1119.757992         58.03724239                
O             1188                                                      
    -11.56250777        -18.78941499        -15.30924965                
    -3.330065089         2.256139166         7.925344802                
    -12043.40095         13617.29782        -6297.895075                
O             1189                                                      
    -18.53860429        -2.549740576        -18.29903871                
    -4.258091088        -1.964393131        0.5918198867                
    -3175.531043        -639.2441310         940.7737578                
O             1190                                                      
    -18.12960696        -19.54713506        -18.97142410                
     2.995014803        -5.019646298        -3.169934104                
     2934.165303        -10620.10364         1881.138219                
O             1191                                                      
    -17.66778251        -17.04325186        -18.67976974                
     1.930467721        -6.207031777         1.972145037                
     9276.720185         4643.133419        -6535.284847                
O             1192                                                      
    -14.29768494        -2.579255697        -18.15029402                
    -1.821434042        0.7180280084E-01    -6.266023646                
     9448.168777         4518.141131         10333.59637                
O             1193                                                      
    -14.20109000       -0.2219708205E-01    -18.21426593                
    -6.032944261        -5.205250554        -7.345969968                
     4551.121124         10920.07233        -6989.251569                
O             1194                                                      
    -13.83700820        -17.19439660        -18.50591561                
     6.287010132        -5.536186903        -1.718572602                
    -12356.66694        -1976.330311        -15685.76526                
O             1195                                                      
    -10.28261669       -0.7850231960        -15.94067817                
     3.049361292        -1.179632748        -1.417490248                
     1869.122519        -1956.607751         10038.88895                
O             1196                                                      
    -9.797905957        -16.96994515        -15.74391729                
     1.945221217        0.2232515387        -1.048799415                
    -8278.184481         2173.757814        -5375.758562                
O             1197                                                      
    -7.892060783        -8.581123658        -16.64964549                
   -0.1767862030E-01    -1.946131440        -6.465111007                
    -11887.35805         1486.409563         14621.01321                
O             1198                                                      
    -6.477259730        -8.462241461        -18.71778360                
    -7.825250478        -1.821847219        -3.486552139                
     6337.971669        -61.69950907        -15303.61155                
O             1199                                                      
    -4.252367999        -8.396854432        -6.776431362                
   -0.2086678473        -2.884966078         1.122013732                
    -533.2242819        -13505.07298        -39.28341458                
O             1200                                                      
    -2.169299046        -8.702361649        -19.09442838                
     6.979469895        -2.482827513        -1.412466518                
    -3608.579666         6646.567036         6082.633513                
O             1201                                                      
    -2.858841663        -8.336824252        -16.60070326                
     3.100815811       -0.5375736612        0.1410836088                
     7298.606002        -2189.417613        -3387.545066                
O             1202                                                      
    -5.341226498        -8.402115982        -16.40665458                
    -6.484641680        -5.945029045         1.022172752                
    -19040.26299         2375.752758        -10110.86640                
O             1203                                                      
    -7.956688242        -12.71427940        -16.97204592                
   -0.7104477105         1.673536597        0.9468267490                
     5075.196366        -633.6351184        -3939.253904                
O             1204                                                      
    -6.947699228        -12.08504523        -19.25825430                
   -0.2095238660        -4.242802311         3.623462813                
    -6086.548977         2414.125465        -13136.10434                
O             1205                                                      
    -4.095928178        -12.86685745        -7.077789277                
     6.757472514        -1.274277460        -5.935664201                
     9870.583035        -8304.883384         49.29496445                
O             1206                                                      
    -1.995933191        -12.68525376        -19.01360996                
    -2.726796113         1.462942528         3.035492235                
    -1259.021373        -3543.976353        -11062.91510                
O             1207                                                      
    -2.943950689        -12.90560598        -16.68217547                
     2.427229132         4.671777872        -3.273597915                
     2894.079979        -6021.409434         8345.040317                
O             1208                                                      
    -5.402627968        -12.85884108        -17.34492335                
     7.632459952         2.458394380        -9.376077464                
    -2686.729491        -3564.101298         7581.450811                
O             1209                                                      
    -6.470755671        -10.55946861        -17.21835261                
    -1.414346080        -1.722361453         4.039571971                
    -1555.540157        -18068.96058        -6138.807119                
O             1210                                                      
    -2.062179234        -10.65889661        -17.44318334                
    -6.741282047         1.171988579        -2.322612820                
     4554.232926         5250.666527         1948.573295                
O             1211                                                      
    -8.675466936        -7.284434396        -14.53976137                
    0.4309186833        0.7068214498         5.075032219                
    -4142.648602        -21603.20508        -24157.94273                
O             1212                                                      
    -8.666184710        -9.952006760        -14.56611609                
    0.2068393834        -1.834669037         4.871840371                
     913.9721384         13784.16732         5571.042315                
O             1213                                                      
    -8.045936757        -12.38995199        -14.42751021                
    -5.025689873        -2.293225402        -2.912566349                
    -17159.47860        -13207.70819        -7954.563687                
O             1214                                                      
    -4.038027673        -7.289537927        -14.50091557                
    -7.395605322        -2.233214041         2.303057483                
     1566.959051         2195.878621        -13391.75153                
O             1215                                                      
    -4.046109156        -9.904621141        -14.82837780                
    -1.148829705        -3.875188333        0.5394948577                
     3071.721075         9744.909514        -12173.85915                
O             1216                                                      
    -4.733085958        -12.46212173        -14.83166733                
     7.029155569         6.753229639        -2.776767117                
     10392.03907         1952.163354        -14782.27877                
O             1217                                                      
    -19.96344102        -9.223597215        -17.56212105                
     3.430316117         9.030724441        -4.206016118                
     13351.24947         4718.895949        -1529.403828                
O             1218                                                      
    -20.30664178        -13.07643984        -17.07256466                
     2.942933889         3.810995361        0.7120217713E-01            
     8572.948930        -222.4394625        -1718.919081                
O             1219                                                      
    -2.734808493        -11.03515115        -10.37921606                
     6.334323643        -2.076919901       -0.1338471705                
     1653.600275        -10971.75952        -7729.740000                
O             1220                                                      
    -4.159939968        -11.11827876        -12.60602774                
    -3.705897060       -0.8730932500         1.314356145                
     3607.713342        -8892.806965        -6102.225750                
O             1221                                                      
    -6.324188321        -10.69553511        -13.87625285                
    -2.482635899         1.389981417        -4.103894038                
     16820.50512         11083.17920         2174.711015                
O             1222                                                      
    -8.246220789        -11.03517855        -12.17320903                
     2.886527951        -2.394165905         2.464884162                
     1261.306713        -3770.942422        -10721.52580                
O             1223                                                      
    -7.806403879        -10.62487544        -9.639424693                
     4.635208741         2.312090336         3.577236305                
     19547.28391        -7276.461141        -1679.081931                
O             1224                                                      
    -5.328720237        -10.82523505        -10.34141817                
    -1.779629253       -0.5821234750         3.202506865                
     608.2188610        -4094.655708         1966.089036                
O             1225                                                      
    -2.692815448        -6.914091607        -10.21846556                
     2.113834637        0.1114979303         6.580294949                
    -8487.430624        -3306.729110         7247.871459                
O             1226                                                      
    -4.345795233        -6.514731287        -12.10540289                
    -2.358542622         2.820126223         1.869414819                
     868.2522565         7054.812900        -7140.964083                
O             1227                                                      
    -6.386904556        -6.638204533        -13.62718030                
     1.307108313        -8.825313080        -3.499542024                
     29480.22078        -3910.495863        -1396.030101                
O             1228                                                      
    -8.541666022        -6.447274306        -12.25357734                
    -1.842312825         1.528419549         6.104398442                
    -5619.249211         3422.083757         25589.14206                
O             1229                                                      
    -7.895134561        -6.764415708        -9.792113703                
    -4.326184275        0.8315277094E-01   -0.7071475089                
     4088.197346         487.6680828         12692.62233                
O             1230                                                      
    -5.333192702        -7.214554567        -9.889563471                
    -3.696740935        -4.745848572        0.1242958732                
     3030.474116         1278.207919         9833.533091                
O             1231                                                      
    -3.953046081        -8.957758304        -11.28165820                
    -1.545391384        -4.562238095        -2.955717175                
     3861.060466         20908.46293         3535.660770                
O             1232                                                      
    -8.700983270        -8.787335160        -11.12949658                
     4.433006121         3.608612192       -0.7960326129                
    -6830.140897         15076.80847        -1507.156903                
O             1233                                                      
    -1.883933296        -12.35550165        -8.247652513                
    0.8664835244       -0.9101094897        0.4195058086E-01            
     749.1085478        -4974.795149        -2980.617106                
O             1234                                                      
    -2.533672162        -9.896515849        -8.215394526                
     3.612070151       -0.5002997499         3.289720044                
    -9874.263106         6016.243127         16842.46457                
O             1235                                                      
    -2.200193356        -7.437611137        -7.769112973                
    0.1755771546        -2.088586698         6.297378704                
     17687.06472         6311.164556        -7119.463698                
O             1236                                                      
    -6.185970978        -12.40362838        -8.466876277                
   -0.5941321628E-02     2.715823047        -4.298796543                
     2944.254457         3731.192490         4649.199050                
O             1237                                                      
    -5.930180283        -9.872264639        -7.973814781                
   -0.1689144233         3.755184176        -4.550428001                
     5852.151280        -13396.74995        -6021.258844                
O             1238                                                      
    -6.498796608        -7.444740536        -7.626085882                
   -0.9185900429        -1.235976812        -2.601024145                
     3352.719765         8136.708463        -5854.115512                
O             1239                                                      
    -10.24519977        -10.73385657        -10.49088499                
    -4.150641891        -3.695262383         3.473547753                
     4958.855396        -1520.661630        -6928.393786                
O             1240                                                      
    -10.39911188        -6.891762440        -10.41994603                
    -2.535594588        0.4249677306         3.481084459                
     1666.375806         2851.360945         592.1913847                
O             1241                                                      
    -7.877793083        -1.229837807        -16.86484944                
     5.677493451         2.691277352        -2.463242907                
    -3046.474422        -2947.995551         11604.46526                
O             1242                                                      
    -6.712847105        -1.231040523        -19.20892783                
     1.378235274        -4.664112188        -2.321439852                
     1519.371654        -206.8067154         10126.41700                
O             1243                                                      
    -4.291634883       -0.7743504086        -7.163647988                
   -0.3989122690E-01    -8.272266683        -3.416831584                
     3572.537151        -14965.49149        -6362.588189                
O             1244                                                      
    -2.578544293       -0.8465649155        -18.94723002                
     5.390912670         6.331594211         3.146253722                
     13236.81418         5288.927039         7089.445210                
O             1245                                                      
    -2.896986305       -0.9922426089        -16.39396243                
     1.485180448         2.335192788         2.789529039                
     26235.19019         7551.100880        -11960.68119                
O             1246                                                      
    -5.327752820       -0.8926690657        -16.98380696                
    0.3320866195        -5.761448283        -5.136239155                
    -11595.90689         3207.191840        -3915.575683                
O             1247                                                      
    -7.489708271        -16.48600496        -17.05809279                
   -0.9165502391         2.140579627        -5.373153747                
    -25203.03722        -2682.438168         20552.56830                
O             1248                                                      
    -5.952981408        -15.93812655        -18.94625310                
    -9.473446593        0.9218745824         1.881641088                
     9711.160128         3205.138992        -13538.75822                
O             1249                                                      
    -4.009925935        -16.52659934        -6.937233655                
    0.4598634649        -4.597965520        -5.809907332                
     28335.47327        -9364.299540         5393.401667                
O             1250                                                      
    -1.835772334        -18.22245073        -18.46687489                
    -2.650109743        -4.559136314        -2.362451375                
     6290.808621        -6910.885289         12428.31733                
O             1251                                                      
    -2.603675478        -16.48859261        -16.75099460                
     2.720440725        -5.748209445        -6.523487916                
     17184.42015        -10727.20623        -1922.538159                
O             1252                                                      
    -5.087313667        -17.13360555        -16.84880226                
     1.085858429        -7.151680045        -4.568291110                
     9193.575892        -5013.706742        -625.0671850                
O             1253                                                      
    -6.656360207        -18.35540859        -18.58882997                
    0.8492027056        -5.572772237         2.186505254                
     2472.711364         2656.714582         3140.179188                
O             1254                                                      
    -1.527953726        -18.69864039        -15.89673129                
    -3.163149253        0.3612019524        -5.926639603                
    -177.4662988         541.2621236        -9010.508520                
O             1255                                                      
    -8.662934988        -2.317914375        -14.59700925                
    -1.860844016         1.904017222       -0.4871440627                
    -2595.908929        -608.9902124        -5969.379169                
O             1256                                                      
    -7.490877255        -19.73130487        -14.59054876                
    0.8795246219        0.4182668536         1.514968026                
    -3003.070012         9139.589004         1677.450835                
O             1257                                                      
    -7.546102063        -17.14322727        -14.51880450                
    -3.936167413        0.7740535622        -1.088117494                
    -6311.229722         185.8542079        -2006.909406                
O             1258                                                      
    -4.475454945        -2.470237287        -15.12409741                
    0.1374800455        0.6561289529E-01     1.467311049                
    -6283.246510        -20766.10919         5707.189149                
O             1259                                                      
    -4.502497398       -0.8967509080E-01    -14.58306746                
    0.8566526864        0.8283820982         1.232435073                
    -7603.729986         13755.94128        -4547.442204                
O             1260                                                      
    -3.823074192        -16.92381969        -14.56754857                
     6.515908894         1.232167998         4.529424045                
    -4183.584034        -9871.005812        -2496.856673                
O             1261                                                      
    -20.47964388        -1.051298815        -17.33918522                
    -4.975305425       -0.7670045136        -3.431976380                
    -6269.376476        -6196.189563         5243.615979                
O             1262                                                      
    -19.75943151        -16.82188325        -17.28040202                
    -2.004586663         2.425293662         2.561096896                
     7519.501803         8086.634073         6272.712130                
O             1263                                                      
    -2.396834826        -18.13514584        -9.812473525                
    -6.108129297         3.729290900        -1.255051105                
    -19546.55547         3426.368341        -13975.99239                
O             1264                                                      
    -3.380931802        -18.23131461        -12.28676343                
    -4.055320632         2.319667916        -4.795143250                
    -3217.494792         14670.42808         8424.059315                
O             1265                                                      
    -5.563658362        -18.43034969        -13.48242253                
    -1.439451053         5.577993657        -4.378799065                
    -30823.30497        -6360.088682         5132.165768                
O             1266                                                      
    -7.921777081        -18.60115690        -12.30286085                
     5.051103930        -3.087621715        -6.518441089                
    -153.5153536        -526.5875295        -1338.214910                
O             1267                                                      
    -7.478298976        -18.73956296        -9.748829975                
    -1.599206421        -1.733472984         2.077131450                
    -2654.210120        -5593.188206        -7907.527824                
O             1268                                                      
    -4.957883423        -18.47670854        -10.20407662                
    0.3059460173E-01    -2.230723625         4.169627595                
     8748.690987        -2555.070232         4817.357399                
O             1269                                                      
    -2.777474143        -3.150681111        -10.29275055                
    -4.943741379        -1.285454566        -6.227920927                
    -291.0870957         2277.534711         2008.105294                
O             1270                                                      
    -4.100118443        -2.531138088        -12.51988672                
    0.7767995325       -0.5592724322        -5.616498248                
     3510.424064        -14837.24893        -9571.882699                
O             1271                                                      
    -6.399684284        -2.897531921        -13.50452606                
     1.555928201       -0.4246005852       -0.1868756056                
    -5875.623091        -3937.643051        -6118.197915                
O             1272                                                      
    -8.545883884        -3.215777373        -12.21506669                
     3.038545365        -5.122240566        0.1398492372                
     6145.182169        -7996.792463        -5153.408767                
O             1273                                                      
    -7.803121194        -3.241983962        -9.732318930                
    0.5083740761       -0.3178231294        -3.003277115                
    -7813.079006         7103.599295        -1621.830455                
O             1274                                                      
    -5.351908370        -3.293209091        -10.43946434                
    -3.616750274        -1.242408117         1.120707428                
     2379.364209         3009.350209         11468.13164                
O             1275                                                      
    -4.171088243        -1.011228426        -10.51846219                
     1.594476306         5.746936884         6.335188700                
     3442.227137         3270.025519         3473.686662                
O             1276                                                      
    -8.597613944        -1.080067012        -10.84632830                
     6.577315192         2.066841693        -4.348761082                
     12811.90193        -501.4805219         1017.047270                
O             1277                                                      
    -1.591454760        -17.11225036        -7.565237750                
    -1.013457182         3.554169269        -2.157124365                
    -1877.758465         14459.32327         13038.76468                
O             1278                                                      
    -1.942512704       -0.1147459839E-01    -7.812093434                
    0.2908235207        -2.629830721         6.550665256                
    -4642.513692        -5903.166225         418.5837296                
O             1279                                                      
    -2.356264113        -2.546370324        -7.824944994                
   -0.1526313442         5.906193889        0.4052968187                
    -14327.15894         13815.36056         5622.817704                
O             1280                                                      
    -6.037130909        -17.46265529        -8.036536519                
     2.140968097         1.060094942        0.8528253050                
    -1665.082852        -3830.661887        -2266.075122                
O             1281                                                      
    -5.784079094        -20.09258045        -8.352565274                
     5.415343870         1.001160564         1.812266016                
     1053.626464         15058.20971         2226.835323                
O             1282                                                      
    -5.939339634        -2.593614445        -7.999657891                
    0.7713753902         3.029638847        -8.966725898                
    -3201.708708        -3388.249598        -10020.39286                
O             1283                                                      
    -9.961442919        -18.98592413        -10.69370418                
     4.840193708         2.703259284         2.148263508                
     4409.144198         8619.593533        -4335.892744                
O             1284                                                      
    -10.28559872        -2.922135183        -10.49539300                
    0.8637012024         3.112717785        -6.489530030                
    -16647.10728        -4632.007101         14547.33015                
O             1285                                                      
    -12.69769571        -10.33592771        -9.706435772                
     1.377673779        -6.629374125        -5.005962020                
    -5655.668689         4255.133227         20407.91530                
O             1286                                                      
    -14.06108765        -10.98632127        -7.466578877                
    -1.937962397        0.3062686928        -1.158704966                
    -4552.773472         12383.45077        -6642.166178                
O             1287                                                      
    -16.18664140        -11.56822066        -19.47172968                
   -0.9623055477E-01    -5.992131641        -1.602201665                
     14422.99537         8172.459507         9165.558511                
O             1288                                                      
    -18.59857850        -11.04139207        -7.431873510                
    -1.302594925        -2.886722231         6.137102476                
     10543.04720        -1348.962536         19722.94174                
O             1289                                                      
    -17.70488260        -11.07374748        -9.866485321                
    -2.035329279         7.160167510        0.7394412635                
     1966.933253        -11758.61897        -984.1980046                
O             1290                                                      
    -15.15027097        -10.90412793        -9.851038173                
    0.7324926050         1.356471806         1.112081794                
    -1928.796282        -2674.171997         10938.58996                
O             1291                                                      
    -12.76147880        -6.928807054        -9.458736427                
     2.497849495         6.640679737        -4.079647747                
    -9303.435488         4974.834900        -1656.252711                
O             1292                                                      
    -14.14980076        -6.716964602        -7.253951515                
    0.7555093397       -0.3307684567E-01    -3.680507356                
     6026.776935         6594.276259         8577.730090                
O             1293                                                      
    -16.18075543        -6.636635295        -19.70902056                
    -10.04120946        0.3196499137         1.856266761                
    -16679.85546         4840.713185         4392.400405                
O             1294                                                      
    -18.43758508        -7.162252474        -7.154661892                
    -7.834380902         1.881113058        -3.355488979                
    -1598.025346        -1888.308495        -9150.969575                
O             1295                                                      
    -17.84630918        -6.654768358        -9.632529431                
    0.2117969442       -0.7291660922E-01    -5.316533776                
     10252.35556         179.5542010         759.1472585                
O             1296                                                      
    -15.28410800        -6.379289041        -9.513659212                
     1.036767261         2.428115677         2.231826624                
     1861.566942        -15008.28490         4061.747611                
O             1297                                                      
    -14.43917882        -8.736104359        -8.730579862                
    -2.926567391        0.6014977036        -3.063935236                
    -5645.297645         5125.781344         905.5894504                
O             1298                                                      
    -18.78650787        -8.989864453        -8.978538259                
   -0.7453749912        -1.736134051        -2.059482925                
     1805.012670         6511.933686         7685.128282                
O             1299                                                      
    -12.23277082        -12.22801249        -11.33959280                
     3.812368248        -1.539681028         2.969756504                
     2193.187481         3626.524115         4291.707272                
O             1300                                                      
    -12.00576774        -9.732258812        -12.09933237                
     1.921658335       -0.5102837135E-01     6.844489982                
     801.9756749        -5795.373086         6598.975618                
O             1301                                                      
    -12.31157747        -7.197120400        -12.01270066                
     3.864773662         7.922079762         5.623724979                
    -8732.685484        -3742.591263        -2937.582828                
O             1302                                                      
    -16.24655008        -12.38392575        -11.58766461                
    0.7892799770        -4.465482198         3.492070698                
    -2182.489488        -8958.747248        -4220.291359                
O             1303                                                      
    -16.42049850        -9.843581450        -11.75480253                
    -6.450912611        -4.081506773        -6.570577650                
    -12747.94764        -15260.11423         8007.273340                
O             1304                                                      
    -16.31576578        -7.314181900        -11.66402973                
     7.085742784        0.3725707410E-01     3.025017165                
     1866.518869        -17670.65433        -14711.31252                
O             1305                                                      
   -0.3715036619        -10.46031475        -9.350581552                
    -4.826560590         4.031662289        -4.743438505                
     698.0596210        -6265.379640        -7176.117481                
O             1306                                                      
   -0.2279861695        -6.828051810        -9.375167923                
    -5.194391387        -4.201565866         4.244287316                
    -2519.726857        -1727.507612         7165.299112                
O             1307                                                      
    -17.65779632        -8.926597564        -16.41219872                
   -0.4098712853        -5.169199662         2.066688395                
    -16665.43221         7674.905173         15502.18749                
O             1308                                                      
    -16.37193574        -8.674234776        -14.04692026                
     2.156764290         2.023098028        -7.419360929                
    -11044.54533         6332.925122         11310.33267                
O             1309                                                      
    -14.30798714        -8.726231418        -12.53760900                
    -2.948863761        -6.870793109       -0.5666607162                
     6378.831558         1232.775365        -298.3472320                
O             1310                                                      
    -12.39660851        -8.530229248        -14.31874793                
    0.5843675570E-01     1.882096898        -1.263522659                
    -5697.980080        -443.1323737        -9787.809372                
O             1311                                                      
    -12.78768728        -9.066399665        -16.84764982                
    0.3526754035        -2.118923126        -4.706451016                
    -3646.891806         6486.526784        -12126.81205                
O             1312                                                      
    -15.17940868        -8.616842596        -16.26640275                
    -3.389849118        -3.473044460       -0.7125872293                
     1072.026666         3072.667496        -8269.026617                
O             1313                                                      
    -17.94021653        -12.53835299        -16.19132315                
     1.926671480        -3.938225074         3.109614586                
     12250.89303        -436.3897613        -1396.843775                
O             1314                                                      
    -16.40727064        -13.00692645        -14.10523773                
    0.1092255168       -0.9193343807        -4.360315998                
     1240.892599         4075.944913         20297.21154                
O             1315                                                      
    -14.08975542        -13.03529861        -12.91431826                
   -0.9694193241        -5.827320915         4.267837095                
    -2878.817425         2579.575274         2683.080257                
O             1316                                                      
    -11.70966619        -12.70310614        -13.74894821                
    -4.305333302         1.470623713         5.519562130                
    -489.1793510        -6666.267187        -10486.73262                
O             1317                                                      
    -12.83274453        -12.97715786        -16.04447485                
    -2.304569652         1.690697713        -4.017659543                
    -1222.782244         3185.204182         3705.431164                
O             1318                                                      
    -15.40572834        -12.99223497        -16.37909984                
    -2.578500085         5.763228890        -2.152749477                
     4242.959017        -12335.78153        -5829.890164                
O             1319                                                      
    -16.20775207        -10.77344658        -15.47058124                
    -1.068676513       -0.5360417501         5.585286082                
    -1418.192243        -14470.90906         5099.491528                
O             1320                                                      
    -11.62545351        -10.77299077        -15.30530425                
     1.074375363        -4.955799108        -1.691980547                
    -7244.907606        -544.1568267        -10398.61793                
O             1321                                                      
    -18.24728191        -7.324656645        -18.38165863                
    -1.228484451         4.113371936        -1.015532166                
    -10337.55376        -9392.322944         8951.045895                
O             1322                                                      
    -17.74977379        -9.784910653        -18.71805429                
    -4.974696932         2.083342231         1.345553537                
    -9446.545211        -21794.12754        -19255.63013                
O             1323                                                      
    -18.47766491        -12.32801980        -18.70079764                
     1.759412314        0.9393434659E-01   -0.1139811488                
     3853.674159         9581.391461         5001.825624                
O             1324                                                      
    -14.17834500        -7.183588725        -18.19171420                
     2.231435829        -4.059362645         4.025578435                
     594.8903509        -9134.739833         869.6355276                
O             1325                                                      
    -14.62667406        -9.687968209        -18.52058743                
     1.816135069        -3.526434566         7.267241262                
     1688.749504        -8383.012981        -7667.938805                
O             1326                                                      
    -13.99010114        -12.17830031        -18.24482286                
   -0.5025894054E-01    -2.133556900       -0.3243099422                
     1274.982379         781.5049827         5128.561934                
O             1327                                                      
    -10.39251800        -8.631023422        -15.91728737                
     6.541337984         2.360976158         7.933889537                
    -10065.86618        -2466.564918        -3524.646592                
O             1328                                                      
    -10.23058139        -12.89065843        -15.82833509                
     2.763720890       -0.5936810237E-01     5.262719173                
    -904.6897766        -1245.234822         706.2329732                
O             1329                                                      
    -11.96671173        -4.890352409        -10.91033523                
   -0.8743620284         3.628838773        0.4525750399                
    -2366.048892         3760.722553         5980.190381                
O             1330                                                      
    -16.58599655        -4.882020293        -11.05429633                
    -3.913443137        -5.680058276         8.167541043                
    -9110.118971         18175.92020         7964.752470                
O             1331                                                      
    -14.39036542        -4.850297128        -19.31898425                
    -1.718237338        -1.218879802        -3.788074827                
     1752.577054        -41710.78242         2439.064421                
O             1332                                                      
    -18.14249150        -4.925386869        -19.42479115                
    0.5874371193         6.046127251        -3.434602367                
    -8390.840381        -5620.045054        -4085.887090                
O             1333                                                      
    -18.39155865        -14.68458846        -17.58890864                
    -3.869689445        -10.29775074        -4.078381088                
     13752.75212         1795.568433        -6146.000641                
O             1334                                                      
    -13.83162078        -14.73220250        -17.54387963                
     1.555025468        -2.616985390         3.560627115                
    -9819.666206        -7946.567410        -2575.170227                
O             1335                                                      
    -15.76064864        -14.77192716        -12.41830172                
     2.204413509         6.510266558         3.221717733                
    -7361.689136        -40372.76408         10643.98920                
O             1336                                                      
    -12.17326521        -14.65821812        -12.26456644                
     1.979937325         3.778552648        0.8157498541                
    -7753.498659        -23540.15046        -624.5431489                
O             1337                                                      
    -8.505040108        -14.78628120        -15.41459423                
    -1.223138180         2.401229259         2.349228442                
     1479.080721         7616.246565         489.0799096                
O             1338                                                      
    -4.454685687        -14.85892002        -15.97359520                
    -4.128800254         1.513975339         3.231374188                
     1731.769136         11434.75790         67.48000778                
O             1339                                                      
    -5.742636886        -14.84591700        -7.502969906                
   -0.9439453479        -2.444043875         1.983400381                
     1177.469451        -8044.366248        -225.3949836                
O             1340                                                      
    -2.325077550        -14.69023424        -7.030852126                
    -1.077339532        -8.046767817        -2.796957118                
     8488.065803         5960.255499        -7150.980473                
O             1341                                                      
    -1.988175292        -4.961956457        -8.661645554                
     2.763809674        -4.640576348       -0.4739827125                
     8194.646414        -15890.55891        -5168.214175                
O             1342                                                      
    -6.318820084        -5.038076361        -8.778861745                
     1.144504503        -5.623923935        -3.622095093                
     7313.171222        -14245.20365         4432.810173                
O             1343                                                      
    -4.621239750        -4.728289597        -13.89617723                
    -2.589892579        -3.125188478        -9.227462090                
     901.2646012         1738.952804        -3924.206673                
O             1344                                                      
    -7.961456102        -4.803475387        -14.17386116                
    -2.462897954        -5.226959170        -2.874723601                
    -6490.566732         4788.347037         6579.880117                
O             1345                                                      
     7.465032552        -18.53031797        -9.561387873                
     2.722658264         5.305994922         2.315396097                
    -3637.760959        -2996.720654         15449.81254                
O             1346                                                      
     6.156949421        -18.55352700        -7.269858695                
    -3.975699958         1.271431763        -9.472480655                
     2815.370782         14506.12779         4852.807396                
O             1347                                                      
     3.932439924        -16.82338817        -20.38989592                
    -3.416325000        -5.134682628        0.9281650156E-01            
    -4158.274691        -11318.99579         12882.79022                
O             1348                                                      
     2.125972660        -18.40442297        -7.673042136                
    -2.370617061        -2.926859238        -6.496013075                
     4718.293669         7840.814477        -1080.020780                
O             1349                                                      
     2.375988131        -18.81445701        -10.19245682                
     4.988937998        -3.211615418        -1.536202017                
    -4038.902032        -2913.040503         17108.55629                
O             1350                                                      
     4.958953540        -18.51419959        -9.533496893                
    -5.413103487        0.3877374358        0.5582066864                
    -23880.20807        -116.4254120        -4622.823113                
O             1351                                                      
     7.174147895        -3.255915565        -10.03336774                
     2.766738022         2.098659213        0.2271812842                
    -9216.452937         5282.105434        -5066.658697                
O             1352                                                      
     5.985571166        -3.307705938        -7.727529827                
    -4.736489906         2.596890203         11.95309546                
     5212.863515         3277.634052        -5085.994442                
O             1353                                                      
     3.614339391        -3.267840417        -19.90367710                
     1.287170211         1.330611626         5.246843395                
    -9751.621406        -11108.28872        -4192.065749                
O             1354                                                      
     1.513619192        -3.379909510        -7.667289030                
     2.789005041        -8.982281055        -1.934440632                
     9978.313731         1859.909908         18606.16480                
O             1355                                                      
     2.077199681        -3.120319604        -10.12481104                
   -0.6349076024        -5.526362411         1.532181771                
     10993.17678        -6498.289854        -16382.71575                
O             1356                                                      
     4.586316634        -2.758911751        -9.786586402                
    0.3526270444        -7.252632879        -1.419408123                
     5526.609518        -4170.761018        -11249.94365                
O             1357                                                      
     6.218581859        -1.041536772        -8.899395103                
    0.2859747059         5.518338529       -0.8175565022                
     3523.515068         4734.613467        -11238.43989                
O             1358                                                      
     1.320198469        -1.063739675        -8.833803764                
   -0.4996370578E-01     2.528241868         6.778427890                
    -4773.238431        -2774.009159         8243.816720                
O             1359                                                      
     7.866831628        -17.23648072        -11.70916403                
    -4.417362217        0.4894013236         1.721143398                
     5970.879517        -4594.213012         12282.67919                
O             1360                                                      
     7.449612671        0.1969595583E-01    -12.08855318                
     2.659976099        -2.623740910         2.625079638                
     3071.566887        -9978.645325         1787.985532                
O             1361                                                      
     7.901677808        -2.537450866        -12.39016027                
     3.424160394         1.811647869        -1.502755267                
    -3471.607149        -2040.453957         5901.834494                
O             1362                                                      
     3.805937610        -17.28822491        -11.51439095                
    0.1646517576        0.7493401853E-01   -0.6495378181                
     6960.933430         20280.06839        -14421.20325                
O             1363                                                      
     4.242502429        -19.83268055        -11.58772552                
    -7.483756600         5.821175451         1.504796938                
     180.2722711         8495.419745         2947.602533                
O             1364                                                      
     3.617533497        -2.475773830        -12.12273813                
     2.078729606        -3.111831300        -4.401833656                
     718.7755136         7706.047364         410.6607794                
O             1365                                                      
     19.82150568        -17.03092239        -10.28935798                
   -0.2983462113        -6.877038657         4.748978649                
     3097.946101        -2849.839412        -1172.665230                
O             1366                                                      
     19.49464211        -2.878634065        -9.568642371                
    -8.098485247         1.672440759        -1.635472109                
     7564.223803         1636.944906        -2806.743921                
O             1367                                                      
     1.826514349        -1.055463920        -16.39156182                
     6.395236319        -4.902118778       -0.1991087095E-01            
     16167.51376         9526.783852         8347.866510                
O             1368                                                      
     3.463958528        -1.087769925        -14.36350674                
    -3.321852659         7.458864517         5.014484019                
     4990.931491        -5123.679864         27684.23443                
O             1369                                                      
     5.735027355        -1.486897546        -13.14417310
[truncated: 9,369,551 more chars]
