# Supplementary material for: Subnanometer Topological Tuning of the Liquid Intrusion/Extrusion Characteristics of Hydrophobic Micropores
Source: Nano Lett. 2022 Mar 8;22(6):2164–9. doi: 10.1021/acs.nanolett.1c02140 (PMC8949755; doi:10.1021/acs.nanolett.1c02140)
Supplement: Supplementary file 7 — nl1c02140_si_008.zip [file nl1c02140_si_008.zip › CONFIG]

MFIAR                                                                   
         2         2     33744    493000   1.0000000E-03   4.9300000E+02
       69.9806223776        0.0000000000        0.0000000000            
        0.0000000000       69.9806223776        0.0000000000            
        0.0000000000        0.0000000000       69.9806223776            
Si               1                                                      
    -11.23612679        -18.24256319        -10.86973659                
     0.000000000         0.000000000         0.000000000                
     0.000000000         0.000000000         0.000000000                
Si               2                                                      
    -13.47756283        -18.79830718        -8.962524204                
     0.000000000         0.000000000         0.000000000                
     0.000000000         0.000000000         0.000000000                
Si               3                                                      
    -14.02359103        -18.15026303        -19.09805123                
     0.000000000         0.000000000         0.000000000                
     0.000000000         0.000000000         0.000000000                
Si               4                                                      
    -17.07629674        -18.11722930        -19.15731764                
     0.000000000         0.000000000         0.000000000                
     0.000000000         0.000000000         0.000000000                
Si               5                                                      
    -18.06633720        -18.80802299        -8.913945182                
     0.000000000         0.000000000         0.000000000                
     0.000000000         0.000000000         0.000000000                
Si               6                                                      
    -15.84621007        -17.93520080        -10.78482500                
     3.391822690        -2.829696892         5.147277165                
     1499.481468         10922.04947         1957.139292                
Si               7                                                      
    -11.50861228        -3.228302971        -10.91141143                
     2.680471483       -0.7567601937         3.870389711                
     14336.03879         13741.21056        -183.6158771                
Si               8                                                      
    -13.65338293        -2.435510386        -8.966548088                
    -2.542500478         1.923135960        -4.022575602                
    -299.1972352         10294.31866         14251.05632                
Si               9                                                      
    -14.61058683        -3.109589072        -19.59904618                
     1.958542809       -0.9651529990       -0.7158374410E-01            
    -3347.402529         11125.99254        -5821.957339                
Si              10                                                      
    -17.67950119        -3.093721716        -19.71766575                
    -3.835685563         2.572372026        -1.090151256                
    -2846.002689         12428.93406         4895.874574                
Si              11                                                      
    -18.41680099        -2.521630685        -8.932857364                
    -4.190758668        -3.597801255         1.207343674                
    -31.00720812        -6605.026291        -944.4639421                
Si              12                                                      
    -16.05138032        -3.319955100        -10.78380352                
    -6.199184257         3.300152265        0.2315312498                
    -7422.869829        -901.0397957         4933.187305                
Si              13                                                      
    -18.73703374        -1.129640648        -17.64418568                
    -5.083018414         3.329385307        -2.116465971                
     2200.510010         80.57714748         6164.786727                
Si              14                                                      
    -16.40960942       -0.5440085365        -15.76236516                
     8.036409461         4.618565205         5.101878204                
     13444.60000        -19115.92571         3830.493300                
Si              15                                                      
    -15.69760175        -1.183491308        -12.89219341                
     1.622522308       -0.3614404790         1.481580223                
     2486.169750        -3178.087183         8134.198904                
Si              16                                                      
    -12.60677502       -0.9612929684        -12.69625214                
     3.070336068       -0.4357413800        -1.890441016                
     19734.77260         944.8276893        -11835.94283                
Si              17                                                      
    -11.58806230       -0.3530399834        -15.63385084                
   -0.8740746339        0.3425931805        -2.365610154                
     5903.126068        -7915.544515         9015.978409                
Si              18                                                      
    -13.85855299        -1.164689477        -17.43716686                
   -0.2781180797E-01    -1.712477898        0.3282221528                
    -4663.565166         4946.039444         3350.355842                
Si              19                                                      
    -18.37762701        -16.02038465        -17.36648051                
    -1.710973623        -3.180240132        0.3895656404                
     16386.33738         6493.345211        -20450.04958                
Si              20                                                      
    -16.00170966        -16.83536370        -15.68070049                
     2.812327237        -1.212974391         2.307287815                
    -4815.115714        -9613.334219        -1981.212096                
Si              21                                                      
    -15.23444205        -15.89203428        -12.90236095                
    -2.789998082        0.4294875117         2.487751708                
    -1550.626566        -8172.352595        -6368.885766                
Si              22                                                      
    -12.11532444        -16.11561751        -12.85511776                
   -0.2837956487        -2.918569204         5.673538954                
     6603.301279         5011.895447        -8937.929652                
Si              23                                                      
    -11.41794890        -16.86963241        -15.72483181                
     1.549814322        -4.716345960        -4.229159952                
     5179.615527         3058.162846        -13036.41813                
Si              24                                                      
    -13.64932452        -15.73283774        -17.37967321                
    -1.422603102        -4.090219281         2.535986538                
    -2615.728148         1114.883314         8881.655276                
Si              25                                                      
    -8.574977337        -8.316039438        -15.51508542                
     1.431972507        0.5161672531         1.358664968                
     10014.46817        -11253.33637        -1997.212124                
Si              26                                                      
    -6.375876919        -8.703234030        -17.59866737                
    -4.363310934         1.525475687        -1.146156392                
    -31562.67924        -13950.13435         5143.215048                
Si              27                                                      
    -5.543162332        -8.570752526        -7.126638329                
   -0.4519717019         1.224740604        -1.841083730                
    -312.2057959        -5225.943245        -2144.461362                
Si              28                                                      
    -2.462814881        -8.485002800        -7.141601982                
   -0.8961996843        0.5461220000E-01     1.136265033                
     13615.28885        -7122.687657        -7580.094792                
Si              29                                                      
    -1.640054840        -9.089994349        -17.79599731                
    0.1866336602        0.6514857743        -3.782396997                
     7473.862864        -10242.71562        -8902.145490                
Si              30                                                      
    -3.869054346        -8.460670317        -15.85552942                
    -4.982936900         4.418263488       -0.1301172423                
     6554.823903        -19430.09498         10575.83794                
Si              31                                                      
    -8.430082256        -13.03978333        -15.97849306                
    -1.549638314         1.589502730        -3.260498077                
     9899.798403        -14082.09039         12101.24870                
Si              32                                                      
    -6.338341312        -11.83258047        -17.82703885                
    -2.698927552        0.8647403030        -3.776659528                
    -11979.41191        -757.1797862        -10248.62112                
Si              33                                                      
    -5.386944102        -13.18999569        -7.349600179                
    -1.873647878         1.593643982        -1.780235539                
    -3425.393132         2750.936511        -11935.43874                
Si              34                                                      
    -2.333346962        -13.26638859        -7.274851397                
     5.678450233       -0.9600991624       -0.3512790412                
     6967.083782         248.5094484         8171.629980                
Si              35                                                      
    -1.696678473        -12.16212952        -17.84079974                
    -1.508677910        0.2597751029E-01     2.916162389                
     7610.213041        -19705.93258         6944.193575                
Si              36                                                      
    -4.053255825        -13.00867124        -16.18701628                
     1.061716761         1.172259391        -4.853735587                
    -1416.338947         54.23035563         9167.098473                
Si              37                                                      
    -1.500879303        -10.93652548        -9.025664102                
    -4.042772656         1.302178201       -0.7869456187                
    -3077.821561         13202.12465        -4170.294209                
Si              38                                                      
    -3.846871423        -10.20813740        -11.00075290                
    -1.362066434         7.174637205         4.914021048                
     12952.60617         7446.489318         6444.989549                
Si              39                                                      
    -4.423946373        -10.92185538        -13.98189637                
    -5.876635209        -3.665085678        0.1402027557                
    -11756.99821        -15525.61577         14995.47565                
Si              40                                                      
    -7.600301935        -10.94502317        -13.93720093                
    -6.611985258         4.397544169       -0.4285317302                
     198.7928875         12649.10732         5158.947220                
Si              41                                                      
    -8.650313060        -10.23434442        -11.02807362                
   -0.1295193260        0.6458796385        -2.963598345                
     17981.47678        -1470.215433        -2656.309608                
Si              42                                                      
    -6.301959562        -10.83100798        -9.098111509                
    -3.774128298        0.4418303429        -2.293345201                
     1622.462429        -6171.918717        -10048.13359                
Si              43                                                      
    -1.678229877        -6.277287585        -9.083631356                
    -3.467579032       -0.8940931203        -1.747631916                
    -16670.41414         13703.11511        -524.8355576                
Si              44                                                      
    -3.916604767        -7.071699272        -11.03727186                
     3.345061004        0.8736821807        -5.826578043                
    -1509.492930        -6351.338417        -5620.746604                
Si              45                                                      
    -4.677055878        -6.263876475        -13.89064569                
     2.552170047        -1.045729496        0.7727301441                
    -1015.640947        -6566.602302         3065.879345                
Si              46                                                      
    -7.710598236        -6.177943010        -13.55750677                
    -1.401061142       -0.2646756683       -0.4911098176E-01            
    -10954.85900        -17105.23872        -10443.09701                
Si              47                                                      
    -8.646297255        -7.125531943        -10.81996694                
     3.907034601        0.8008143614       -0.9763234214E-01            
    -6258.150408        -4948.191361         2932.641555                
Si              48                                                      
    -6.296004137        -6.373194846        -9.097860491                
     6.053014036       -0.3431469958         2.339927572                
     7328.550239        -6583.061713         5086.375224                
Si              49                                                      
    -8.567113937       -0.9519750326        -15.67763699                
    -2.168983954         2.184945883        -5.065245695                
    -8231.002019        -10175.21680         534.3881027                
Si              50                                                      
    -6.519342764       -0.4715710941        -17.84636735                
     9.194466864         3.176272643         2.648522668                
    -12419.60597         1166.706639         6697.374286                
Si              51                                                      
    -5.658144916       -0.8502808868        -7.526319479                
    -2.118331432         2.915966899         4.498348657                
     10057.06823         2565.934307        -8723.881716                
Si              52                                                      
    -2.555510075        -1.014860264        -7.333555139                
    0.1585400005       -0.4934505183        -2.610062213                
    -7998.305649         10686.38384         3517.305796                
Si              53                                                      
    -1.761896288       -0.3048556719        -17.83351780                
   -0.9318237677       -0.5512946238         1.293189054                
    -647.7019839        -2295.317129         3247.996446                
Si              54                                                      
    -4.151771939        -1.027738292        -16.01249005                
     4.901329387        -2.065868807       -0.2032387595                
    -7249.426331         9592.614587        -2290.857118                
Si              55                                                      
    -8.471463338        -16.11093321        -16.07545737                
     2.398915169        0.4331876449         2.181171212                
     777.7865658        -5394.569050        -19438.66736                
Si              56                                                      
    -6.472070791        -17.04197599        -18.25566996                
     2.182250937         2.922377003         1.469119187                
     6699.218398        -5123.313693        -18808.21196                
Si              57                                                      
    -5.490449321        -16.31300390        -7.437554626                
    -1.440463849        -4.687152495        -1.422391570                
     3579.716061         4742.707094         2175.663715                
Si              58                                                      
    -2.415182598        -16.30742621        -7.508131902                
    -1.457713796         1.592128917        -10.54603969                
     4381.523736         3078.880632        -12166.07500                
Si              59                                                      
    -1.627204670        -17.23007081        -17.66794150                
    -2.063519065        -5.092261503         2.993072329                
    -16216.35830        -274.3022075         8689.594474                
Si              60                                                      
    -4.190134301        -16.01581805        -16.44091974                
     7.267753114         3.024514913        -4.952565714                
     11890.68410         8868.363482         3223.906770                
Si              61                                                      
    -1.404742335        -18.16491514        -9.701015288                
    -4.910486170         4.764129420        0.8578001510                
     7238.456979        -2400.415997        -4370.792677                
Si              62                                                      
    -3.622440088        -18.72731220        -11.55794622                
    0.9594137522        -2.730023420        -2.464741826                
    -13556.49988         11816.74901         25064.30099                
Si              63                                                      
    -4.635106791        -18.12034492        -14.27779074                
    0.6298334157E-02    0.1298591079        0.9526748360                
     3370.846300         9902.299120        -10033.34779                
Si              64                                                      
    -7.623600872        -18.44901242        -14.34729759                
    0.1634860130         3.629464005        -3.734338827                
    -6536.928546         11186.78737        -4573.404511                
Si              65                                                      
    -8.379924585        -18.80859104        -11.42248105                
    -1.867617140        0.7693534020       -0.8383756061                
     13055.51442        -101.6611182        -3448.153927                
Si              66                                                      
    -6.031831940        -18.47037916        -9.490648028                
    -4.022441261        0.7847068644         1.162401458                
     17191.37630         12271.79329        -6223.559621                
Si              67                                                      
    -1.595917563        -3.153573085        -9.171087592                
     2.960365789         1.776572064        -1.062799690                
    -9039.053218        -10662.87999        -11682.83708                
Si              68                                                      
    -3.712754822        -2.447300085        -11.24571343                
    -2.583924560        -2.961265983        0.2604714996                
    -7389.016254         9448.367212         16953.97961                
Si              69                                                      
    -4.632767419        -3.246409719        -14.03565022                
    -1.601443648       -0.7921224461E-01    0.7348020394                
     2039.088938         15997.98340        -3770.409150                
Si              70                                                      
    -7.695567300        -3.179351940        -13.68491345                
     5.315575691       -0.6707782424       -0.8960984446                
    -17887.51684         7347.450430        -17311.12880                
Si              71                                                      
    -8.532647979        -2.319898364        -10.85923376                
   -0.6224850508        -1.465418545        -4.127393928                
    -8835.147373         4046.890062        -254.0730191                
Si              72                                                      
    -6.052559483        -3.289094985        -9.298338837                
    -2.950739692         3.437817826         1.237557621                
    -1078.651409        -9827.579830        -8928.304313                
Si              73                                                      
    -11.46463383        -10.80753497        -11.40495012                
    -1.755367602        -6.541939164        -2.527981330                
     8629.694601        -10540.86473         6414.327621                
Si              74                                                      
    -13.63100137        -10.22057734        -9.307457144                
     1.992189845         2.043787441         1.504838105                
     6070.619879        -9281.815432        -901.1313189                
Si              75                                                      
    -14.70758234        -10.51497793        -19.62712083                
    -3.303799554         4.707524396        -2.430247395                
     9499.061169        -12307.29862         14285.46459                
Si              76                                                      
    -17.75873192        -10.71528790        -19.30951037                
     2.623258015         2.260303279       -0.4868759955                
     15053.44138        -16063.77516        -16146.24025                
Si              77                                                      
    -18.64090259        -10.34805185        -9.271175945                
     1.445752483        -3.581988454        0.6996998171                
     6114.778196         708.4116138        -360.8288298                
Si              78                                                      
    -16.19236488        -10.78445025        -10.91810209                
    -2.285970301         1.683373569        0.3503123482                
     8095.694248         10636.22063        -7754.333475                
Si              79                                                      
    -11.63808988        -6.195706429        -11.05926013                
     1.046065591         1.571649827        0.9245408081                
     4706.069701        -14619.30081         4607.645910                
Si              80                                                      
    -13.63198595        -7.170271238        -8.979712208                
     5.079910251         2.483592071        -4.884510605                
    -363.9482294        -6508.568033        -16249.77486                
Si              81                                                      
    -14.61059606        -6.114304477        -19.76233231                
    -3.680816381         4.768697591         2.029394922                
     19788.12852        -9096.409546         5696.148275                
Si              82                                                      
    -17.61644029        -6.076277825        -19.86842596                
   -0.1016854430         4.100124066        -3.565031363                
    -3743.243833        -8333.061259         4465.931801                
Si              83                                                      
    -18.63930986        -7.253960907        -9.257523736                
    -2.513703530        -2.193130069        -1.391771620                
     11415.79470        -3040.538657         1881.182912                
Si              84                                                      
    -16.14480052        -6.397229219        -10.79396384                
     1.083975025         1.382560075        -4.653723593                
     13880.13467        -1927.825626        -6481.821629                
Si              85                                                      
    -18.65359946        -8.203982141        -17.88328358                
    -3.124562573        -2.673278024         1.509441961                
    -10401.02518         4217.612559         11624.96171                
Si              86                                                      
    -16.27032283        -8.865974737        -15.88142459                
    0.7281147199E-01    0.5879204706        -2.467761791                
     742.1328540         7383.180652        -7012.097225                
Si              87                                                      
    -15.68186276        -8.469676375        -12.96892736                
     2.797296360         2.368203841       -0.2092060885E-02            
    -4144.841198         2173.740070         6098.675568                
Si              88                                                      
    -12.52894038        -8.356746265        -13.07525138                
     1.599370828         1.258940689        -1.611244800                
    -480.3027279         1098.385659         1775.146127                
Si              89                                                      
    -11.49152454        -8.929581168        -15.93298936                
    -2.348999587        -3.426599560        -1.910129101                
     12766.26526        -367.4964708         1664.101577                
Si              90                                                      
    -13.87940261        -8.311679113        -17.66670342                
    -3.042752987        -5.733391440        0.7002699388                
     4607.836100         21612.83688        -7030.836258                
Si              91                                                      
    -18.30257156        -12.95705840        -17.25414469                
    0.6683568816        0.1166172583        -1.431652323                
     10085.73331         4386.473977         6429.671709                
Si              92                                                      
    -15.82373147        -11.96572887        -15.68481516                
   -0.1846080099         1.174986491         3.441676038                
    -3991.097444         9817.109839         4031.849942                
Si              93                                                      
    -15.10302245        -12.86741724        -12.88705673                
    -2.389246653        -3.053883022       -0.6404732378                
    -6757.861587        -5814.900772         5409.871027                
Si              94                                                      
    -12.05614880        -13.11882791        -13.16540493                
    -1.165390499        -1.384654831        -7.163632641                
     6399.345004        -10290.73549        -10775.44773                
Si              95                                                      
    -11.34701077        -12.05217626        -16.02378255                
    0.7141555177E-01    -3.897100610         1.434073878                
     3588.378770        -18760.38722        -955.6634346                
Si              96                                                      
    -13.71571349        -12.79086526        -17.69573965                
     2.002353820        -2.810886710        0.5210886150                
     10486.40031         11617.26444         4793.047244                
Si              97                                                      
     8.652198231        -17.97438577        -11.18922960                
   -0.3574220410        -5.393149242        -2.325272946                
     16818.03105        -5238.929873        -2920.215708                
Si              98                                                      
     6.384076233        -18.66334673        -9.372698473                
    -3.389140283        0.1785806894        -4.717876683                
     6502.616264        -2234.243525         22609.86588                
Si              99                                                      
     5.224009623        -17.87226612        -20.14847485                
   -0.9145057732        0.9240681167        -5.046601819                
    -8398.192996         18574.82274         553.7106659                
Si             100                                                      
     2.263414907        -17.11342425        -20.30946699                
     1.835840982        -1.721201751        0.1563366056                
    -1913.191736        -12800.04444        -17168.93082                
Si             101                                                      
     1.669157638        -18.75019835        -9.544010185                
     1.480372300       -0.6249282441        0.2261720902                
     5228.767787         5617.804112         3492.925335                
Si             102                                                      
     4.145508517        -18.36084745        -11.29130134                
    -1.709960415       -0.9736388043E-01     3.580403676                
    -15118.50900         12948.66284        -1634.684572                
Si             103                                                      
     8.186678402        -3.104313971        -10.96876466                
     3.783942014        -1.036843834        0.7142650514                
    -4636.627704        -2466.414866         6481.731538                
Si             104                                                      
     5.883248218        -2.519542423        -9.030159070                
     1.704780521         1.948061651        0.8840561082                
     11427.87378         9826.123185        -3564.941776                
Si             105                                                      
     5.294729105        -3.214176907        -19.61719164                
    0.5482946269       -0.8563668380         1.306033761                
     1391.857309        -6651.445643        -246.9612116                
Si             106                                                      
     2.199343182        -3.246055977        -19.53366269                
    0.2854943203E-01    0.8710201405         3.002749805                
     1421.881179        -8639.907119        -6936.455696                
Si             107                                                      
     1.415658423        -2.317896920        -9.236394488                
    0.3681407181        0.5006032359         1.546212536                
     2581.352344         10212.92265         2539.774626                
Si             108                                                      
     3.697773719        -3.188026711        -11.10857661                
    -2.773097755        -5.194350875         1.195280304                
    -5240.754028         7757.072874        -5603.144549                
Si             109                                                      
     1.244746429       -0.9786793129        -17.79710888                
     2.019901727         2.241233779        0.2860088987                
    -5543.441683         10556.70607         5370.961011                
Si             110                                                      
     3.494524372       -0.4239605419        -15.85182071                
     6.078872526       -0.5198030602        0.1623553109                
     14361.00801         5759.110342         7393.873804                
Si             111                                                      
     4.258063804       -0.7863164959        -12.87423570                
    0.8441509931         6.308285839         3.801166641                
     5166.244126        -1120.630678        -15656.12131                
Si             112                                                      
     7.395736310       -0.9068978388        -12.88993516                
    -3.811803899       -0.4825327427        -1.378790847                
    -5809.949481         14668.74700        -4728.977051                
Si             113                                                      
     8.334445077       -0.3901268062        -15.74855458                
    -6.222519946         3.552527655        0.6421168800                
    -9669.943357         6982.206008         433.2488371                
Si             114                                                      
     6.026864829        -1.190864953        -17.55441816                
     4.927895341        0.4764206074        -1.522205370                
     12261.08614         2169.874704         1950.091124                
Si             115                                                      
     1.220213924        -16.14468276        -17.64633985                
    -1.438620392         3.943084880         4.012713600                
    -9212.777048         13246.00793         1574.625324                
Si             116                                                      
     3.584575352        -16.90906137        -15.95437947                
    -2.104543231         2.145952908        -4.613795310                
     14172.22155        -8035.251902        -4217.603147                
Si             117                                                      
     4.639636580        -16.04328318        -13.17948950                
     4.168371953        -1.749292970         2.621199174                
     7102.995473        -1319.224052        -9511.305953                
Si             118                                                      
     7.750079507        -15.95090022        -13.24481387                
    -3.996951682         1.887016725       -0.1208643396                
    -3744.120962         6873.679559        -6700.203423                
Si             119                                                      
     8.703995865        -16.89304895        -16.09679900                
     2.297640722         4.761239516         3.898720643                
    -10685.88134        -8654.506392         12033.48414                
Si             120                                                      
     6.149856275        -16.15966276        -17.75708271                
     4.108000366        0.4092500137        0.7747741428                
     2712.810509         7262.941430        -7832.377608                
Si             121                                                      
     11.30654102        -8.191793601        -15.63869105                
    -1.223242380         1.477001396         1.383626217                
    -5883.779089         10297.44546        -10893.26291                
Si             122                                                      
     13.52934518        -8.578973245        -17.70476888                
    -5.903550800        -6.859238310         2.594610476                
     4021.012575        -278.7136681        -142.6049482                
Si             123                                                      
     14.39916563        -8.499742040        -7.381674218                
     5.141152772       -0.3015674757        -2.859194735                
     671.0993618         9909.723401         6017.820474                
Si             124                                                      
     17.47841216        -8.376299315        -7.458809077                
     1.098092593         3.524161249        -2.013668058                
     5459.859421         21496.82625         22190.45832                
Si             125                                                      
     18.72572796        -8.694806262        -17.32908096                
    0.3896675194        -1.066743269        -5.487860984                
     16988.44063         5978.538309         9507.567079                
Si             126                                                      
     16.02921579        -8.093925961        -16.05169548                
    -1.433755992         1.803278703         4.648693132                
     11300.83348         1372.277098         3300.995397                
Si             127                                                      
     11.49146279        -12.79588876        -16.19273445                
     2.255791933         1.908892570       -0.2716546040                
    -3023.007725         3187.597394        -954.5582564                
Si             128                                                      
     13.58236770        -11.61923084        -18.15989378                
    -1.021379534        0.2701183746        -1.016969830                
    -16583.95361        -1833.463404        -3725.232384                
Si             129                                                      
     14.52601399        -12.92872030        -7.427921104                
    -1.312772916        0.2712500714         3.924959125                
     83.94349763        -3845.412926        -10144.54164                
Si             130                                                      
     17.60873107        -12.86178004        -7.607884841                
    -2.848052340        0.5565792416         1.900843925                
     8386.633060         7728.075674         12310.81877                
Si             131                                                      
     18.73529538        -11.80609428        -17.27975361                
     6.466245889         6.733518587        -3.131045476                
     4276.087968        -6083.885240         1755.326999                
Si             132                                                      
     15.88708347        -12.73085835        -16.52922885                
    -2.226662674         2.816203442         2.826482354                
    -3084.948078        -7906.755858        -838.3047077                
Si             133                                                      
     18.33905874        -10.54676656        -9.466333454                
     4.232961712       -0.9067921409        0.9260900287                
    -3870.530410         11688.04352        -1696.857458                
Si             134                                                      
     16.13955263        -10.17434567        -11.53399914                
   -0.9107209031        -3.171302776        -4.099599135                
     4038.119732         19712.80476        -9820.137518                
Si             135                                                      
     15.41210724        -10.66508056        -14.37955979                
     1.264735187         1.159515223        -1.636433416                
     6218.772412         1344.006519         6807.077032                
Si             136                                                      
     12.32428120        -10.60824896        -14.13201313                
     3.485153306        -1.208122443        -6.093805433                
     11113.86051        -20174.42335         1937.036826                
Si             137                                                      
     11.39078603        -10.19453755        -11.23110017                
    -3.173872249        -2.545237168        0.6551105954                
    -5918.817975        -3071.274074        -5427.678641                
Si             138                                                      
     13.91033468        -10.72727653        -9.490612622                
   -0.3288820497       -0.5558283314E-01    -5.684958616                
    -6683.978844         1008.740869        -14171.45109                
Si             139                                                      
     18.18915609        -6.070228462        -9.398903132                
     3.386280152       -0.5757229497        -1.355097001                
     3244.569831        -18367.46304        -7845.484474                
Si             140                                                      
     15.89637321        -7.024788128        -11.33289019                
     2.521761512        -3.337192362         4.906674240                
    -8278.770149        -1934.487276         2041.920975                
Si             141                                                      
     15.21045575        -5.938927320        -14.04262879                
     1.387110983        0.8693879111         3.400089356                
     1173.663659         13621.59822        -1899.436335                
Si             142                                                      
     12.12470025        -5.895724443        -13.82040556                
    -1.476006263        -2.301432890        -3.339484618                
    -2645.107532        -20148.57309        -545.5493635                
Si             143                                                      
     11.09868785        -7.084546338        -11.08269353                
    -3.408215251        0.4554146146        -1.000729665                
     18555.85094         3195.035587         5359.084948                
Si             144                                                      
     13.51798723        -6.340580943        -9.346815913                
     1.415598231         1.664102795       -0.5576940264                
    -713.5435761         7588.275753         6273.192003                
Si             145                                                      
     11.29491221       -0.6817654674        -15.88843826                
    0.2654996436         1.285536209         1.284412673                
     12914.28302        -16077.52908        -13471.65681                
Si             146                                                      
     13.49402173       -0.4323757281E-01    -17.93861064                
    -3.983300724         1.865883462        -5.210788392                
    -1096.756061         10654.36266         8992.168472                
Si             147                                                      
     14.38471381       -0.9348392686        -7.614016119                
    -1.682361931         1.583189952       -0.6391026135                
    -14373.39237        -992.9526505         12236.58909                
Si             148                                                      
     17.49376655       -0.9315422785        -7.423192193                
    -5.073280398        -2.359472717         1.377109423                
    -4141.229947        -397.4767491         4562.318569                
Si             149                                                      
     18.30581289       -0.2792262757        -17.66589599                
     5.535821149       -0.7570608058         1.543389681                
     5659.569852         8833.421981         578.3564848                
Si             150                                                      
     15.83441934       -0.4869090156        -15.91180495                
    0.6365922292        0.7309790347         4.683388692                
     3762.758378         4281.225153        -3723.470240                
Si             151                                                      
     11.57405242        -15.83910071        -16.21567933                
     3.021640868        -1.486107175         2.538275564                
     1351.545018        -17629.35864        -10852.29833                
Si             152                                                      
     13.73212083        -16.72171570        -18.29819806                
     1.368615498       -0.6095993409       -0.5816115682                
     4421.115731        -12196.22510         14185.80318                
Si             153                                                      
     14.66430881        -15.97678910        -7.316761743                
    -3.119491573         2.042784150         3.557959661                
     5655.409546        -16723.10126        -1638.475625                
Si             154                                                      
     17.80570933        -15.88479505        -7.366507818                
     7.316357894        0.2348081769        -1.458349715                
    -15133.70120         16901.27276         2184.723578                
Si             155                                                      
     18.76789867        -16.20438496        -17.90944960                
     2.770661533         2.772688272        0.3772229585                
     12303.48036        -26211.64975        -1944.810825                
Si             156                                                      
     16.08957036        -15.78431502        -16.38803931                
    -6.525246289       -0.3052659016        -1.964790852                
    -1250.480287         4362.659353        -15682.77741                
Si             157                                                      
     18.90014864        -17.79439278        -9.460237472                
     1.050716170        -1.453419913         4.929334239                
     12958.12646         8435.654532         252.8481685                
Si             158                                                      
     16.45350283        -18.23409414        -11.25840484                
    -1.118563471        -2.268365780        -2.815454711                
    -3171.222201         477.1951359         7136.502561                
Si             159                                                      
     15.76695280        -17.60055179        -14.04276569                
     1.030203450        -1.922453996         4.436143230                
    -18810.84052        -6711.446576        -12835.05467                
Si             160                                                      
     12.63311055        -17.87750376        -14.14186863                
     1.090778281        -4.140032344       -0.1639617617                
     421.2115613        -233.9106416        -6352.451938                
Si             161                                                      
     11.64498550        -18.47358045        -11.30196469                
    -10.30141704        0.2557330021         4.368362985                
    -2188.994501        -1298.686828        -5480.023645                
Si             162                                                      
     14.01860936        -18.06183754        -9.484766004                
     5.236531763        -3.286446172       -0.6162673722                
    -7915.955409        -3258.978213         16375.70690                
Si             163                                                      
     18.22125687        -3.065828142        -9.499064883                
    -2.940872498         3.749425261        -3.906093523                
    -16768.00500        -2682.954888        -760.1699513                
Si             164                                                      
     15.97616007        -2.076028485        -11.33972742                
    -1.623981039       -0.7371816473         5.297545515                
    -29360.08789         19610.51186        -8662.075103                
Si             165                                                      
     15.11227209        -2.825693902        -14.11081524                
    0.6496446500        -2.729144244       -0.7017694752                
    -15628.23033        -3767.679052        -17456.12067                
Si             166                                                      
     11.96881325        -2.977357593        -13.98408408                
     1.710291843       -0.8698828757       -0.2926504991                
    -1051.409568         12474.62418        -22244.68079                
Si             167                                                      
     11.11622659        -2.137834834        -11.20373378                
   -0.7248260389       -0.1115436236        0.2507001984                
     255.5226418        -9347.858704         13517.76184                
Si             168                                                      
     13.67146802        -3.154186253        -9.605955092                
    0.4179856186        -2.187703054         1.175393122                
    -16050.91470        -5564.505601         13713.77705                
Si             169                                                      
     8.375209776        -10.68731222        -11.24647679                
    -7.456661093        -1.126840902        -2.617312443                
     1240.947604        -1153.468331         6537.730752                
Si             170                                                      
     6.233633500        -10.05183284        -9.162111575                
    -5.177345788         3.223765195        0.4466059972                
    -11549.42219         5015.569832        -7216.223961                
Si             171                                                      
     5.486587645        -10.87723917        -19.37694277                
   -0.5100065585        -4.406141153         3.869147024                
    -6169.829091         1811.498048         9260.898902                
Si             172                                                      
     2.340114258        -11.12145095        -19.75366068                
   -0.2688178018       -0.4658507170        -3.134604829                
     17219.67686         12656.14573         5131.660137                
Si             173                                                      
     1.370661458        -10.25783558        -9.202850127                
    -3.673986134        0.4245865106        -2.609331965                
    -5772.217766        -247.7908098        -14518.22557                
Si             174                                                      
     3.795927825        -10.90293058        -10.87403515                
    -5.086192541        -2.985991248        0.1286556141                
     10548.15678        -2092.486919        -8736.000121                
Si             175                                                      
     8.207931048        -6.151740127        -11.06525771                
    -5.208743634         2.301430647         6.068029356                
     5358.312864        -10998.30756        -9235.694585                
Si             176                                                      
     6.032274534        -6.888693046        -9.135019487                
    -5.909415382        -2.777887956         1.239538985                
    -20985.42777        -9192.542939         5899.227051                
Si             177                                                      
     5.280172916        -6.262090916        -19.77290482                
   -0.8014126649        -2.650585870         4.782009797                
     377.2692920         8528.652781         8228.478158                
Si             178                                                      
     2.273159501        -6.348258660        -19.75620103                
     3.487510109         4.873074150        0.6218648257                
    -10207.89732         4576.329560         8669.396816                
Si             179                                                      
     1.242999435        -7.062074817        -9.325460708                
     2.875102434        -1.964802368        0.2942699954                
     20741.07861        -8224.698238        -1620.118137                
Si             180                                                      
     3.662755620        -6.093460824        -11.06398505                
   -0.5144550699         1.422050019       -0.5157944820                
    -11858.58250        -5849.126861         8035.893589                
Si             181                                                      
     1.501057593        -8.717585852        -17.91081280                
    -1.544347307        -4.583135513        -4.121402621                
    -1704.099752         6316.848640        -7683.646769                
Si             182                                                      
     3.631075861        -9.253327032        -15.77102540                
    0.1230448296        -1.839407754        -2.595915527                
     15391.19886         5439.166693         9040.710343                
Si             183                                                      
     4.327945579        -8.465630665        -12.84313072                
    -1.401282991        -4.445040418        -4.901144614                
    -12506.98948        -8267.903897        -370.6888143                
Si             184                                                      
     7.442609295        -8.318195011        -13.08717975                
    0.8741687813         4.996781405         1.844505142                
    -12653.77473        -16270.12759        -5218.815507                
Si             185                                                      
     8.353117943        -8.843984719        -16.01288155                
     4.265974092        0.9388268829        -3.942287321                
     3946.064358        -1293.286410        -1985.001484                
Si             186                                                      
     5.918712390        -8.314975331        -17.64685294                
    -2.528926805        0.4920857729         2.087072897                
     4777.392990         9641.816456        -3286.999008                
Si             187                                                      
     1.194390624        -13.05053659        -17.66624095                
     1.378910869        -1.017155517       -0.9872835810                
     2395.852031        -10145.04761        -3643.245683                
Si             188                                                      
     3.513978511        -12.40801987        -15.72621534                
    -5.355431244       -0.1317066911E-01    0.4365355602                
     10315.52264         3198.527701        -14672.38394                
Si             189                                                      
     4.461737638        -13.06237087        -13.00382530                
     4.723086556        -1.990357556       -0.4488561310                
    -5444.812891        -3783.476639         7610.127598                
Si             190                                                      
     7.549096097        -12.86607520        -13.09085858                
   -0.8919702984       -0.5267463964        -8.240184538                
    -12400.48436        -7858.291259        -9873.845780                
Si             191                                                      
     8.503990232        -11.97562873        -15.91651281                
    0.3579856826       -0.8616880079         4.890909824                
    -1004.188794         3309.093563         17099.14747                
Si             192                                                      
     6.111796529        -13.14462606        -17.36944240                
     1.218507326        0.1729065175         1.410431255                
    -1380.371546         2620.134609        -11844.68266                
Si             193                                                      
    -11.63018093         1.454227161        -10.82758438                
    0.6911479332         1.525838608        -5.591036754                
     135.0459783        -2588.820314        -9196.598084                
Si             194                                                      
    -13.76807163        0.6771417789        -8.956176344                
    -1.656647240        0.4492312276       -0.3017879351                
    -3492.237364        -12546.82979         12050.00139                
Si             195                                                      
    -14.67911740         1.264959341        -19.19721614                
   -0.9860556822         3.181939976        -4.686150083                
     9804.049834         2530.627624         20785.00007                
Si             196                                                      
    -17.76655326         1.258044131        -19.33707481                
    -1.370599682        -6.677592582         5.467459458                
     6190.526392        -356.4458622         13692.82695                
Si             197                                                      
    -18.55473685        0.5686879663        -8.917688419                
   -0.2002088153        -1.228703734         2.977637823                
     9491.073954        -80.52129230        -6787.519265                
Si             198                                                      
    -16.21939267         1.098001755        -10.84677778                
     2.856330503         1.527408187        -1.536645271                
    -1694.455418        -2888.815527         3381.888590                
Si             199                                                      
    -11.76278063         16.47712399        -10.70698268                
     3.861355994         2.634545631        -2.281642637                
     8504.117350         25862.82185         7586.211109                
Si             200                                                      
    -14.01794769         17.27523876        -8.878591020                
    -2.487380429        -3.528388117        -1.475156347                
    -3164.260282        -9995.693539         5644.972042                
Si             201                                                      
    -15.03096784         16.39578002        -19.23155604                
    -3.056830683       -0.7962477760        -1.115912842                
     18480.36290         10527.09999         1849.076452                
Si             202                                                      
    -18.05468738         16.37360569        -19.17039585                
     8.772439404        -1.959510481        0.8398329329                
     1244.985138        -13717.87389        -16945.85603                
Si             203                                                      
    -18.99761766         16.74973290        -9.225824601                
   -0.3604717613E-01     3.751434322        0.3755873489                
    -1219.344932         719.8264381        -4483.336440                
Si             204                                                      
    -16.35716402         16.31460427        -10.79793708                
   -0.2790804013         1.722730410        -6.935316427                
    -14774.81478         10183.15093         16709.26384                
Si             205                                                      
    -18.93293697         18.18018992        -16.88113145                
    -1.966503208        -1.610164590        0.7559300930                
     13910.79118        -5789.234310        -12907.45732                
Si             206                                                      
    -16.27129600         19.13070899        -15.59779173                
    0.6520046328       -0.2473937667        -3.033072676                
    -2135.649599         8330.851883        -3329.146499                
Si             207                                                      
    -15.75185979         18.59895532        -12.60686332                
     1.920728775        -3.219447993         3.724177788                
     2819.301838        -7049.510541        -19975.19447                
Si             208                                                      
    -12.63686620         18.84697458        -12.49121833                
    -1.307565371        0.9503498670       -0.4465802584                
     296.4160344         5311.361922        -5713.045694                
Si             209                                                      
    -11.74225260         19.43847119        -15.51917985                
     1.002062058        -1.384440829       -0.4265371183E-01            
    -6206.710568        -4730.255878         20171.89683                
Si             210                                                      
    -13.82907890         18.55590162        -17.44369980                
    -3.110096089        0.5775827644        0.9979477795                
     2190.086992        -56.79175087        -5296.191364                
Si             211                                                      
    -18.64309061         3.397034383        -17.31567221                
   -0.8926743485        -4.203262746        -3.490009373                
     3431.338133         7658.406847         2509.565406                
Si             212                                                      
    -16.53316053         2.435822579        -15.50762708                
    -5.563590996        0.9494416944         4.089355647                
     21312.44774         27115.33056         18327.84846                
Si             213                                                      
    -15.51531263         3.330534899        -12.69552291                
    -3.558771242         1.985090366         1.634985559                
     4774.725518         8457.709137        -25081.22915                
Si             214                                                      
    -12.40323748         3.686768006        -12.75720706                
    -2.452259807        -3.983763544         1.699353457                
    -275.7764319        -10322.37279        -1325.365116                
Si             215                                                      
    -11.57905590         2.757250699        -15.60948057                
    -2.866191336        -3.519095574        -1.314311484                
    -8157.489774        -154.7928148         1730.517886                
Si             216                                                      
    -14.12582957         3.599100857        -17.25998927                
    -2.369467519        -2.989136076        -2.923230106                
    -909.4169282        -1153.337706         9304.077262                
Si             217                                                      
    -8.849326153         11.15018028        -15.55777386                
    -1.381487185         1.199015488        0.8076258455                
     6758.613125         10396.58441        -8535.695534                
Si             218                                                      
    -6.470670607         10.66647267        -17.56271924                
    -2.004597072        -1.875222289        -8.669809437                
    -3422.834719         11152.25561        -7187.461631                
Si             219                                                      
    -5.878306143         11.08206943        -7.094826732                
    -2.450593819        -6.794730996         1.771443945                
     1836.305419         2092.153433         4629.107890                
Si             220                                                      
    -2.799645029         11.34982891        -7.219526561                
    0.9367800461E-01   -0.4416215141         1.950791591                
     3265.413481        -2354.128036        -6128.303578                
Si             221                                                      
    -1.673927035         10.64363346        -17.69389574                
    -7.147405260       -0.3143678098        -1.380471829                
    -1093.450178        -5328.021807         2530.178603                
Si             222                                                      
    -3.990587838         11.42034620        -15.86914934                
     2.534724625        0.7672689313E-01   -0.8366261539                
     10415.36685        -186.4205227        -3170.305206                
Si             223                                                      
    -8.668786055         6.690362529        -15.82329208                
    -2.062712682        0.1953292680       -0.1192769671                
    -12610.55519         777.5981953         14130.28581                
Si             224                                                      
    -6.504243381         7.645716737        -17.77854634                
     1.582076714        0.1900704401        -5.572299945                
    -4364.253316        -35196.19719        -14218.44186                
Si             225                                                      
    -5.568433647         6.682219079        -7.318926216                
    -5.841015457       -0.6523098451         6.316077155                
    -5840.684285         1158.770134        -8017.653343                
Si             226                                                      
    -2.508448096         6.628847591        -7.254420056                
    -3.146001691        0.9102395045        -4.705204052                
     11793.36329         18518.87139         11475.15412                
Si             227                                                      
    -1.609945682         7.510148289        -17.53822647                
     1.496998078         1.532079491        -1.434357014                
    -3213.200344         12549.88962         3542.161250                
Si             228                                                      
    -4.140079801         6.562625924        -16.07007138                
     2.202767136        0.6568740829         1.452860274                
     4667.992568         21339.22076        -5630.212145                
Si             229                                                      
    -1.822967295         8.987937152        -9.139095661                
    -7.259584639        -2.709801287         3.164040637                
    -2788.567943         3814.292847         24930.27785                
Si             230                                                      
    -3.884021881         9.506262594        -11.18423692                
     2.535161335        -1.271169051        -3.487969230                
     386.1200555        -9516.753908        -1590.716431                
Si             231                                                      
    -4.699557291         9.003638019        -14.15464990                
     2.446008858       -0.4806875380         4.418274480                
     12983.24676        -18003.83537         1231.544090                
Si             232                                                      
    -7.828055555         8.812781280        -13.90170868                
    -1.529346939       -0.6983959030        -4.087445446                
     23706.94642         817.1182793         6192.438948                
Si             233                                                      
    -8.685533005         9.442975103        -11.02877562                
    -4.975569229       -0.5228620587        -2.304874465                
    -8640.345984        -12983.96051        -4521.781618                
Si             234                                                      
    -6.250965434         8.892517020        -9.278436139                
    -4.812344917         3.807204016        -1.197907289                
    -15611.44552        -865.7226713         1488.663811                
Si             235                                                      
    -1.802394744         13.43917043        -9.182408191                
   -0.5354148197         2.067829058         1.724951707                
     16370.61190         10221.88473        -247.3645457                
Si             236                                                      
    -3.932187879         12.47589886        -11.04030005                
     2.491113701         1.637906589        -5.562096166                
    -13332.01831         19014.48219        -11164.89820                
Si             237                                                      
    -4.782055178         13.57659106        -13.86744653                
    0.5642441370        -2.970224934        -3.424638833                
     2580.081215        -9914.202059        -500.6107720                
Si             238                                                      
    -7.920744888         13.48941288        -13.82823231                
   -0.5523397208        -3.645514336         3.280060696                
     6337.956849         4538.442658        -7986.535320                
Si             239                                                      
    -8.877519279         12.57433952        -10.99910754                
   -0.5651508836E-01    -5.386260264         4.566808865                
     3122.760033        -12371.03025        -3643.275964                
Si             240                                                      
    -6.432526107         13.10487090        -9.180715062                
     3.430091203       -0.7653756724        -3.003873622                
    -2951.196005        -5539.214275        -8491.674752                
Si             241                                                      
    -8.786960977         18.87363258        -15.50978274                
    0.6414243284         3.060613474       -0.3910196581E-01            
     754.6508941        -2677.238782        -428.4332018                
Si             242                                                      
    -6.898867111         18.51652453        -17.96044172                
     3.131853016       -0.9898326997       -0.9243027467                
    -16544.61931        -4016.067337        -6969.659042                
Si             243                                                      
    -5.791302623         18.36976607        -7.372375251                
    -5.645763940        -1.970349909         2.986111931                
     6105.740383         27922.92559         19490.18835                
Si             244                                                      
    -2.749309688         18.71281848        -7.119293040                
    0.7662752842         2.338438463       -0.5204056452                
     2258.502730        -12341.65896        -7278.636104                
Si             245                                                      
    -2.123190468         18.43788020        -18.43197548                
     2.851733098        -5.022991175        -4.027403145                
     2384.840222         1270.464475        -3085.508182                
Si             246                                                      
    -4.401835282         18.46635286        -16.41788960                
    0.1575776211       -0.5030727683        -3.931752227                
     12076.02606        -11921.00058         10523.25125                
Si             247                                                      
    -8.722164133         3.638935226        -15.78208783                
    -2.374855270        -1.159426915         1.404968114                
    -3667.035593        -1443.622324         4309.233201                
Si             248                                                      
    -6.566193222         2.681638414        -17.75875247                
    -7.910625300        -2.022669251        -4.398522202                
    -1958.617420        -53.80326737        -17016.95413                
Si             249                                                      
    -5.605836555         3.621647105        -7.156561130                
    0.8894368659         3.516827402        -2.978185534                
     4853.807080        -10250.72918        -16106.52804                
Si             250                                                      
    -2.477996474         3.625314928        -7.261029439                
    -5.002494916        -4.067415600         2.307727457                
    -1390.075371         6842.980468         12897.77187                
Si             251                                                      
    -1.692508610         2.818712655        -17.78844462                
     3.857111271        0.2281267671        -1.184969167                
     6587.342433         2661.454285        -17235.94143                
Si             252                                                      
    -4.061299622         3.585486175        -16.03225881                
   -0.2901334855        0.7824202991         1.932845368                
    -5072.902784        -4634.061279        -10459.50794                
Si             253                                                      
    -1.576209772         1.377432186        -9.138254262                
   -0.6901114856         1.014704071        -6.009420594                
     3686.547309        -12410.03458         2826.988196                
Si             254                                                      
    -3.766596589        0.7641304144        -11.19483002                
     4.786315036        -1.461919838        0.1274597523                
    -17054.08665        -13221.21154         6590.209185                
Si             255                                                      
    -4.679321389         1.381519591        -14.06516565                
     3.701129565         2.003436467        -2.342163405                
    -863.9915983        -14634.58569         15959.26984                
Si             256                                                      
    -7.742556082         1.453908924        -13.87975495                
    -1.918680873         4.577431900        -4.319381037                
     10918.85679        -8175.397197         6578.124201                
Si             257                                                      
    -8.615216386        0.8096388225        -10.98106806                
    -3.712017338        0.1629356701        0.2010428982                
    -10913.44302        -3267.592558        -1377.091090                
Si             258                                                      
    -6.253194856         1.573338219        -9.418037815                
     3.113497222        -1.725114007         6.466879836                
     7045.119374        -2009.773417         9640.480023                
Si             259                                                      
    -1.755789713         16.53499281        -9.278648587                
    -5.326923653        -1.356227447       -0.6368578599                
     4101.422273         10174.77600         11674.09433                
Si             260                                                      
    -4.104809743         17.32444757        -11.03423223                
    -2.635238271        -3.819008367        0.5244295088                
     2265.951925         6870.722380        -23199.96433                
Si             261                                                      
    -4.873412156         16.54751717        -14.01533150                
    0.5424005202         2.055838069         1.900868024                
     2034.337907         10139.31694         7810.800793                
Si             262                                                      
    -7.977475227         16.52107401        -13.76236218                
     2.321962331        -2.940811518         2.205234256                
    -2223.412532        -9806.846104        -24354.65264                
Si             263                                                      
    -8.739742271         17.13605923        -10.87297126                
     2.078685096         3.534292114         3.413357059                
    -2269.806442         22646.72013         12172.82246                
Si             264                                                      
    -6.355307945         16.15859228        -9.308896540                
    -3.812598882        0.1849970088         2.952042351                
     15938.66705        -5335.700916         1367.404565                
Si             265                                                      
    -11.64636860         8.896258293        -10.88757236                
     1.231499963         2.055362820        -3.130925822                
     1838.896475         16528.40816         5529.565912                
Si             266                                                      
    -13.79294437         9.492274332        -8.860342614                
    -2.213030233        0.6392164779        -2.290914125                
     14162.70176         9488.673246         7025.807144                
Si             267                                                      
    -14.65241193         8.692806819        -19.11299847                
    0.7833774600E-01    -4.135830374        -1.838791772                
    -24160.11797         21538.43428        -16115.35665                
Si             268                                                      
    -17.76850841         8.546939613        -19.25660071                
   -0.2378434248        -7.568889195         1.566747586                
    -6372.527153        -920.7548512        -5394.011172                
Si             269                                                      
    -18.70696945         9.116455007        -8.795847767                
     2.843056950         2.974463184        -2.095562009                
     11233.03563         172.1258376        -20813.54163                
Si             270                                                      
    -16.18285287         8.608167195        -10.63720558                
   -0.4343585235        -2.417356960        0.8180605315                
    -4908.207337        -14046.86398         2653.730902                
Si             271                                                      
    -11.86551676         13.45885853        -10.83281057                
    0.3975248226       -0.1255384874        -1.474527980                
    -5668.830412         7089.525144        -5152.857416                
Si             272                                                      
    -13.90917248         12.64474454        -8.732338130                
     2.254407409       -0.6895028131        -2.188973842                
    -5177.530156        -2927.471554        -330.9846934                
Si             273                                                      
    -14.89325597         13.38666722        -19.53994364                
     1.461658506       -0.1147480067         3.208582271                
    -940.7643600        -354.0896493        -6112.474103                
Si             274                                                      
    -17.94906889         13.32341690        -19.52604411                
     5.495757875        -3.809729946         1.905563433                
    -3401.222964        -21947.33566         10773.96320                
Si             275                                                      
    -18.78260081         12.25155065        -9.033779511                
     1.391420664         1.545546317        -3.740206925                
    -9163.680367        -8614.119744         18256.46127                
Si             276                                                      
    -16.39450164         13.34359071        -10.56338175                
   -0.6255073740         1.916399621        -1.738467281                
     2872.702191        -4845.180422        -4488.433834                
Si             277                                                      
    -18.61879491         10.93431769        -17.50282593                
    -1.084425572        -8.323391973       -0.8705874846                
    -23433.34947         7493.188583         6125.872660                
Si             278                                                      
    -16.47657254         10.62310886        -15.43573759                
     6.406076736       -0.9218407182        -4.433840030                
    -16020.25231         5993.567057         6634.760015                
Si             279                                                      
    -15.74132417         11.03936409        -12.50266015                
    -3.076469031       -0.1561605179         2.128120920                
    -10661.47459         2106.998626        -15130.56116                
Si             280                                                      
    -12.67664602         11.21678130        -12.76056536                
    -3.073378776        0.6688447334E-01    -3.982015238                
    -3900.460716         5106.034595         7543.805594                
Si             281                                                      
    -11.78654913         10.64215709        -15.60236024                
    -5.226974495         1.741626274         2.680344613                
    -10196.34963         2821.260208        -11325.50130                
Si             282                                                      
    -14.23363461         11.28953160        -17.45853390                
    0.6885766764         3.860946944       -0.1265282412                
     1873.133990        -7719.985868         10186.07026                
Si             283                                                      
    -18.87282111         6.485098347        -17.28083381                
    0.9072515371         3.068179034        -1.414125925                
     10625.92842         2443.262524        -4930.860497                
Si             284                                                      
    -16.57902321         7.515156885        -15.45884121                
     1.431026795        -1.067359727         3.887847824                
     8606.562944        -8474.545935         2688.194613                
Si             285                                                      
    -15.68586792         6.408219265        -12.79993708                
    -4.091905261         2.839298141         1.281037558                
     3962.130739         3889.769796         8334.112570                
Si             286                                                      
    -12.63174335         6.657874494        -12.69172056                
    -4.465239077        -1.328850619         5.611680439                
     11868.38510         12381.87069        -262.8187958                
Si             287                                                      
    -11.66408083         7.515523627        -15.50010857                
    -2.579637401         5.362901320         2.526655673                
     2549.990381         5095.212440         9731.711267                
Si             288                                                      
    -14.14124839         6.550188074        -17.14700370                
    0.5250803009        0.2262072382       -0.1785147078                
     7149.542618        -11015.77567         12605.93294                
Si             289                                                      
     8.263562113         1.397271306        -10.94237573                
     3.483076629       -0.3991345228        -3.064701335                
     10858.03566        -1552.087670         1891.563779                
Si             290                                                      
     6.007153940        0.6974027063        -9.075918366                
    -1.078789820        -2.731589116        0.2187037498                
     12651.25754        -23855.94746         2859.241371                
Si             291                                                      
     5.493323451         1.353052728        -19.20536815                
    -1.832383331         1.059269329         1.052619410                
     2444.831087         7012.618856        -2228.449865                
Si             292                                                      
     2.397542012         1.441686940        -19.38596205                
   -0.4036421755       -0.8022451813        -1.989054155                
    -9271.185816         8285.900719        -2217.910863                
Si             293                                                      
     1.346471832        0.7741897048        -9.045691527                
    0.5052802702E-01     1.588088626         4.067925308                
     15444.81142         6508.447079         2362.468557                
Si             294                                                      
     3.689201867         1.504712301        -10.90969539                
     7.005916854         2.240046042        0.4795447360                
     1290.684693        -105.4973538         18604.15798                
Si             295                                                      
     8.117184823         16.49961304        -10.98335178                
    0.7738331779         1.339264458        -3.193625292                
     12305.60245         6632.308871        -1198.759491                
Si             296                                                      
     5.884208514         17.34727148        -9.082503959                
     2.140698684        -2.040524590        -4.196214877                
    -3664.334487        -21580.13764        -11709.63821                
Si             297                                                      
     5.326051923         16.48214572        -20.04816200                
     2.570950261        -1.105726058        -6.684693080                
    -3195.893828         1613.312632        -5642.198707                
Si             298                                                      
     2.234321661         16.35004742        -20.14037984                
     2.764150101         2.149744058         1.373065113                
    -713.7799932        -10959.35463        -2250.222965                
Si             299                                                      
     1.163443769         17.32243552        -9.145078947                
     5.465391546         1.443732199        -1.723293859                
     1208.555795         10349.85120         13386.52352                
Si             300                                                      
     3.419873773         16.54394052        -10.98057825                
   -0.9081380965E-01    -2.711746308         5.296428537                
     13007.15590        -8278.500379        -4772.917721                
Si             301                                                      
    0.9344403164         18.35549818        -18.18883400                
     1.276339065        -3.195549257       -0.2460718897                
     508.3054563        -6185.829850         3810.164758                
Si             302                                                      
     3.193484021         18.90202749        -16.13524828                
    -5.707079051         2.015521185       -0.5783527874                
    -14424.02438        -2582.001595        -17526.78478                
Si             303                                                      
     3.913521499         18.43126387        -13.29819779                
     3.804361334         2.115370818       -0.6725788358                
     13164.11057        -8381.077250         20039.70286                
Si             304                                                      
     7.060678711         18.52184970        -13.08954600                
    -2.541860155        -1.673386351        -2.743488857                
     2819.894203        -1839.230553        -278.9617130                
Si             305                                                      
     8.050184858         19.04179625        -15.92163877                
     3.155575024        -1.140769064        -1.368447836                
     13685.95059        -2028.246577         3716.155667                
Si             306                                                      
     5.696186328         18.60702499        -17.88768697                
    -1.823887194         5.197493100       -0.4871106242                
     17112.99769        -6812.311246        -5097.916291                
Si             307                                                      
     1.313735727         3.638017819        -17.51162731                
     2.295403032        -5.897533882        -1.491879041                
    -14873.22760        -5352.144056         1614.532637                
Si             308                                                      
     3.508388842         2.688448595        -15.67551718                
    0.4181473734        0.2725920599         2.328624593                
    -797.6632492         211.7004852        -562.7674682                
Si             309                                                      
     4.269885165         3.641704159        -12.91814236                
    -6.565019110        -4.950070792         2.100371237                
     13120.38543        -1254.735656         3713.264369                
Si             310                                                      
     7.422729701         3.673807490        -12.73622086                
    -2.388891484        -1.997430280        -1.347797778                
    -6006.550732        -5338.606967        -3087.257321                
Si             311                                                      
     8.301271987         2.753520258        -15.58681738                
    -1.365711798        -2.760045123        -7.479486465                
    -8608.763053        -13976.04380         4364.681244                
Si             312                                                      
     5.982995010         3.679301589        -17.26505945                
    -1.643502658        -1.113723112       -0.5543877262                
     4380.506419        -2818.121039        -16119.68162                
Si             313                                                      
     11.06446308         11.30796900        -15.52016155                
     2.517520129        0.4280781954       -0.1488680433                
     742.1668109         2748.485084        -2117.921561                
Si             314                                                      
     13.25202247         10.73343475        -17.60613125                
     4.916738628         2.422688061         1.103779027                
     10716.20214        -4191.765118         11665.57004                
Si             315                                                      
     14.24840416         11.51130609        -7.112368432                
    -2.555628037       -0.2056377594       -0.3587406850                
     938.1412903        -8166.924340         1341.262919                
Si             316                                                      
     17.26055059         11.52553915        -7.168356438                
     1.222939471        0.4685238690       -0.7691674633                
     6180.290101        -7676.152680        -5978.898586                
Si             317                                                      
     17.78692644         10.99916761        -18.14593572                
    -4.368835607        -3.636977401        0.5028957752                
     5070.533372        -18296.89406        -4732.808398                
Si             318                                                      
     15.77119290         11.46169771        -15.93393506                
    -4.525264427        -1.424820671         5.843018353                
     14282.68416        -5714.950905        -3430.801591                
Si             319                                                      
     11.04398952         6.845338508        -15.70114793                
    -5.789172777        -4.295327794       -0.3477236575                
     4754.826556        -10839.41625        -8038.157050                
Si             320                                                      
     13.22335462         7.560304168        -17.71449865                
    -5.689694751        -2.516802414       -0.8879362689                
    -16626.82268         1526.878250        -1884.475794                
Si             321                                                      
     14.14791464         6.885584985        -7.329455336                
    0.3402943767       -0.1474258659        -4.710560721                
    -21397.92579        -2610.776152        -5591.578555                
Si             322                                                      
     17.18317810         6.869239380        -7.213228577                
   -0.4140628039        0.6236834441       -0.6291209639                
     4367.897401        -9968.111431        -2583.676335                
Si             323                                                      
     17.73199920         7.903413464        -18.34695260                
     1.399580062         2.855031541        0.2621838275                
    -2442.948945         752.7167272        -291.3388059                
Si             324                                                      
     15.80546647         6.710974636        -16.26061201                
     3.001503893        -2.436300569         2.484412031                
     8890.967562        -3354.110496        -6740.890105                
Si             325                                                      
     17.99574690         9.111372546        -9.062354505                
     4.894364676         1.447355208        -1.127974543                
     5232.138556         15429.01276         2147.620343                
Si             326                                                      
     16.02148702         9.594497168        -11.28196684                
    -1.708491676        -2.734231129         5.620448470                
     5120.427075        -921.7954265        -1901.096648                
Si             327                                                      
     15.37585810         8.932643584        -14.24998779                
    -1.000567147        -3.642430515       -0.4225391147                
    -251.6955405        -3786.247484         13161.21717                
Si             328                                                      
     12.27112768         8.958301456        -13.85459581                
     1.463964117         2.285026394        -3.114995292                
     9336.584384        -18891.04991         1984.130131                
Si             329                                                      
     11.29136288         9.641400801        -10.98250426                
   -0.9015279304        -4.654794884        0.3959313793                
     23034.65872        -6142.208295        -422.1575148                
Si             330                                                      
     13.74453984         9.204178327        -9.257600835                
   -0.6732846805        -1.379068904       -0.7592318826                
    -5731.933671         3478.737414         3646.248310                
Si             331                                                      
     18.08435166         13.48237571        -9.280348672                
     4.236039310         1.300658013        -2.140560138                
     10004.26726         2132.758883        -11234.64544                
Si             332                                                      
     15.69986408         12.69605965        -11.08534114                
    -4.223521486       -0.7138239159        -1.714254499                
     11808.70145        -2280.937042        -14485.42157                
Si             333                                                      
     15.05705408         13.66186056        -13.93070266                
    0.7073233603        -7.298607686         3.081771602                
     5383.008241        -5667.721982         9515.546830                
Si             334                                                      
     11.99852117         13.63354159        -13.81311169                
     2.001374064        -3.760592155        0.3004116433                
    -7952.876322        -6148.385738         6197.506823                
Si             335                                                      
     11.02326825         12.66176699        -11.05898858                
   -0.5382177603        -1.383856800         3.460853359                
     6994.842591         7896.186973         2178.398434                
Si             336                                                      
     13.38712482         13.36286638        -9.301222419                
    -5.666484972        -2.524443223        -1.240970547                
    -8867.179306         7758.837194         6752.253309                
Si             337                                                      
     11.02448567         18.61262356        -16.29380262                
    -3.548777955        -4.596092925        -3.351720267                
     1800.725224        -5487.625866         16806.58385                
Si             338                                                      
     12.75915676         17.67480716        -18.53619125                
     2.323492139        0.7377638695         2.616911427                
     2823.478384         6917.344764         2241.624167                
Si             339                                                      
     14.63714072         18.59811445        -7.653305450                
     6.158627719       -0.3207891812       -0.3942442502                
    -7352.218201        -5280.782157        -383.2426855                
Si             340                                                      
     17.65431444         18.69055582        -7.606126933                
     2.273081176       -0.4186421580       -0.4924534410                
     7485.925508         6525.462644        -13190.29655                
Si             341                                                      
     17.57291134         15.53167998        -18.25724567                
     4.791029521        -1.097428199        -5.067593707                
    -14162.83237        -1987.247938        -4747.755565                
Si             342                                                      
     15.49623813         17.55682427        -17.08323994                
    -2.297502622       -0.5497504043         3.107500955                
    -11290.24709        -28692.87114        -9446.278210                
Si             343                                                      
     11.16916106         3.766687808        -15.80224742                
    -3.188312260         2.568726929        -3.326465898                
    -9300.994112        -3483.304178         3692.912385                
Si             344                                                      
     13.21205221         3.112427104        -17.88519873                
   -0.9254561723         2.463709324         2.240456155                
    -1497.666796        -21987.82361        -25858.80834                
Si             345                                                      
     14.30368067         3.783493209        -7.243468422                
     4.516639317       -0.7173806980         1.743445250                
     2021.424143         1840.570050        -1187.753354                
Si             346                                                      
     17.46075127         3.832600561        -7.315702503                
    -3.790918032         1.947749495         5.138238324                
    -3852.668500        -11558.75831         9792.547675                
Si             347                                                      
     18.36650033         2.751830876        -17.37376643                
     5.038810625         1.499655853       -0.4387279141                
    -2032.041853         5145.001663        -18527.77742                
Si             348                                                      
     15.72898141         3.598287874        -16.15781690                
    -4.213903122         5.598948030         3.102923461                
    -4556.469150         10577.84571         1092.649260                
Si             349                                                      
     18.48972222         1.524722413        -9.167218492                
   -0.4765727275        -2.685212510        -4.518972247                
    -17838.68515        -2325.658658         10120.92620                
Si             350                                                      
     16.07543826         1.073086421        -11.01787240                
    -4.890146678        -1.168428970         3.281077829                
     3131.320909        -3557.932343        -1760.167785                
Si             351                                                      
     15.29551560         1.749577607        -13.86265518                
     2.032448707        0.1604888491        -1.311553662                
     1485.745433        -6795.467739         2044.172165                
Si             352                                                      
     12.23510998         1.597312030        -13.99425349                
    -1.446752724       -0.8020040926       -0.5992167846                
    -1954.051965        -1351.841958        -4287.974962                
Si             353                                                      
     11.28191005        0.9894762497        -11.14344944                
   -0.4416272964       -0.5525678366        -1.474276248                
     247.6727924        -1245.940884         3578.440060                
Si             354                                                      
     13.67108186         1.618169719        -9.197000713                
    -2.982205719         2.859333032        -2.429778122                
    -760.7299389        -13440.56508        -13357.41513                
Si             355                                                      
     18.34317231         16.49621879        -9.691079023                
     6.627346631        -5.735321349        -5.998687503                
     8306.738589        -3488.453473        -10118.45401                
Si             356                                                      
     15.97454214         17.30596977        -11.47989233                
    0.1850605581        -6.926554989        -1.756173794                
     3468.472495         22201.43738         9022.038065                
Si             357                                                      
     15.10544076         16.73719908        -14.21551715                
     3.276950410       -0.1119624360         1.319421357                
    -15328.59431        -11583.66009        -7459.996754                
Si             358                                                      
     12.01433099         16.64082628        -13.96936110                
   -0.3250256181       -0.7672967477E-01    0.5514138589                
     284.8829971         2913.295118        -9216.720702                
Si             359                                                      
     11.15820982         17.42969783        -11.06518797                
    -2.400159655         2.380534660       -0.9000281912                
    -9488.558614        -5769.061809        -10010.66640                
Si             360                                                      
     13.73478784         16.39565766        -9.649687346                
     1.834604250        -1.430551580         6.148229213                
    -13077.41178        -4503.514334         12120.85021                
Si             361                                                      
     8.351965428         9.001815155        -11.18052484                
   -0.1792050773        -2.410363221        0.4435980438                
     7707.659311         2728.992822         7516.389778                
Si             362                                                      
     5.986377889         9.555447765        -9.211389422                
    0.7380380145E-01     1.656332870         2.369928897                
     2950.802186        -14494.96824        -9987.875729                
Si             363                                                      
     5.172917965         8.999350686        -19.44156114                
    0.3521099193        -4.226897360        0.2659494482                
     4570.094501        -16625.72142        -7815.982365                
Si             364                                                      
     2.120965162         8.843137721        -19.56621262                
     5.026713207         2.573607118         1.356323603                
    -8533.433185        -6475.040665         18915.31715                
Si             365                                                      
     1.172945977         9.618743881        -9.028624915                
    0.7054478707        -1.965794367        -2.792558375                
    -5728.608352         3367.150549         2088.200730                
Si             366                                                      
     3.418173783         8.758950157        -10.91409438                
    -3.712102211        -1.598069090         3.502837834                
    -2006.548977         19200.19155         7192.955214                
Si             367                                                      
     8.071735681         13.48669483        -10.92897182                
    -2.076077682        -6.019752359        -2.252492350                
    -805.4517808         3463.948247        -11319.60222                
Si             368                                                      
     5.954871479         12.68072838        -8.896681111                
     4.965769682       -0.1207261849        -1.282394765                
    -4259.220812        -8969.115152        -16358.12195                
Si             369                                                      
     5.389474944         13.48917025        -19.94382848                
    -3.925547612        -7.155118713        -7.291248382                
    -11539.74810        -16341.61088         12787.60602                
Si             370                                                      
     2.298760037         13.27687362        -19.95117493                
    0.1903291025         6.000393574         3.380582043                
     3105.845194         5832.419962        -6748.767397                
Si             371                                                      
     1.128607019         12.74025680        -9.129551414                
    -3.568112793         1.093282670         3.780082828                
     15044.61546        -19277.30623        -13032.34826                
Si             372                                                      
     3.602137705         13.58246196        -10.80784937                
     5.381890075         4.404854830         5.564308638                
    -8179.294272        -27697.71565         9597.151706                
Si             373                                                      
     1.253916170         11.34965209        -17.82699467                
    -1.198407910        0.8325100874         6.537191660                
    -4424.486125        -12361.07026        -3742.322268                
Si             374                                                      
     3.425717304         10.71207320        -15.88071064                
     1.148122314        -4.064440767         4.350549287                
     13161.75763        -1347.053311         18999.62272                
Si             375                                                      
     4.172950270         11.18094717        -12.85356658                
    -2.941734119         1.550780631         3.193330792                
    -15639.88556        -10298.29920         18669.77804                
Si             376                                                      
     7.217515578         11.34817028        -12.87050437                
     2.859400188         5.155624598         3.588201614                
    -5994.572562         9743.086893         5667.179422                
Si             377                                                      
     8.049201609         10.82521868        -15.73652088                
    -3.718475492         4.321688419         3.456801296                
     13359.54875         11707.53007         3181.970892                
Si             378                                                      
     5.857583228         11.42641476        -17.70592499                
    -3.063506931       -0.5067903906         1.972380522                
     9891.258148         18213.95555         5181.160760                
Si             379                                                      
     1.299014591         6.695250643        -17.44126935                
    -1.753258127         1.407315797        -5.116129754                
    -4264.632020        -7212.441460         1899.219264                
Si             380                                                      
     3.617583348         7.592106243        -15.72467391                
     1.967244815        -1.153339249         5.433062470                
    -11715.24751         5525.879334         9560.118979                
Si             381                                                      
     4.183103492         6.693359508        -12.86198937                
    -5.421324304         3.832349243         2.986253470                
     6178.483355         13554.29780         10011.16627                
Si             382                                                      
     7.281581436         6.717857129        -12.76971361                
    -6.349702287        -5.009259577         3.781729046                
     15744.59652        -13931.24471        -22002.55529                
Si             383                                                      
     8.090327769         7.702663836        -15.71532037                
     2.877686649         6.797448665        -2.680599163                
    -1519.685743         6321.524538        -1847.320347                
Si             384                                                      
     5.936426213         6.675747448        -17.52088842                
    0.9080286783         8.211657636        -1.333183890                
    -9878.899366        -672.9674469        -20679.97516                
Si             385                                                      
    -11.45068948        -18.58099109         2.314935828                
    0.5501485902        -1.776211670        -4.920290974                
     3502.009003        -8254.126488         2083.620462                
Si             386                                                      
    -13.78083391        -19.17923883         4.278830366                
     2.107367936         1.325652016        -1.066683928                
     4441.131582        -7947.589560        -3142.660152                
Si             387                                                      
    -14.21384589        -18.48012703        -5.990669484                
    -3.094891215         1.678156766        0.2210672950E-01            
     3977.385625        -14894.74912         1878.807385                
Si             388                                                      
    -17.26592787        -18.98161439        -5.990621349                
     1.296398505         8.109851457        0.7781998838                
     22485.31176        -1931.423743        -18364.17708                
Si             389                                                      
    -18.62761851        -18.81656645         4.444555122                
     2.273584791        0.4961725561       -0.4020633838                
     14611.74936        -6031.563930         3850.374557                
Si             390                                                      
    -16.26627733        -18.65600311         2.500846997                
    -1.970131073        0.6591383163        -1.761719356                
    -7350.083020        -767.6076043         7588.935368                
Si             391                                                      
    -11.57280819        -3.609485878         2.180410714                
    -4.360849358        -3.228131225        -4.902065891                
    -5303.713941         3166.280087         22875.01813                
Si             392                                                      
    -13.78513541        -2.838379183         4.217837124                
    -2.385495928        -1.730480172        -5.273693826                
    -4553.910809         13198.15094        -17577.46338                
Si             393                                                      
    -14.70531731        -3.386034376        -6.219961154                
    0.2722645478         2.873673768        -2.752670744                
    -982.8750413        -11632.97715         1873.768243                
Si             394                                                      
    -17.81661236        -3.582835832        -6.093072688                
    -2.104639772        -4.973413415        -1.541385939                
     4929.586239         22483.66883        -15812.74093                
Si             395                                                      
    -18.47842915        -2.705894949         4.120706401                
     1.425705720        0.1316435803        -1.122430939                
     4440.437888         9891.666990         4839.595230                
Si             396                                                      
    -16.16866083        -3.540293071         2.299739819                
   -0.3193067105       -0.9877877257E-02    0.9037364520                
     381.7284868        -9583.555047        -566.4678844                
Si             397                                                      
    -18.79074959        -1.216032887        -4.313532870                
     2.551495998        -5.094561680        -2.685818792                
     8785.560746        -6428.198292        -22462.81822                
Si             398                                                      
    -16.36474942       -0.6400118294        -2.503418008                
   -0.5463500264        -3.273754843         2.467899240                
    -2908.763716         20489.83139        -9894.753934                
Si             399                                                      
    -15.64600933        -1.400143348        0.2829164843                
     3.524141471         1.193667563         1.642454180                
     7670.585651         12574.58930         6605.571578                
Si             400                                                      
    -12.55045224        -1.480055227        0.4037390434                
    -1.119031479        -1.256637074        -1.135930351                
    -6021.106178         8537.298785        -12002.31502                
Si             401                                                      
    -11.52621222       -0.6279634254        -2.371189181                
   -0.1490736000         3.650722499         3.646369519                
    -6154.551259        -4197.993581        -2293.206800                
Si             402                                                      
    -13.84983828        -1.229954804        -4.227536092                
     4.509234831        -3.613547077         4.084678777                
    -1284.684342        -3689.564213        -2759.993126                
Si             403                                                      
    -18.35654060        -16.54240570        -4.560124849                
    -7.286600478        0.3061873505       -0.6206892656                
    -19653.23644        -7545.161762         5073.356932                
Si             404                                                      
    -16.24001789        -17.18461205        -2.537736142                
     1.499352989         3.315962496         3.553221740                
     2420.941901         1931.019474        -1076.001201                
Si             405                                                      
    -15.51398931        -16.54347122        0.3428781140                
     2.359752763         1.662586842        -5.792920936                
    -9936.011150        -531.2121681         3633.772526                
Si             406                                                      
    -12.40853811        -16.51901535        0.2707489132                
    0.4790130475       -0.7794602936        0.2798558098                
    -6472.095672        -238.3948284        -2077.441323                
Si             407                                                      
    -11.60826664        -17.33071566        -2.620982141                
   -0.3863395294        -2.070704608        0.7643120358                
     4088.654937        -26701.24776         3453.835517                
Si             408                                                      
    -13.84587053        -16.10977777        -4.168349129                
    0.3464236545        0.1267353605        0.3511708389                
    -6180.864585         11987.66179         965.4426372                
Si             409                                                      
    -8.489995986        -8.914050153        -2.255286366                
     1.064933505         1.240684602        -4.463262993                
     9270.659472         9636.378366        -4713.941457                
Si             410                                                      
    -6.121525223        -9.373588904        -4.282707624                
    -4.770829232        -6.196693581        -2.959402349                
    -9764.534479        -8264.432751         1900.567146                
Si             411                                                      
    -5.635377816        -8.828122542         6.163097762                
     5.627687337       -0.6052459166        -1.111739687                
     10184.39738        -2090.183181         264.7147891                
Si             412                                                      
    -2.409603992        -8.896660180         6.040331874                
     1.133958513        -1.058072258        0.4818746609                
    -5445.777783         4114.593698        -4417.205305                
Si             413                                                      
    -1.349221257        -9.336524396        -4.395700479                
   -0.3024346272        0.4016087339       -0.1186312555                
    -6541.884661        -1601.379183        -8234.990568                
Si             414                                                      
    -3.660670428        -8.776463139        -2.499963500                
    -1.066419190         1.801559255         3.194911788                
    -2653.322215        -1457.557916        -325.0500369                
Si             415                                                      
    -8.465713068        -13.49933944        -2.616730875                
    0.8619703319         1.109015711       -0.8901938311                
     7349.082202         7218.194831        -3155.778859                
Si             416                                                      
    -6.070147714        -12.53892168        -4.448140519                
   -0.4588738093        -2.017270763         2.895294026                
    -9624.927939         3641.585014         72.72366080                
Si             417                                                      
    -5.455598032        -13.33589982         5.885644319                
    -1.080598102         2.509857711        -2.628929520                
     9796.069702        -9885.603725         24235.80200                
Si             418                                                      
    -2.338871726        -13.52374549         6.059782464                
    0.1753562823         1.765119559       -0.8252957328                
    -4769.041567         22061.68232         4012.586609                
Si             419                                                      
    -1.318858856        -12.45212642        -4.387025291                
     1.227496736        -2.692098598         2.561011853                
    -14846.38091        -3258.400460         9449.453730                
Si             420                                                      
    -3.642038821        -13.33554943        -2.631284122                
     1.256728637         1.173311335       -0.7915164014                
    -77.20516700        -1110.444013         9059.400817                
Si             421                                                      
    -1.505071156        -11.22345070         4.243013549                
    -1.451729478         3.767750909         2.741305840                
     12407.20485        -17300.48356        -13594.33245                
Si             422                                                      
    -3.691729467        -10.58019752         2.243853698                
    -3.091170817        -1.013777188         3.163279772                
    -10551.25688         14741.29365         10234.78722                
Si             423                                                      
    -4.464381743        -11.17599077       -0.6221131373                
    -2.896627721         3.499152815         4.124807682                
     10151.42051        -1283.178672         7957.703610                
Si             424                                                      
    -7.565506809        -11.33812182       -0.5657651851                
    -1.482631616        -4.215272715        -2.028665467                
    -5573.049946        -5265.013680        -2120.515227                
Si             425                                                      
    -8.623392716        -10.67563793         2.283611903                
    -1.992073787        0.4507885675         1.111084642                
    -3669.605015         4324.629686        -3265.855586                
Si             426                                                      
    -6.297381600        -11.05323831         4.196167940                
    -1.449709568         1.682035172         1.711475717                
    -4674.468101         1446.915832         4538.629126                
Si             427                                                      
    -1.701241520        -6.619619854         4.017756803                
    0.5928446303         2.022915559        -4.772230272                
     20208.31873         4263.096713         13061.91598                
Si             428                                                      
    -3.814282092        -7.413152761         2.044851506                
     1.185779366         2.034843696       -0.1805625467                
    -3596.071401        -7378.295214        -8088.932151                
Si             429                                                      
    -4.654295044        -6.483393103       -0.7683711141                
    -1.411474770        -3.067719810         3.204387324                
     4729.649886         16884.72996         9731.786326                
Si             430                                                      
    -7.729453995        -6.489607502       -0.4848134699                
    0.8727436451E-01     4.318098230         1.615749183                
     1448.111001         11199.15686         5026.708888                
Si             431                                                      
    -8.689984954        -7.486607739         2.325059552                
    -2.600668864         2.746663422        0.1530386601                
    -7514.159807         4568.538212        -2572.668754                
Si             432                                                      
    -6.205247345        -6.798471557         3.994374933                
    -3.105909655         7.276266142        -3.601947567                
    -12743.57779         8525.281722         431.7016912                
Si             433                                                      
    -8.538583688        -1.195959894        -2.695411205                
    -1.131440371        -1.927202177        0.4113921000                
     2690.705199         1970.154345         13657.06536                
Si             434                                                      
    -6.514554325       -0.4972193818        -4.667779546                
     1.223947160        0.3797296638        -1.273226870                
     6241.226179         6981.216542        -14340.54876                
Si             435                                                      
    -5.761283591        -1.267766259         5.614154417                
     3.147590108       -0.7525906365         8.424910031                
     10003.48903         1488.044219        -6952.641414                
Si             436                                                      
    -2.642693190        -1.345951921         5.872410861                
    -1.294179493        -2.386836405         1.336423201                
     3075.059767         7488.534659         8548.775216                
Si             437                                                      
    -1.616985650       -0.5147412706        -4.503231856                
     1.516612175       -0.1627304585        -2.989664360                
     6418.626038         11903.34136         9462.119463                
Si             438                                                      
    -4.138967403        -1.167092848        -2.828155871                
    -1.603160937         4.776693607        -2.957523970                
     7693.562656        -2946.911673         5242.343005                
Si             439                                                      
    -8.659281781        -16.59128535        -2.672016759                
    -1.672277835        -2.686184288       -0.1291266866                
    -4319.543940         599.8951613        -21213.39135                
Si             440                                                      
    -6.301814972        -17.15907885        -4.590747166                
    0.2227469702        -2.265299349        -2.569825654                
    -1140.935237        -7212.356496        -12731.17934                
Si             441                                                      
    -5.419134661        -16.42449758         6.106851097                
    -2.873619485        -4.246124305        -5.868467477                
    -6072.759193        -2278.725111         5204.998689                
Si             442                                                      
    -2.405582199        -16.44051168         6.420956945                
    -2.511250307        0.8876331845E-02   -0.9839351922E-01            
     16954.28579        -11183.24201         4933.386043                
Si             443                                                      
    -1.386994091        -17.18065527        -4.782001860                
    -2.184733406       -0.3681094134        0.2838814188                
    -6172.630011         2656.174948         19718.70004                
Si             444                                                      
    -3.855836539        -16.33362513        -3.034880643                
   -0.2949205176       -0.4068221014E-01   -0.7513279372                
     20178.90873         14830.33963         2214.307883                
Si             445                                                      
    -1.384837963        -18.52315143         4.406172401                
     4.866367759       -0.5096132491        -1.047496187                
     10720.56048        -2418.566320        -11761.64797                
Si             446                                                      
    -3.425733201        -18.63819196         2.190149439                
    -1.020292031         4.353864908       -0.4349005199                
    -14829.41690         3627.659352         2999.507944                
Si             447                                                      
    -4.194302804        -18.22598435       -0.7365203135                
   -0.7564842529        0.7742205319       -0.2852992907                
    -12577.76084         538.4084270         21813.14550                
Si             448                                                      
    -7.394405505        -18.48979050       -0.6383215503                
    -5.140270410        0.3137939096        -3.855287552                
     7765.690024         11035.02493         14739.19860                
Si             449                                                      
    -8.476686315        -19.05684994         2.223636436                
     1.633345618       -0.3552177211        -2.120310880                
     6460.605202        -5931.911946         4597.801211                
Si             450                                                      
    -6.040668082        -18.59973516         4.008925698                
    0.7071418050       -0.5263111549        -1.713601024                
     11236.03601        -2753.187141         10447.60051                
Si             451                                                      
    -1.633814749        -3.523965760         3.943624549                
    -1.901472922        -1.052273405        -1.952259890                
     14899.73075         6088.563637         17670.63512                
Si             452                                                      
    -3.833642340        -2.772401055         2.052225849                
    0.8288951655       -0.2413249945         4.799330213                
    -9965.797578         13024.97187        -993.4201240                
Si             453                                                      
    -4.698991671        -3.358977536       -0.8230588607                
   -0.4152516964         2.838237402         5.772137747                
     2402.120446        -15635.90954        -16985.87730                
Si             454                                                      
    -7.843553903        -3.421032601       -0.7581622766                
    -4.045211029        -2.079102164         1.959305144                
     22600.04537        -6114.104294         6902.570553                
Si             455                                                      
    -8.662311223        -2.678940631         2.221173925                
     2.995228035        -1.340861662        -3.399450186                
    -7048.624052        -16942.09698        -3899.644450                
Si             456                                                      
    -6.241518016        -3.731925496         3.754188575                
     3.698601334        -2.847702341         4.875316046                
    -4688.633962        -3631.022729         6872.171849                
Si             457                                                      
    -11.55561121        -11.23707653         1.839735361                
     1.288890275        -3.467608530        -1.196091409                
    -9842.354152        -3893.276860         7292.425114                
Si             458                                                      
    -13.85738915        -10.65463395         3.831964180                
    -1.867425176         3.136628489       -0.8151600435                
     6043.233894        -10997.07770         2080.610484                
Si             459                                                      
    -14.50236944        -10.98369153        -6.604094465                
     2.689785745         5.088660756        -1.174591308                
     231.0730660         8390.378445         8931.646890                
Si             460                                                      
    -17.61631605        -11.12550764        -6.495184721                
    -2.270745263       -0.9035642135        0.7134377856                
    -9131.188112        -5556.049272         4310.979190                
Si             461                                                      
    -18.46012206        -10.52674822         4.174294717                
   -0.7170498801E-01   -0.7608839911         1.690641829                
    -1424.200158         11121.49065        -30577.72916                
Si             462                                                      
    -16.36719058        -11.25443867         2.063320210                
   -0.2416005934        0.5932664153E-01     1.702346822                
    -6109.115635         18073.78326        -2101.978348                
Si             463                                                      
    -11.64329565        -6.632067291         2.216283886                
     3.352380602       -0.2409569826       -0.4866370524                
     4154.631346         5889.530735        -5999.420555                
Si             464                                                      
    -13.81942968        -7.566725010         4.125704667                
     3.733386078         1.147155622       -0.2684816517E-02            
    -8100.322216        -13349.01090         2891.066865                
Si             465                                                      
    -14.65066669        -6.484555144        -6.158195836                
    -2.570627384        -3.393783971        -2.902833490                
    -10835.35198        -1683.074612        -7048.866524                
Si             466                                                      
    -17.80615886        -6.539486555        -6.360631559                
    0.4115272311         2.775536282        -2.872559476                
     6819.693116        -12957.19946         3785.212393                
Si             467                                                      
    -18.61583446        -7.525265563         3.995747448                
    -1.728298529        -3.289532201       -0.8545590902                
     14304.00487         16555.47718        -11436.14572                
Si             468                                                      
    -16.17013955        -6.677299610         2.304920580                
    -7.140172847         3.211765207         3.125327328                
    -14368.73799        -5552.270570         1635.780489                
Si             469                                                      
    -18.50829845        -8.870925730        -4.496102886                
    0.5227029109         4.559080175        -4.061031609                
    -4116.646684         7231.445725        -6203.201301                
Si             470                                                      
    -16.13411847        -9.393957569        -2.698199370                
    -6.610687767        0.2859450088        -1.732708078                
    -2172.779972        -13042.99343         3462.759868                
Si             471                                                      
    -15.56510621        -8.859391263        0.2113625270                
   -0.7308324808        -1.559907005        -3.444985057                
    -12745.48956         3126.198586         6793.347173                
Si             472                                                      
    -12.43737693        -8.748240885        0.1399575721                
    0.6548393393         5.520262344        -3.505757596                
    -8885.806897        -13921.05833        -617.6362495                
Si             473                                                      
    -11.41565194        -9.352832309        -2.749384234                
     3.102031240       -0.2542270797       -0.9998305656                
    -6.505027050        -2156.899887         2070.433114                
Si             474                                                      
    -13.76135748        -8.724272705        -4.520028891                
    -2.727314202         1.299451524        -5.187867559                
     6399.304961        -4129.321999        -10169.46595                
Si             475                                                      
    -18.24254366        -13.58689543        -4.689569537                
     1.599772852        -1.616698777        -2.309762635                
    -16124.24487         9073.803997        -5666.715541                
Si             476                                                      
    -16.14289842        -12.53720926        -2.652586092                
    0.9491837092         7.203394914         4.485815696                
    -865.7225313        -17162.39883        -7605.490279                
Si             477                                                      
    -15.51962609        -13.53195439        0.1408036816                
     1.704775114         2.260907789        -3.334160699                
    -1156.341086         21241.52004         12799.73133                
Si             478                                                      
    -12.48075671        -13.44131165       -0.2275527075E-01            
     1.084082889        0.7689972899         2.019184481                
     17322.77532        -10481.24699         4492.731876                
Si             479                                                      
    -11.33495270        -12.50495638        -2.764494552                
    -2.645343852         3.550253347        -1.534548895                
    -7212.921417         2790.252102        -4099.982801                
Si             480                                                      
    -13.74470557        -13.11265431        -4.589792971                
     7.074218753       -0.2597907918        -1.605135289                
     1462.768850        -3517.037633         11815.47265                
Si             481                                                      
     8.454785509        -18.47520838         2.381531756                
    -2.872391304       -0.1559414502         5.023267071                
     15023.65148         5491.085390        -17875.55398                
Si             482                                                      
     6.247428027        -19.09040634         4.303822021                
    0.9277520969E-01    -2.487967361         2.066251260                
     3952.716946         3320.240560         4398.961643                
Si             483                                                      
     5.707649307        -18.05383639        -6.425062650                
     3.493039771         1.002227916        0.1276400203                
     10893.95731        -8974.833576        -6551.532690                
Si             484                                                      
     2.601671614        -18.12090595        -6.706255008                
     7.148011153       -0.5177507405         2.119325685                
     7764.302856        -11410.67253         16191.73245                
Si             485                                                      
     1.705504768        -18.79555396         4.132991455                
    -3.359985148        -1.228392341       -0.6180897016                
    -7163.300671        -6709.351852         15231.78499                
Si             486                                                      
     4.057693864        -18.50757263         2.190923854                
   -0.6879479920       -0.9719295617        -1.667199746                
    -6697.915138         7718.841978        -621.5553245                
Si             487                                                      
     8.548608725        -3.387763810         2.228913862                
   -0.5660162589        0.7871944328         6.517252321                
     5084.927271        -8078.585534         6380.693100                
Si             488                                                      
     6.221713060        -2.691246001         4.160495383                
    -3.362705667         4.218901031        0.8989142802                
    -646.1569642        -4427.165661        -105.6382399                
Si             489                                                      
     5.273332358        -3.283505935        -6.139016513                
    -3.822910300        -6.852275782         3.037272552                
     3121.245737         10745.25650         5702.578870                
Si             490                                                      
     2.187012645        -3.303365466        -6.344115689                
     2.514896928         3.528895675         5.529117849                
     14612.75346         15125.83621        -9934.165458                
Si             491                                                      
     1.388357550        -2.656124697         4.083046822                
    0.2915063097         1.005065415         2.196730915                
    -12118.48813        -6295.711899        -18971.93485                
Si             492                                                      
     3.734548349        -3.388528913         2.190800150                
    -2.062648876        -4.360075592        -1.170535460                
    -2943.445464        -981.2438298         9990.477491                
Si             493                                                      
     1.356800082        -1.089028490        -4.452973340                
   -0.7044510902       -0.7025810545        -1.025168986                
    -13533.40354         9685.529167        -1320.036048                
Si             494                                                      
     3.483699188       -0.4703601598        -2.434687779                
    0.8574429285         5.187882070        -4.188151243                
     4023.671011        -2784.886603        -3056.228262                
Si             495                                                      
     4.465213620        -1.125704920        0.3660901834                
     5.588509968       -0.4518451566        -2.953255589                
     6160.935907        -588.8564347        -21242.01030                
Si             496                                                      
     7.532208970        -1.304804016        0.2443361176                
     5.072726932         1.389713405         5.735938205                
    -9322.513056         11286.23117         15425.52092                
Si             497                                                      
     8.485041378       -0.3741969244        -2.451329813                
     1.696626023        0.4597663331         5.036822338                
     12126.96782         11940.97953        -3148.085742                
Si             498                                                      
     6.098280862        -1.048811066        -4.187741176                
    0.9162837947E-01    -4.164655426         3.849522649                
    -2603.439961         3581.066384         2558.099836                
Si             499                                                      
     1.471288937        -16.20267644        -4.593628076                
    -8.053752110         1.688663150        -4.935084590                
    -12976.18501         8887.863658         11934.18775                
Si             500                                                      
     3.844226986        -17.04386690        -2.869319464                
    -3.840158125        -1.887270059         1.049768363                
     9360.183226        -4308.899497         15815.61072                
Si             501                                                      
     4.529394714        -16.32344877        0.1086500514E-01            
     1.931397688         1.020887854         3.148263473                
     4430.591244         743.5663479         20938.40034                
Si             502                                                      
     7.662474936        -16.35570220        0.3135858258                
     2.869343039        -3.518755274        0.6166356412                
    -8786.017564        -2305.302119        -12147.68908                
Si             503                                                      
     8.715913349        -17.24525156        -2.452874820                
   -0.3620369290        -2.848415028         1.854608011                
    -18964.60269        -8199.144850        -9681.242612                
Si             504                                                      
     6.437027609        -16.03115325        -4.273083491                
     6.683002582         2.690268220         1.618858921                
    -3388.214803        -10044.97723        -4844.064030                
Si             505                                                      
     11.45442849        -8.692676414        -2.488849018                
   -0.4137444267       -0.2613407478         2.009392530                
    -1055.054890         14875.33874        -3249.383607                
Si             506                                                      
     13.72146408        -9.261383611        -4.508238070                
     1.918862183         1.998886261         3.091627693                
    -9231.555505        -1475.504491         3500.534789                
Si             507                                                      
     14.68950456        -8.713507286         5.858256822                
    -2.634571659         2.874601896        -3.655097833                
    -1563.059524         16352.42649        -16970.34881                
Si             508                                                      
     17.79732238        -8.701820134         5.749345805                
    -5.403640502        0.6568949188       -0.5612098040                
    -12158.87948         11416.34334        -9752.023707                
Si             509                                                      
     18.48984607        -9.118252473        -4.700326931                
     5.053018503         4.813323997         2.765442067                
     9014.880148        -9697.503540         1189.370918                
Si             510                                                      
     16.21115411        -8.444392186        -2.883403522                
     4.215711898        0.5571213108         3.467603566                
     11810.94769        -173.6109883        -4491.769904                
Si             511                                                      
     11.59348511        -13.24932295        -2.741724147                
    -2.599566947         5.206723574        -7.011349466                
    -240.8551939         13729.23066         12523.57134                
Si             512                                                      
     13.79265386        -12.39929703        -4.539805798                
    -3.625582491        0.8065992919        -4.179128665                
    -2671.655737         2698.101608        -22440.22360                
Si             513                                                      
     14.80161162        -13.39452384         5.608466292                
    -6.049518687        0.9736283161        -1.469371948                
    -14817.25589        -2497.386226         3457.349834                
Si             514                                                      
     17.90757659        -13.26605832         5.835416977                
    -1.923713844         3.151200766       -0.6106454919                
    -11564.22523         9160.450523         6767.676257                
Si             515                                                      
     18.54563240        -12.21435693        -4.709666653                
    0.3651476755        -2.025283011        -3.472187266                
     9217.350113         10011.39199        -9513.466077                
Si             516                                                      
     16.23315499        -13.35276093        -3.026373633                
     1.045347087         4.282048634        -1.858174176                
     20298.33057        -6927.946343         10782.40254                
Si             517                                                      
     18.62579823        -11.05836512         3.913605597                
    -1.739666529         3.086957847        -1.800819613                
    -23039.44897        -8167.225214         3765.437298                
Si             518                                                      
     16.48443777        -10.41486451         1.872644098                
    -1.029451960        0.5814172836        -4.134844433                
     11449.71749        -5651.042689         9311.347008                
Si             519                                                      
     15.82639535        -11.00277467        -1.079990209                
     1.494103332        0.2357354084        -4.592574575                
     1650.312260         17378.91257         12444.26216                
Si             520                                                      
     12.64497196        -11.00701679       -0.8145430507                
    -3.137351499        -2.043271530        0.9606481432                
     8190.593124        -7516.100965         2226.321847                
Si             521                                                      
     11.76883415        -10.53959749         2.041650490                
     1.067068598        -3.301776597         6.096894438                
    -22213.76549         15912.54542        -8915.498369                
Si             522                                                      
     14.10044740        -11.05150661         3.830375413                
     3.046843032        -3.505817042        -3.778127025                
     8677.587158        -4085.912888         5896.981876                
Si             523                                                      
     18.51853922        -6.374953159         3.905647178                
    0.1707786914        -2.421094914       -0.8878316013                
     10554.71869        -2243.085919        -8294.481396                
Si             524                                                      
     16.26636405        -7.338487506         2.035369257                
    0.5963096210         6.295255037        0.5512477374                
     1975.354701         10728.23503         9008.951381                
Si             525                                                      
     15.51960487        -6.387154534       -0.7560676154                
    -1.159041628        -2.308479789        -1.262779008                
     2470.071560         22483.88483        -1118.695572                
Si             526                                                      
     12.42816849        -6.269858345       -0.7062386070                
    -1.712310171       -0.1257962557         3.559980757                
    -3996.874096        -13932.09468         4033.124650                
Si             527                                                      
     11.42032899        -7.349298222         2.059589269                
    -1.737193132        0.7913076685        -1.477402329                
     3661.155384        -3751.269190         1722.284287                
Si             528                                                      
     13.79175715        -6.557443629         3.795506442                
     3.908865118         1.814990631         1.263272509                
     13446.47241        -11060.46535         11560.79244                
Si             529                                                      
     11.56846952       -0.9180833731        -2.606972343                
     3.130015729        -1.106302438         1.267479583                
     5599.899482         9200.217772         1382.918330                
Si             530                                                      
     13.69888610       -0.3957841564        -4.706843711                
    -2.134145179         4.182947100        -2.108306463                
    -2653.054723        -11942.60523         4272.020625                
Si             531                                                      
     14.28044482        -1.224345619         5.755310102                
     1.089237745        0.4985017448         2.999786992                
     2399.686215        -260.5729983         375.6715753                
Si             532                                                      
     17.37774162        -1.214237158         5.832582379                
    -2.267349894        0.4528334389       -0.6386722215                
     3121.896649        -9699.406563         7957.553116                
Si             533                                                      
     18.28430314       -0.3388679484        -4.499556248                
   -0.1992401395        -2.049716345       -0.5405595917                
    -589.5605321         4891.607665        -9575.754250                
Si             534                                                      
     15.95834940       -0.9908245416        -2.691586381                
    0.9374692313        0.1399968488         2.666606075                
     9948.398841         4306.183597        -1826.195324                
Si             535                                                      
     11.52203177        -16.20042474        -2.645049315                
    -1.183899049         1.181911524        -6.031599971                
     10299.94063        -26402.50320        -2586.390698                
Si             536                                                      
     13.76227489        -16.95927077        -4.505431018                
     1.956871689        -1.000261877         2.262649784                
     12084.69747        -17456.34815        -2519.794812                
Si             537                                                      
     14.91052660        -16.49860117         5.769674368                
   -0.7735592561        -4.504053908         1.751137675                
     4001.604416         15257.99800         16594.48930                
Si             538                                                      
     17.96326361        -16.28936536         5.986048782                
     8.379560039        -6.542137554        -2.099230182                
     5411.486293        -16702.61446         3053.478147                
Si             539                                                      
     18.66260053        -16.71353336        -4.559518635                
     1.970038503        0.8502127202        -4.625902474                
     3170.679464        -12632.03552         1571.151694                
Si             540                                                      
     16.24635334        -16.37007353        -2.569382373                
   -0.4803272438         2.477054061         1.270976119                
     2860.937395        -8201.022090        -8107.888468                
Si             541                                                      
     18.91718892        -18.35445413         3.869541224                
    -3.370307843        -6.195598303         2.130531842                
    -6526.131256         713.4255221         4001.290084                
Si             542                                                      
     16.42716710        -19.27042268         2.410417806                
     1.943381415        0.4474344955         2.757908358                
    -21783.86046        -10848.54352        -4596.374397                
Si             543                                                      
     15.73115011        -18.32189518       -0.4352138474                
   -0.3925644505E-01     3.245988725        0.9735824695                
    -1053.091447        -3154.348966        -1962.302180                
Si             544                                                      
     12.65881459        -18.31716819       -0.6143635247                
    0.7213921471         6.744508402        0.5184841417                
    -7501.605383        -2021.363018        -10646.21404                
Si             545                                                      
     11.48233921        -18.87776524         2.095262940                
     2.877434904        -1.617064554        -2.680412461                
     5678.639801         1526.301238        -2516.615411                
Si             546                                                      
     13.87589178        -18.86916363         4.109400563                
   -0.8103288556        0.8085206202         1.835252855                
    -6658.708460         8383.687303        -7654.296309                
Si             547                                                      
     18.54953946        -3.333003278         4.090617612                
    -3.692748836         5.596528702         2.927233198                
    -3307.689620        -10685.77840        -12333.48502                
Si             548                                                      
     16.34834598        -2.457919912         2.120587334                
     2.846800141        0.8860432374E-01     1.049405914                
     289.5891687        -20822.16676        -2394.324547                
Si             549                                                      
     15.44176123        -3.203619672       -0.7733575618                
     1.307568733         2.628926789       -0.6994779202E-01            
    -7637.777235        -13182.79238         33311.52820                
Si             550                                                      
     12.31330085        -3.257613872       -0.6521102170                
     1.860938279        -3.652295669         4.500834790                
     18231.74606         13191.84480        -18654.36575                
Si             551                                                      
     11.49643036        -2.573338531         2.236588765                
     1.353810379        -4.429365280        -1.037555983                
    -7813.868435         9565.636939        -4786.224844                
Si             552                                                      
     13.95505013        -3.512140329         3.829280467                
    -3.670513295       -0.5358985792        -6.503972236                
    -3598.458570        -2796.407963        -4421.397332                
Si             553                                                      
     8.683113260        -10.94392951         1.851477471                
   -0.6906278443        -2.306787399        -1.238665286                
     2538.248505         8050.908491         10803.82040                
Si             554                                                      
     6.400742641        -10.33799805         3.880276187                
    0.9178843350        -3.176647388       -0.9926161234                
     14532.04241         1382.984953         8790.445051                
Si             555                                                      
     5.501761171        -10.86995124        -6.460754984                
     2.108682075         1.307013650         8.392617448                
     5150.153011        -12447.25656         10608.89365                
Si             556                                                      
     2.436794187        -10.97711474        -6.458292033                
    -1.150825682       -0.9357632494       -0.9114898649                
     10940.59292        -15439.20379        -24107.95688                
Si             557                                                      
     1.448046672        -10.63822890         4.061298986                
    -3.056889614        -1.235326136         4.572726477                
    -3796.774104        -1500.345391         6929.360459                
Si             558                                                      
     3.880703117        -11.09839651         2.296731765                
    -7.130059806        -5.421545548         5.899506934                
    -10513.15891        -19602.68855         2699.510673                
Si             559                                                      
     8.500699744        -6.429392441         2.140045767                
     1.763094243       -0.8407891470        -5.302749201                
     9353.688321         151.9915543        -5388.037999                
Si             560                                                      
     6.256019687        -7.260486513         3.946992616                
     5.397031963         1.621731806        -6.298341335                
    -5964.397978         17890.95702         13143.53904                
Si             561                                                      
     5.344737004        -6.300508120        -6.199609475                
     1.100275270         1.893114074        -1.149773134                
     13166.27628         10734.47524        -8852.945558                
Si             562                                                      
     2.230808567        -6.281423267        -6.433343757                
    -2.806628121        0.4936684210        0.9828719683                
     7740.600229        -14685.34905        -3680.975446                
Si             563                                                      
     1.353684118        -7.450687901         3.934615745                
     4.052866640         3.065733945        -2.619207921                
    -4042.769694        -17829.75486        -9367.360970                
Si             564                                                      
     3.741530723        -6.390734996         2.210277001                
    0.5965802368E-01     1.011705104        -3.212058643                
     1782.194386        -4952.009459         2619.373858                
Si             565                                                      
     1.628760841        -8.675061727        -4.673827149                
     4.481101597         2.610448597        -3.172140778                
    -1817.672813         4224.834763         3574.467801                
Si             566                                                      
     3.778846187        -9.117928551        -2.599416524                
     3.263584372        -1.783852188        -2.382459891                
     8910.462541        -3116.585192        -551.6271885                
Si             567                                                      
     4.337279342        -8.773380099        0.3898325972                
    0.1919331810         3.884311884        0.9153610744                
     12841.46108         10770.80188         10329.50064                
Si             568                                                      
     7.514873230        -8.595597627        0.1748401441                
     3.329283459         4.737167348        0.3289436652                
    -9948.991952         7003.250257         15016.69765                
Si             569                                                      
     8.443676552        -9.205187402        -2.587206447                
     6.901922782        0.7769784384        -1.782312545                
     4098.531404        -11516.73384        -13040.35594                
Si             570                                                      
     6.167471878        -8.582436179        -4.483041503                
   -0.8515606040        -1.283698737        -3.104538162                
    -139.8157528        -4881.169340         13913.89650                
Si             571                                                      
     1.569471119        -13.13047066        -4.520096632                
   -0.7415090013E-01    -2.209917079        -2.551257637                
     9905.592112        -12960.91365        -5122.702930                
Si             572                                                      
     3.912142597        -12.24851858        -2.687328606                
     5.164018935         1.274570444        -5.366669941                
     3105.618459        -7720.833986        -5439.537729                
Si             573                                                      
     4.598414690        -13.17865833        0.1546553250                
   -0.7844268652         4.625298945        -7.383445419                
    -12751.57532        -13347.84711        -2081.302249                
Si             574                                                      
     7.676813373        -13.31751727        0.1361766288                
    -3.753512897        -2.154552310         2.512095813                
     5008.463321         16368.89076        -4947.734483                
Si             575                                                      
     8.695250066        -12.33116811        -2.623954040                
     2.185893768        0.8618342017        0.2804480981                
    -9813.183513         13958.33661        -538.8457154                
Si             576                                                      
     6.379335578        -13.05103495        -4.467627986                
    -2.445337616        0.6606326355         3.446511453                
    -5579.774311         1038.364765        -3145.989846                
Si             577                                                      
    -11.70144012        0.9166082609         2.284912738                
    -4.894521505         1.324375289         4.040556358                
    -7257.801038        -6541.944759        -6218.657799                
Si             578                                                      
    -13.70967084        0.2805503922         4.437362209                
   -0.3455213032         1.966605451        -1.267819044                
    -25662.84449         6566.965518         1138.784458                
Si             579                                                      
    -14.65985968         1.118166301        -6.029166999                
     1.424272306        -3.814320612       -0.2918382610                
     15689.17486         7952.794314         1900.897401                
Si             580                                                      
    -17.73013288         1.107180356        -6.107327777                
   -0.4348392335        -7.215180590        0.1103882372                
    -1987.871325         7859.857981         17398.94458                
Si             581                                                      
    -18.50450207        0.3974855266         4.172925532                
   -0.2898525238        -2.955894335        -1.219182786                
    -300.8030051         862.9953347        -7057.952154                
Si             582                                                      
    -16.11100304        0.9137620589         2.445009679                
     2.074839552        -3.426530655       -0.5671354891                
    -8040.749015         8033.868533         3673.014892                
Si             583                                                      
    -11.93395758         16.06862198         2.277486979                
    0.6106199054E-01     4.341400325        0.2548081957E-01            
     10032.52104        -7044.062022         15814.99062                
Si             584                                                      
    -14.13783320         16.97822511         4.296684336                
   -0.8786520452         1.572488476         3.240086738                
    -12198.75961         497.5607144         10019.85785                
Si             585                                                      
    -14.95165656         16.47368129        -6.046649579                
    -2.965405410         2.922119391        -1.479222935                
    -759.6041632        -1375.700534        -9292.770806                
Si             586                                                      
    -18.01074836         16.34422523        -6.343796746                
     1.578884292       -0.4435963860E-01    -1.351113546                
     9094.956400        -9310.588773         150.2184377                
Si             587                                                      
    -19.16070707         16.99893749         4.364327188                
     3.774714294        -4.688169960         2.494606000                
     6539.729453        -644.2828612        -15405.97574                
Si             588                                                      
    -16.67052866         16.16310814         2.628797233                
     2.723998287        -3.150413644       -0.8211865531                
     14966.49961        -4481.127485        -998.4727695                
Si             589                                                      
    -19.04736664         18.26535504        -4.191827986                
    0.7729925486        -1.032044756         6.433309618                
    -10655.81069        -7883.088106        -3975.717416                
Si             590                                                      
    -16.84223311         18.90436626        -2.262360402                
     1.810074572         2.409678788        -3.034498302                
     2163.877761         6861.238209         4631.160536                
Si             591                                                      
    -15.94046378         18.37511766        0.5669894802                
     1.562266815        -3.733963819         2.305105118                
     10063.53883        -19797.35613        -9279.033761                
Si             592                                                      
    -12.94100897         18.12345708        0.2916045669                
     8.147728665        -2.991954135        -6.820540148                
     23327.96172         8639.891149         14267.74618                
Si             593                                                      
    -11.82165381         19.05965600        -2.325079392                
    -2.306376307         3.981303835        -5.460746249                
     4137.256649         8598.572022         1371.165420                
Si             594                                                      
    -14.41200046         18.79540758        -4.084868760                
    -2.344170033         3.526612853        -3.942666472                
     15918.02650        -4778.803925         687.0550441                
Si             595                                                      
    -18.72728337         3.358488090        -4.129820947                
    0.9764714407        0.8271462832E-01    -2.045759648                
     9924.659568        -9718.590759        -3049.714109                
Si             596                                                      
    -16.42547762         2.521761478        -2.307157274                
     3.199469225        -2.074704280         2.806444519                
     842.7383070        -8189.299558         7671.534911                
Si             597                                                      
    -15.57514023         3.265048272        0.5867841331                
     5.183438983        -5.688645679         2.566496852                
     788.5958806        -16462.18263        -2658.076426                
Si             598                                                      
    -12.50888353         3.242777350        0.3369231524                
     5.555893918         1.620018735        -1.605665966                
    -337.9312153         3026.924608         9630.056400                
Si             599                                                      
    -11.59017528         2.464110993        -2.469417105                
    -2.787039328        -4.218167871         3.613161944                
    -6114.541916        -2888.664095        -4713.986904                
Si             600                                                      
    -14.11402596         3.467927463        -4.139484140                
    0.8976705106E-01    -3.109300151        -3.887411094                
     5743.830620        -8919.868606         8697.534904                
Si             601                                                      
    -8.815126266         10.95949715        -2.199378165                
     2.292717736        -3.151181393         1.145270616                
     4845.999867        -11160.55066        -5242.296149                
Si             602                                                      
    -6.550046016         10.48376761        -4.231866912                
    -2.851597168        -4.164301845       -0.9745956229                
     9109.772847        -4200.947949         1318.143472                
Si             603                                                      
    -5.646481602         10.90395459         6.212370805                
    -1.561581558         3.834763273        -2.112196084                
     452.8211021        -12775.90337         6117.412062                
Si             604                                                      
    -2.620582161         11.15274597         6.028180822                
   -0.7810446535         2.706818443         1.868946988                
     7486.592337        -11839.09714         6690.281849                
Si             605                                                      
    -1.631885621         10.49801872        -4.525390235                
   -0.4034001288        0.3024054912E-01     3.910254358                
     5050.175421         9177.148497         1002.100305                
Si             606                                                      
    -3.935882148         11.20086033        -2.642325017                
   -0.1769029136        -2.549771945         3.680617318                
    -9856.047408        -2837.037279        -1997.769794                
Si             607                                                      
    -8.715886942         6.494051916        -2.560895749                
     5.331136577       -0.6153408296        -2.930170112                
    -1117.434346        -8706.801991         9402.843826                
Si             608                                                      
    -6.519026579         7.310088815        -4.482210097                
    -2.018219281        0.1050144551        -3.486518366                
     12932.82590         2986.731992         2915.551763                
Si             609                                                      
    -5.551352624         6.362367540         5.966875473                
     7.118474120        -5.738851245        0.1291658028                
    -10522.12460         7635.628128        -7153.636837                
Si             610                                                      
    -2.450117979         6.407522216         5.969571185                
     2.523814650        0.7507939519        -3.885647064                
    -6519.699258        -12071.18619        -462.3745315                
Si             611                                                      
    -1.577029968         7.441918718        -4.310274515                
     4.901316004       -0.9683957838         3.820585061                
     2330.921588        -3365.249790        -22128.13226                
Si             612                                                      
    -4.026739780         6.380225172        -2.814394244                
   -0.4377250818E-01    -3.406846758         2.097602914                
    -1433.771485        -11938.19284         7773.058602                
Si             613                                                      
    -1.781382637         8.709628881         4.141061972                
    -2.674856303        0.8414206920         2.392680581                
    -8062.161883         10561.13365        -6992.967306                
Si             614                                                      
    -3.894311497         9.187946783         2.038474019                
    0.4789396422         6.082994171        0.4441443327                
    -8239.016901         16451.56433        -7563.142353                
Si             615                                                      
    -4.557543380         8.691607097       -0.8698137403                
    -4.087321977       -0.2462082618         1.954618066                
     853.4436772        -5.005533586        -3940.251543                
Si             616                                                      
    -7.660783780         8.535074864       -0.5279605907                
     1.621050938         1.496707354       -0.3407491891                
     6173.150124         13797.74734         466.6231020                
Si             617                                                      
    -8.646895626         9.204854796         2.316860935                
     3.001092890        -1.385790006        -4.414015610                
     432.5216932        -6863.535276         7147.081884                
Si             618                                                      
    -6.164512618         8.675351965         4.094208770                
    0.4549623114E-01    0.8410030509E-01     2.309994602                
    -5785.712895        -6862.255090        -6413.022199                
Si             619                                                      
    -1.649433771         13.28725315         4.003477150                
    -5.283116473        -4.271651137        0.8594312484                
    -9312.621389        -24203.63620        -8781.615398                
Si             620                                                      
    -4.061255002         12.32086544         2.144232166                
   -0.2992110212        0.3927872686         4.770402288                
     305.5864342         20280.45626         8850.042191                
Si             621                                                      
    -4.855819888         13.39025955       -0.6870374499                
    -3.031558261       -0.2623823061        -1.342827935                
    -512.6173653        -1279.129663         10386.90919                
Si             622                                                      
    -7.986941153         13.35861647       -0.4574724981                
     1.853209844         1.549633251         4.842003489                
    -25.43863728        -14511.14310        -6565.654825                
Si             623                                                      
    -8.917285530         12.31461272         2.373525468                
    0.4186934650       -0.8167645567E-01   -0.2096885073                
     5932.425184        -6386.695948        -1305.177702                
Si             624                                                      
    -6.483766819         13.00171578         4.142294013                
    0.7288779658        0.7329113422         1.891847228                
     13186.72328        -9398.917755         2482.633461                
Si             625                                                      
    -8.818012378         18.51268130        -2.572644458                
   -0.1398757426         3.833103163        -8.787760442                
    -2153.870377         6097.518232         1420.062031                
Si             626                                                      
    -6.725732183         19.30021881        -4.647113707                
    -4.573156243        -2.218772759        -1.437598759                
     931.1335574         3065.463347        -2822.138540                
Si             627                                                      
    -5.808127307         18.28745556         5.705647609                
    -2.610521795        0.4401794223       -0.5861522546                
     14063.55060        -10948.86001         11094.63351                
Si             628                                                      
    -2.700198693         18.27528668         5.952773683                
   -0.6140486124         4.399385439        -2.346726061                
    -6098.981877        -12664.85952        -1139.132284                
Si             629                                                      
    -1.853346575         19.15654653        -4.264232761                
    -2.930223278         4.477849401         1.570751786                
    -8776.026644        -7670.685899        -8139.159308                
Si             630                                                      
    -4.386524471         18.75378883        -2.662564422                
    -2.482176785        -1.898703732         2.328244663                
    -16480.55672        -7914.977398        -11118.87919                
Si             631                                                      
    -8.687355323         3.367356233        -2.531847158                
   -0.3552000457         3.843306159       -0.4521835554                
    -3401.162532        -4437.134076         472.3250855                
Si             632                                                      
    -6.510118648         2.654606027        -4.502041153                
   -0.4652404276         2.246617239         4.287599246                
     19999.79631        -6392.260390        -14497.02240                
Si             633                                                      
    -5.556199120         3.294545548         5.841688208                
    -3.128169954         5.270907177         4.147740314                
    -3055.698466         5580.945786         18789.81009                
Si             634                                                      
    -2.403425103         3.383393064         5.973788969                
    -2.113151746       -0.9604115953         1.919006650                
    -7064.027050         1491.821918         1779.506819                
Si             635                                                      
    -1.451176841         2.701730654        -4.484231103                
    0.5063026006        -5.560700441        -2.434135936                
    -11819.41937        -7889.711774        -6258.330975                
Si             636                                                      
    -3.948068568         3.302881778        -2.758159603                
     3.468553674         3.266081869        0.3216187540                
    -2041.308189         8660.185250        -216.3451869                
Si             637                                                      
    -1.518542098         1.031558501         4.114480590                
    -2.117519226       -0.2131806089         2.406405104                
    -10689.43651         4999.088221         8181.572304                
Si             638                                                      
    -3.781595103        0.4326461273         2.089642571                
    0.4388069155        -2.405231896        -4.127331568                
     4856.204584        -635.7993840         24134.13455                
Si             639                                                      
    -4.627368095         1.062467457       -0.7360870838                
     3.879356362         2.170576077       -0.6996615973                
     5569.884163         5893.331839         11714.23325                
Si             640                                                      
    -7.661257841         1.109395226       -0.6642708516                
    -2.302622429         2.897684690         6.142439095                
    -6115.157292         4383.935589         5284.401987                
Si             641                                                      
    -8.694385134        0.3817244128         2.258107639                
     2.019502438        -4.817086618        -2.168925960                
    -6569.770352        -5614.750309        -22461.49845                
Si             642                                                      
    -6.253821109         1.163797676         3.793788723                
    -5.399471062         2.319046621         1.701728869                
     2629.942503         15043.25467        -5145.510951                
Si             643                                                      
    -1.656733919         16.27573981         3.765293225                
   -0.9330285025         3.654410337        -4.232278219                
     1628.076369         7557.905552         7518.742078                
Si             644                                                      
    -4.015912120         17.10143567         1.999748610                
     1.421685052        -2.152683237        -2.349358645                
    -17252.09603         11193.14355         10856.99561                
Si             645                                                      
    -4.953857567         16.37494111       -0.8367474314                
     6.289676558        -1.269368209       -0.2422258434                
    -18707.31752         15704.58861         9212.568925                
Si             646                                                      
    -8.153807223         16.29805347       -0.6304800366                
     4.392380237        -2.522187014        -2.123538065                
     11843.83391         5473.087266        -7114.768515                
Si             647                                                      
    -9.005678475         16.96595991         2.242424713                
     1.471648203         1.855569253         1.162568709                
     1556.278985        -3942.670348         13199.03851                
Si             648                                                      
    -6.460261052         16.03279037         3.766557548                
     6.131529434        -5.533195919        -1.997231125                
     1224.171578         2120.226691        -6052.517621                
Si             649                                                      
    -11.64812466         8.540116977         2.408874086                
     1.881342905         6.515329879        0.2325768201                
     8435.973322        -1890.277842        -1480.123278                
Si             650                                                      
    -13.81145700         9.282797234         4.435159416                
     5.699821106       -0.6649109864       -0.8788871271                
    -12743.17366         5478.403087         290.0471305                
Si             651                                                      
    -14.59409432         8.752447185        -5.977719033                
    -1.567147051         2.297094138       -0.3719437101                
    -7237.425854        -887.7307636        -9256.126661                
Si             652                                                      
    -17.76547687         8.536688960        -5.982863065                
    -5.144235392         6.984651980         5.896152272                
     14032.41918         2148.357485         550.9294572                
Si             653                                                      
    -18.70720123         8.969389025         4.439293800                
    0.5549990308        -8.602860011         1.973746534                
    -13714.54377         317.4555140         10920.49965                
Si             654                                                      
    -16.30354932         8.389338492         2.675158242                
     2.188391869        -1.385761828        0.8720050689                
     1424.788409        -13625.37568         17032.84122                
Si             655                                                      
    -11.79228779         13.03074616         2.488336967                
     5.054850201        -2.142435328         2.685505521                
    -15613.35057         2434.326866         1240.023512                
Si             656                                                      
    -13.99407246         12.44453974         4.500864408                
    -2.381103854        -2.325748838        -3.013006667                
     4281.442993         3984.904411         13467.52801                
Si             657                                                      
    -14.83971360         13.39201183        -5.917110139                
     1.180895483        -5.068570399         3.254153804                
     8073.310606         3431.639507         5821.563603                
Si             658                                                      
    -17.86165016         13.28369832        -6.167885397                
     3.671027172        -1.354702932         3.276085786                
    -14336.31512        -10136.15263         3063.905156                
Si             659                                                      
    -18.79753321         12.04633683         4.356910489                
     6.174823442         2.680165900       -0.9365451400                
     4259.857139         4881.424872         8344.407184                
Si             660                                                      
    -16.40362086         13.17262373         2.769067918                
     8.524643343       -0.6602402989        -2.019727532                
     6236.251456        -6998.032297        -8193.290149                
Si             661                                                      
    -18.65417838         10.99077848        -4.200776713                
   -0.5296206247         3.996257888         3.376906703                
     5286.698624         3608.246138        -7507.871316                
Si             662                                                      
    -16.53410656         10.47586928        -2.164819242                
     1.654531514         5.532111077         1.149940852                
     3446.993506        -11058.90026         16770.17972                
Si             663                                                      
    -15.82833243         10.77788852        0.8598633080                
    -1.535158101       -0.6352230632        0.3909434603                
    -3410.505377         5787.045803        -5200.975533                
Si             664                                                      
    -12.74490105         10.77023539        0.5706960304                
     4.750397916        0.5526502202        -3.941449812                
     5716.890548         1413.252966         911.7539152                
Si             665                                                      
    -11.78419983         10.40300199        -2.287596748                
    -6.219239625         4.056913115        0.5222860689                
    -639.8468032         1692.881939        -9747.247251                
Si             666                                                      
    -14.17714234         11.15944928        -4.008751188                
     4.583297060       -0.2715502172        -4.318152154                
     2568.159011         9347.016040        -6322.500040                
Si             667                                                      
    -18.84472176         6.445381172        -4.087695590                
    -2.341247733         3.847945855        -5.373975983                
     3432.604758        -3133.975065         4437.784801                
Si             668                                                      
    -16.44720980         7.268312543        -2.249051881                
     2.155391188       -0.7978505830E-01    -2.450263272                
    -7814.747601         8831.583965        -5369.608449                
Si             669                                                      
    -15.65737483         6.341468474        0.5108632265                
    -2.885821728        -6.673601687        -1.387346523                
     13721.53968        -8144.403087         13742.84082                
Si             670                                                      
    -12.52026995         6.238102636        0.6143673440                
    0.7231143143       -0.8349822029         2.198894245                
    -73.53463397         13665.07324         4438.059352                
Si             671                                                      
    -11.61279359         7.325219747        -2.191918595                
    0.5439078592E-01   -0.1600664947E-01    -2.272438089                
     8058.112762        -2484.598394         1378.215392                
Si             672                                                      
    -13.94376411         6.458824388        -3.992239703                
     4.513111819         4.283700784        0.3540365254                
     1770.987480         1405.969615         1982.453428                
Si             673                                                      
     8.317164722         1.081040099         2.182991955                
     4.128522087       -0.2021776771        0.5585146363                
    -9864.881674         5966.307447        -7996.398815                
Si             674                                                      
     6.237204227        0.5140894525         4.227293529                
     1.713387177         4.120933299        -2.467955421                
    -784.2795856        -247.1277176         3223.644710                
Si             675                                                      
     5.518240550         1.332309828        -6.132955037                
    -3.983049372         6.390268887         1.237523173                
    -494.9628166         3827.547576        -1959.139964                
Si             676                                                      
     2.366703972         1.357182150        -6.159822773                
     1.122411940         2.032269555        0.7220442470                
     1516.921113         4586.221626         266.1127530                
Si             677                                                      
     1.455336047        0.4567530716         4.097789444                
    -3.548751114         4.385459372        -2.018356750                
    -6630.283830         4707.978383         2059.746036                
Si             678                                                      
     3.803915014         1.166091604         2.388625357                
     2.329279514       -0.9498022942        -3.557391108                
     16321.13391         3389.148807        -7862.577272                
Si             679                                                      
     8.451315039         16.50391230         2.414915684                
     3.117435446         2.702159503       -0.5780899334                
    -1357.201167        -2197.388605        -1635.671460                
Si             680                                                      
     6.133101109         17.27698969         4.211257774                
   -0.1314752451        0.3141274634E-01     4.251935612                
    -3691.185820         6453.052892        -5644.082015                
Si             681                                                      
     5.025845119         16.42480868        -6.360151504                
   -0.4730528315        -1.342407849       -0.3715785653                
     7611.783433        -11361.37818         15051.81862                
Si             682                                                      
     1.917295855         16.38615158        -6.262594317                
     2.786045930         3.483566494         4.161516809                
     8088.029391         202.4434529         4723.321752                
Si             683                                                      
     1.226413823         17.14450471         4.050713992                
    -4.312940054         4.408719577        -1.300924389                
    -4691.638684        -7007.188501        -3101.967094                
Si             684                                                      
     3.754821515         16.46187010         2.299424546                
     2.032066402        0.2457179195E-01    0.3887286310                
     2489.759347       -0.4461275819         4602.147738                
Si             685                                                      
     1.081988876         18.54436848        -4.298119002                
    -1.909272728        -2.546254893        -6.972030777                
    -9516.673497        -500.5358515        -1296.241299                
Si             686                                                      
     3.496992387         18.95630408        -2.574121863                
    -1.140822397        0.6232564895       -0.6264384463                
     18116.96074         3367.284853        -7249.747135                
Si             687                                                      
     4.400749973         18.62559339        0.2720887741                
     5.666037318        -2.780663947        -2.556949760                
     17635.88849        -475.8847430         5899.433964                
Si             688                                                      
     7.573232054         18.66958290        0.3194172364                
    -1.336652318        -2.715744100        0.5959782102                
    -10348.25026        -26225.63679        -2361.717642                
Si             689                                                      
     8.376005460         18.90843053        -2.591745695                
    0.8799947063        0.6070554931         1.844362474                
    -12560.02201        -3431.613991        -15611.49803                
Si             690                                                      
     5.937694182         18.52036523        -4.476571807                
     3.572564485       -0.7338061461         2.550296349                
     9721.291787         8749.720183         26034.40575                
Si             691                                                      
     1.447780816         3.640072914        -4.407160511                
     6.371900239        -4.504639725        -2.542155527                
    -8923.991846        -11498.88482         16396.27399                
Si             692                                                      
     3.572603551         2.650133198        -2.434680392                
     1.422652319        -2.460262991       -0.8753910308                
    -1923.379676         6889.595242         13283.67188                
Si             693                                                      
     4.393922147         3.495504536        0.5964784051                
    -2.587239861         1.207681327        0.5345050952                
    -2446.974322        -7196.323897        -20104.77827                
Si             694                                                      
     7.442448869         3.391707496        0.3595349769                
    -7.143020095        -2.340631423         3.489653741                
     2538.449025         13123.29865         942.9976629                
Si             695                                                      
     8.339263872         2.745222352        -2.521920295                
     2.860524948        -1.097297232         3.346659775                
     11930.37043         9214.782295        -1710.979713                
Si             696                                                      
     5.915904937         3.653949593        -4.217771938                
   -0.9397468521         3.563247811       -0.4347712914                
     16454.94636        -9689.630688        -2564.668135                
Si             697                                                      
     11.14554917         11.09239015        -2.231095032                
     4.550219629        0.3265866906         5.475076997                
    -7177.027210        -7340.884031        -8768.113742                
Si             698                                                      
     13.45294302         10.68697658        -4.245852142                
    -1.896700345         1.218949048         1.178683428                
    -181.9617559        -3281.323528         6612.185060                
Si             699                                                      
     14.23798722         11.23016465         6.125448731                
     2.203439753         1.665177278         4.518010783                
    -5319.543966         12667.41158         3567.841690                
Si             700                                                      
     17.28401957         11.23652305         5.970492091                
     1.988688069        -1.450180261        -5.047134460                
     4689.773308         10039.60241         5087.632765                
Si             701                                                      
     18.18118931         10.61883484        -4.412038257                
    -2.395747904        -1.541661720        -1.845065668                
     319.5917661        -1280.766730         9340.040008                
Si             702                                                      
     15.79963707         11.24044248        -2.490120249                
   -0.8720508272        -1.039435275         3.411736497                
     27313.15471        -6060.485096        -12848.42608                
Si             703                                                      
     11.22961603         6.635247890        -2.479814309                
     4.326763100         1.750934210        0.6070005841E-01            
     7315.648754         8073.671695        -2662.670028                
Si             704                                                      
     13.43407040         7.655041128        -4.460331334                
   -0.5906933467         1.650453569         2.872903558                
     343.7616485        -22881.92513        -4785.813837                
Si             705                                                      
     14.50552821         6.524459147         5.943492281                
    -4.739105347        -2.929034606       -0.3696078335                
    -6167.506574        -7621.172025        -17165.41606                
Si             706                                                      
     17.55218757         6.376303316         6.082331075                
     3.329164651         4.112073918        -1.996031638                
     1870.446010         5564.179372        -12859.95901                
Si             707                                                      
     18.20729884         7.501560873        -4.399350190                
    -2.936126693         1.697217116        -5.369985653                
     92.30278141        -881.8282984         10150.12194                
Si             708                                                      
     15.79800192         6.544431017        -2.775237428                
    -3.681054174         2.650607172         5.794474049                
    -5899.159559        -19182.09549        -9998.303058                
Si             709                                                      
     18.16976734         8.923071087         4.219071071                
    -2.078971940        -3.904311144         1.575802943                
    -2214.681194        -14378.93513        -6292.190453                
Si             710                                                      
     16.13113543         9.351466818         2.072598230                
    -4.901177384         2.894008350         2.015405888                
    -744.7283848         1810.501988        -10408.15765                
Si             711                                                      
     15.31051745         8.737147037       -0.8015118971                
     2.908475765         3.170712237        0.4276284275                
     6563.215958        -18.04918577         4755.654351                
Si             712                                                      
     12.27428190         8.705335634       -0.4637563708                
   -0.9088195682       -0.1442241995         1.834359152                
    -14063.95957         259.1519502         4856.695212                
Si             713                                                      
     11.44975049         9.517141459         2.356887741                
    -1.395542989        -5.445216613        -9.934028633                
    -10404.56033        -9828.851536         8531.442698                
Si             714                                                      
     13.80818423         8.873824330         4.147463354                
     1.951624194         1.368760952        -1.046467725                
     2890.980740        -2865.797518        -20968.69285                
Si             715                                                      
     18.36988201         13.31320401         3.949519650                
    0.1608948292         5.248482434         2.968096878                
     865.4448645         9108.080648        -3251.640477                
Si             716                                                      
     15.94462873         12.46735975         2.197706606                
   -0.2137224392        -4.253309882       -0.3322041421                
     2979.715801        -4055.095202         9215.601865                
Si             717                                                      
     15.10828220         13.35808451       -0.5431837142                
    -2.472307505        0.4585811984        -3.475399830                
     13725.41179         18298.87247        -14328.22024                
Si             718                                                      
     12.10035838         13.48275269       -0.6231425786                
     4.975773672         1.058786857        -1.598229952                
    -701.8309680        -7190.078260         4052.713558                
Si             719                                                      
     11.35219283         12.65896118         2.293532424                
   -0.3301342174         1.025215776         5.148569630                
    -4533.440518        -13362.11352        -3816.855607                
Si             720                                                      
     13.75012457         13.31565650         4.103723911                
    0.9854903810        -2.427859594        0.3022271891                
    -8584.904409         10281.67374         4180.941675                
Si             721                                                      
     11.29181199         18.48131591        -2.853173411                
    0.3504915406        -2.527928875        0.7568091859                
    -4039.094643        -9646.946440        -3037.167616                
Si             722                                                      
     13.55265889         19.01911698        -4.822328436                
    0.7032149735         3.841629978         3.317435862                
     3694.434563         1114.117240         4767.244671                
Si             723                                                      
     14.38701601         18.54044269         5.872407100                
     4.965995378         2.353511326        0.3308113010                
     9265.322459        -9515.315225        -17892.75618                
Si             724                                                      
     17.51049125         18.58939254         5.821044009                
    -1.480313627       -0.1600563680       -0.5356648176                
    -2335.331065        -1233.454783        -6660.356036                
Si             725                                                      
     18.80111394         18.20618030        -4.848732250                
     6.143357691        -1.074484816       -0.6688894795                
    -4408.873963        -8191.235873         6093.185005                
Si             726                                                      
     16.11747421         18.30435361        -3.231300562                
    -1.486909869        -3.446824537         1.525152099                
     7927.935093        -11306.24204         2199.524320                
Si             727                                                      
     11.40381783         3.533628189        -2.596633752                
    -3.131383417        -1.550647069         1.502862479                
    -3312.391771        -4857.234169         11734.74879                
Si             728                                                      
     13.71808715         2.660965199        -4.488790262                
    -5.215607878         1.528158185         1.902168239                
    -9411.758877         638.0085340         1779.561246                
Si             729                                                      
     14.53295360         3.370887524         5.935383527                
    0.7773860767E-01     1.379538796        -2.362681918                
    -2658.355073         15776.06891         6917.303000                
Si             730                                                      
     17.63567573         3.393492584         5.975492333                
   -0.9834575755         1.495153082        -3.864051283                
    -5835.475373        -14006.63467         12320.26873                
Si             731                                                      
     18.33795047         2.776227725        -4.521378417                
   -0.6365334856        -1.405272279        0.9906023669                
     9498.236748        -3557.692009        -16089.82357                
Si             732                                                      
     16.11620881         3.491050636        -2.581514345                
    -3.361268601        0.3118604014         2.866708925                
    -12521.56773         4529.222784        -24342.20843                
Si             733                                                      
     18.63136707         1.190739227         4.062120595                
     1.661003503        -1.207228324        -1.141896975                
    -13333.81034        -7729.377095        -1625.649827                
Si             734                                                      
     16.26641471        0.6129693813         2.186638649                
     4.561913168        -3.323523967        -2.356886477                
    -10820.86311         2314.834421         21.19909663                
Si             735                                                      
     15.48096769         1.330070110       -0.6767006261                
     1.751916836        0.1189571697         2.399062351                
    -3845.566940         6426.638556         9034.108273                
Si             736                                                      
     12.38151692         1.429856836       -0.5974823212                
   -0.1386507220         1.193877727       -0.4167785347                
     1026.982368        -5567.793826        -6990.094924                
Si             737                                                      
     11.30543316        0.5430258798         2.148994083                
    -2.629444407        -1.076606519         1.665814607                
    -2992.199293         2075.488528        -2888.215011                
Si             738                                                      
     13.71485020         1.152552269         3.946697186                
    -2.627109397         4.339971027        -1.072465357                
    -20377.93957         13656.31425         1625.563966                
Si             739                                                      
     18.43172849         16.36534313         3.910061181                
     2.696793165         3.474224286        0.3212906775E-01            
     4829.901343         22324.10948         16196.69607                
Si             740                                                      
     16.22385984         17.19255280         1.960127971                
    0.7873881418E-01   -0.7687270438         3.311983276                
     2104.297494         5214.936287         795.1992192                
Si             741                                                      
     15.32733338         16.51078023       -0.8065272298                
     3.385950285         1.317191428        0.5087507976E-01            
     317.3504431        -10505.84468        -18545.44297                
Si             742                                                      
     12.25423230         16.51583773       -0.6784571308                
    -1.791532240         4.764089721         5.287196936                
     8569.890518         2616.039334         446.4644686                
Si             743                                                      
     11.42047823         17.28615569         2.228088986                
    -2.032388115       -0.8047492421       -0.3922384933                
     14008.37559        -8142.006643         3493.684975                
Si             744                                                      
     13.91661912         16.25618309         3.755419588                
   -0.6421836653        0.9236507006       -0.3240110327                
     4830.089271         4888.686939         715.8620311                
Si             745                                                      
     8.476994596         8.852487939         2.106837591                
     5.878184774        -1.562902192        0.3611388110                
    -8434.216288         2726.059781        -9685.493396                
Si             746                                                      
     6.089526204         9.385871198         4.061804484                
     2.944799571        -1.295448802        0.7401794314                
     13115.28434         4400.236169        -3156.769992                
Si             747                                                      
     5.369127416         8.783473949        -6.389255838                
    -3.204229405        0.4112084333E-01    -1.210681777                
    -6211.625384         9500.433237         608.6568032                
Si             748                                                      
     2.322536396         8.796523187        -6.253477282                
     3.440696841         2.949010122        0.7567628503                
    -13498.20703        -6925.187080        -13581.69373                
Si             749                                                      
     1.219465069         9.327341424         4.099099020                
    -2.361815299        -3.843214935        0.5719921665                
    -4826.045591         15214.52399        -394.2287997                
Si             750                                                      
     3.601967420         8.741547980         2.376094945                
    -1.010469766       -0.5390606114        -2.428325599                
    -393.5186729        -21736.85918        -5102.719961                
Si             751                                                      
     8.296669755         13.37475502         2.282621206                
     5.351248096         2.551975196         3.891816206                
     9236.356222        -4100.861361         3710.140054                
Si             752                                                      
     6.063160355         12.48349635         4.194826191                
     3.042848406        -2.795679890        -3.354778970                
     1412.594902         13781.67730        -3065.286461                
Si             753                                                      
     5.217895860         13.36903801        -6.100792374                
    -1.985088629         4.563760708         1.616133318                
    -11133.59787         6647.722969         8328.736559                
Si             754                                                      
     2.103099382         13.38107172        -6.336440365                
    -4.705206240        -4.188240292         1.688905496                
    -3265.295861        -409.2279692         4052.851675                
Si             755                                                      
     1.291503309         12.44170923         4.106248418                
     1.171466953        -1.655786193        0.4104883409                
    -12617.79400        -4100.097038        -7366.663222                
Si             756                                                      
     3.698173636         13.49343215         2.494810335                
   -0.9857329341E-01     1.307966370         5.449134618                
     145.6133629         2576.312828        -5126.761600                
Si             757                                                      
     1.376712299         11.10528961        -4.384647434                
    -3.644199468        -4.331167767       -0.3580343264                
     8887.143864         5417.482802        -13175.54742                
Si             758                                                      
     3.532276739         10.60079182        -2.324067243                
     2.159315091         3.349965564         2.619279439                
    -23351.67778         926.6087313         8092.286205                
Si             759                                                      
     4.158069268         11.14749081        0.6362902114                
    -2.435961654        -4.162928593         3.918850476                
    -2775.178520         2695.777695        -13343.45274                
Si             760                                                      
     7.217150796         11.17442713        0.3836796550                
    0.5575307265        0.7642847804         7.872679322                
     14898.97942         8340.766486        -13732.32967                
Si             761                                                      
     8.089298753         10.45680899        -2.459495128                
     1.465850640        -2.585741631         1.898989389                
     17671.57659         9464.882643         6460.194019                
Si             762                                                      
     5.809952044         11.09926667        -4.278479470                
   -0.5152946780         1.270094091         1.714502941                
     5216.157158         3438.477497         5839.936658                
Si             763                                                      
     1.366579350         6.633397665        -4.269980773                
     2.870930482        0.4936263285        -1.653920345                
    -363.5284137         302.6990678        -11162.12641                
Si             764                                                      
     3.598325314         7.499170171        -2.444819166                
    -2.180101835        -1.713089355       -0.6256884055                
     7960.659579        -9901.030754         2427.077461                
Si             765                                                      
     4.500194428         6.532267092        0.3914856580                
     1.442874792        -1.845928735         1.715675646                
    -8716.708134        -748.5617570         2228.711085                
Si             766                                                      
     7.560602921         6.472689655        0.4771907499                
    0.5646476249         3.079974252         4.390935999                
    -993.5821250         1799.986922        -16932.80299                
Si             767                                                      
     8.293934347         7.403901981        -2.366855935                
    -1.002799372         3.821602053       -0.3031706721                
     3774.958978         7784.118290        -3996.219335                
Si             768                                                      
     6.008431309         6.733253067        -4.284384780                
     1.604025158       -0.1130605813        -1.406299627                
    -11417.32482        -2987.247505        -4458.215325                
Si             769                                                      
    -11.29253494        -18.24684978         16.01548676                
    0.7465577158         3.447339144        0.9221611244                
    -9543.835505         1406.808342         4028.128366                
Si             770                                                      
    -13.35577188        -17.79160515         18.24845464                
   -0.8264902934         1.592208287         2.984700490                
     324.0840503         1005.674040         16634.17821                
Si             771                                                      
    -14.29177888        -18.80964604         7.308068439                
    -5.261861408        -1.337068151        -2.569630373                
     14212.24082        -4242.538979        -18988.55487                
Si             772                                                      
    -17.32161881        -19.14968968         7.337668961                
     4.032881463       -0.1393136328         1.080073562                
    -4820.076880         4032.077751        -6445.652196                
Si             773                                                      
    -18.68785648        -16.03667254         17.32290536                
     3.929898360       -0.6537743119        0.8636343680                
     11882.66185        -3131.058621         3391.650331                
Si             774                                                      
    -16.05834799        -17.55472109         16.81827436                
     2.661658467        -3.070804654        -2.674807297                
    -3659.466016         2822.812108        -7421.914343                
Si             775                                                      
    -11.36594928        -3.674490795         15.61926055                
     1.627460568       -0.2018800395        0.6132450917                
     668.9289162        -2795.842020        -10416.85990                
Si             776                                                      
    -13.70328415        -3.006005677         17.45482424                
    -4.399566116        -2.489528607         1.387426491                
     6274.300896         7182.154651        -3058.682727                
Si             777                                                      
    -14.61289101        -3.737898353         7.089663420                
    0.3808768803         3.159061794        -1.226800915                
    -11750.83530        -2660.231822        -10536.65869                
Si             778                                                      
    -17.79872690        -3.675768650         7.015656466                
     2.061297082         2.641481659        0.1411436803                
     6384.425096        -6838.772295        -100.6473758                
Si             779                                                      
    -18.56481426        -2.997779440         17.64708734                
    0.3290447657        0.6848504017        0.7886490693                
    -546.0259891         11729.92766         4040.208279                
Si             780                                                      
    -16.25533749        -3.702229754         15.77507165                
    -1.066535655         4.836009196        -4.930305748                
     2983.907268         2478.475860         6602.847978                
Si             781                                                      
    -18.72500836        -1.524259560         8.930042910                
     1.231667624        -2.409869774        -3.056979969                
     8144.440023         16003.46832         3822.128165                
Si             782                                                      
    -16.28752862       -0.9361970203         10.82434943                
   -0.9141626859         4.117087177        -4.863424242                
    -8244.773240         10356.14270         10598.05968                
Si             783                                                      
    -15.55240563        -1.543394001         13.72574601                
     2.174763966       -0.4397546594         1.581520907                
     2282.770067        -3869.728869        -1564.100262                
Si             784                                                      
    -12.48324029        -1.690292969         13.56536539                
    0.3848650328         1.876322918         2.310109261                
    -8926.133330         6602.893275        -7937.564261                
Si             785                                                      
    -11.43732195       -0.7730647115         10.77088541                
     1.330568681        0.7920576061       -0.3117021271                
    -3136.052934         1125.763123         7379.180904                
Si             786                                                      
    -13.85184384        -1.467792166         9.075943924                
   -0.2656391180        -1.122810204        -4.770456169                
    -1513.027140         3291.643957         9549.272890                
Si             787                                                      
    -18.24963500        -16.74641028         9.088260450                
     3.140521510         1.845231971        -2.333272796                
     11274.16930         7334.144578        -818.1230973                
Si             788                                                      
    -16.04745344        -17.43813876         11.11464243                
    -4.874212097        0.3366336544         3.857863686                
     573.9057914         5227.546746        -4752.613320                
Si             789                                                      
    -15.22835034        -16.63136357         13.85620139                
    -6.895899325       -0.4991666218       -0.8168857531                
    -23686.29163         9698.789330         17426.95830                
Si             790                                                      
    -12.25201213        -16.62258183         13.58720663                
    -2.348161339         3.398860738       -0.4669653258                
    -1177.984207         1991.298521        -7772.220047                
Si             791                                                      
    -11.33163321        -17.52224954         10.72354959                
     1.540930998         1.870011177         2.166812574                
    -1784.593998         12133.71404        -6964.940694                
Si             792                                                      
    -13.74554347        -16.49786972         9.221659747                
    -1.932713740        -4.746827868         3.467229944                
    -6701.025834         13952.54311         8331.954578                
Si             793                                                      
    -8.377022204        -9.007544470         11.04420452                
     4.568953488        -7.946991317       -0.8103325054                
    -4878.553593         9694.953743         4064.908069                
Si             794                                                      
    -6.138127660        -9.486901914         9.059283389                
   -0.7613878117         2.392158407       -0.4173468650E-01            
     5136.823480         2272.162399         2308.654111                
Si             795                                                      
    -5.334160024        -8.993833711         19.34131250                
     5.956514314         1.351755718        -4.713446664                
     14052.86183         3722.723395        -12845.05854                
Si             796                                                      
    -2.208408755        -8.725690332         19.27450104                
    -7.146726380         5.735226979         5.811047608                
    -7792.222246        -17533.40072         3482.622336                
Si             797                                                      
    -1.341570768        -9.628403886         8.814149575                
     4.834896747        -1.266360367        -4.095763700                
    -2741.173467         6443.582195        -2367.433763                
Si             798                                                      
    -3.554033562        -9.007139297         10.68887477                
    -2.191752329        -1.101845657       -0.4396016817                
    -4863.335276         8168.526549         1502.031886                
Si             799                                                      
    -8.419602969        -13.50548237         10.80941958                
     1.839590159         3.868379172         1.515385403                
     15210.12264        -7200.672904        -1601.408127                
Si             800                                                      
    -6.311208454        -12.52083246         8.847465673                
   -0.9736431328E-02     2.036251482        0.2392022627                
     17772.75808        -23992.62740        -13728.26037                
Si             801                                                      
    -5.345372083        -13.53099517         19.39850698                
     2.603027913        -4.204027014         2.168901201                
     5591.956415        -2.361748734        -8476.792829                
Si             802                                                      
    -2.272364205        -13.23656509         19.44211217                
     1.207232657        -2.151559317        -3.400168765                
    -10234.39043         1097.995037        -7194.694343                
Si             803                                                      
    -1.427239262        -12.75211765         8.928800632                
    -2.413895728         1.327742298        0.3915082226                
     1460.910023         20133.74682        -2698.057989                
Si             804                                                      
    -3.882667266        -13.48432349         10.61491573                
     1.383932914        -1.904512389        -1.391622609                
     9219.674849        -1451.744127         1627.297742                
Si             805                                                      
    -1.375364518        -11.17936184         17.46636923                
    0.4400305830         4.427796686        -7.766513117                
     5706.164316         16120.29086        -14796.73696                
Si             806                                                      
    -3.744508116        -10.66372019         15.50614832                
     6.126119022         3.942875379        0.1665034645                
     25469.25264         16220.78022        -3096.570936                
Si             807                                                      
    -4.229538171        -11.27785958         12.67509116                
     3.108115904        -1.604965116        -1.220473870                
     1181.273993        -4812.513916        -9693.023523                
Si             808                                                      
    -7.329281584        -11.36215322         12.73102396                
    0.4223488997        0.2315676956E-01     7.358906471                
     1408.091881        -2154.726333         8509.397783                
Si             809                                                      
    -8.362771042        -10.69099216         15.59891264                
    -3.428269643         1.189845301       -0.4352607589                
    -5241.148261        -14399.63866        -22534.52691                
Si             810                                                      
    -5.994785260        -11.36931845         17.39735356                
     1.316631688        0.3340759418E-02    0.9244010715                
    -1808.814701        -6030.699769        -4015.326584                
Si             811                                                      
    -1.409378051        -6.664153393         17.25122916                
   -0.8345024226        0.2717856125        -1.229922343                
    -3452.893657         10626.44187        -10975.37403                
Si             812                                                      
    -3.711517079        -7.473472661         15.37347716                
    -2.587920251       -0.7312974204        0.1979382601                
    -5992.442165         10008.84808        -8597.792553                
Si             813                                                      
    -4.486049451        -6.692601746         12.50549810                
    -2.070491156        -5.269741689        -3.129003436                
    -5155.261368         6669.070721        -8055.777994                
Si             814                                                      
    -7.598080340        -6.661565862         12.73944012                
    0.2969011054        -8.409303266         1.571309427                
     4741.642335         4363.745533         925.3533502                
Si             815                                                      
    -8.451570918        -7.616297516         15.48803765                
    0.2750415214        -2.887471669       -0.6020124089                
    -573.9055306         7750.106839         7392.248303                
Si             816                                                      
    -6.085753230        -6.760182868         17.31555650                
     1.376958472        -1.016031760         4.117170155                
     24859.81345        -13732.35001         2542.509787                
Si             817                                                      
    -8.416961183        -1.338548483         10.63997485                
     3.329740964         1.266226317       -0.2880230699                
    -17596.41038        -11793.85996        -8557.498191                
Si             818                                                      
    -6.349878400       -0.8158890718         8.596011681                
    0.9725245104         3.043186883       -0.3515001342                
     249.2415641        -5239.414514        -18588.31789                
Si             819                                                      
    -5.631266100        -1.295518185         18.73324977                
   -0.5954893942        -1.901958338        -6.669680143                
    -19024.28802         10320.55855         10005.53223                
Si             820                                                      
    -2.569414411        -1.334653301         19.04839610                
     1.343843549       -0.8945213683         6.459018109                
    -9031.840513        -13193.82184        -7010.065866                
Si             821                                                      
    -1.608104068       -0.7186441381         8.704518006                
   -0.6248289859       -0.3604364061         3.018154164                
     1194.886144        -19067.11191        -6736.716743                
Si             822                                                      
    -4.041581101        -1.441744929         10.36560979                
     7.016591990       -0.6050584869         2.435549111                
     6573.148173        -2523.743242         7197.557768                
Si             823                                                      
    -8.442062841        -16.55676979         10.84627645                
     1.436734232         2.615057874       -0.5588982042                
    -12002.33229         12337.10472        -6615.140123                
Si             824                                                      
    -6.336851975        -17.26784965         8.849080636                
    -2.490858514        -2.086134579        -3.483655821                
    -2144.093913        -5404.541306        -7804.913928                
Si             825                                                      
    -5.110441551        -16.54108846         19.42623953                
     2.065021926        -1.359802468        -3.813414736                
    -10167.64092        -2542.219867        -11772.20858                
Si             826                                                      
    -2.097865675        -16.24320391         19.39947241                
    0.1237112738E-01    -3.116874714         4.352257169                
     12937.34289         7008.455100        -346.8748676                
Si             827                                                      
    -1.451975296        -17.22152704         9.255497883                
     3.581939803         3.054610172        0.5100069041                
     5160.908400        -8350.987242         6014.281638                
Si             828                                                      
    -4.044752352        -16.55701803         10.83045156                
    0.2775708775        0.5988246575        0.1716080862E-01            
     16641.19263        -1470.128838         2175.141359                
Si             829                                                      
    -1.156507221        -18.41046200         17.51303458                
    -2.709145752        -5.495128373         3.133239477                
     7257.458547         11345.07296         7043.711902                
Si             830                                                      
    -3.520166452        -19.32045089         15.85903389                
    -1.637083376       -0.7540780187       -0.2596685921                
    -19785.96557         4521.951922         294.0457157                
Si             831                                                      
    -4.558125608        -18.58204435         13.05843259                
     5.122580670         5.842458546         5.487965514                
    -5857.934750         3733.542006        -2371.945572                
Si             832                                                      
    -7.657542091        -18.78820469         12.79869466                
    0.8015297793         3.779773856         3.028090223                
     13735.36589         2750.813316         5152.199512                
Si             833                                                      
    -8.432225431        -18.71612272         15.71663027                
    0.4246728744         2.597923338       -0.2681198045E-01            
     3433.064469        -9249.742004         14363.53981                
Si             834                                                      
    -6.070272723        -18.71836143         17.58354752                
     4.512922505         1.257322345        -1.181645817                
    -8072.954328        -9240.371055        -13076.34945                
Si             835                                                      
    -1.578077787        -3.560169362         17.19762171                
    0.4376644752         1.860036341         7.085178885                
     7950.282779        -10541.37192        -9151.068594                
Si             836                                                      
    -3.690799285        -2.795364164         15.18769118                
   -0.7876578395        0.8385654614        -1.399231083                
     1060.982816        -17027.25435         12951.97191                
Si             837                                                      
    -4.618243870        -3.604501110         12.33290388                
    0.7636881278         3.384386564       -0.3468727394                
    -4312.024763        -2231.997723         5563.832728                
Si             838                                                      
    -7.691419002        -3.609224535         12.50704295                
     2.466202574         1.092517672        0.4231990597                
    -7998.165721        -3713.089492        -2161.515977                
Si             839                                                      
    -8.432511878        -2.799495111         15.46924274                
    -1.289533306        -5.856887683        -2.558480747                
    -8487.149172        -12063.97458        -8421.308030                
Si             840                                                      
    -6.109342211        -3.798577407         17.17861289                
    -5.288941276         2.054149787        -8.791218548                
     11190.43152         1065.022205        -15445.64444                
Si             841                                                      
    -11.28531380        -11.21816209         15.21846650                
    0.5963114178         3.413680342         1.339258146                
     1232.491509        -10151.88026         6487.940104                
Si             842                                                      
    -13.65762390        -10.72839955         17.13099084                
    -2.636205511        -1.743161867       -0.4411831046                
    -3395.407195         8013.725406        -16210.26869                
Si             843                                                      
    -14.35165704        -11.32053864         6.742605561                
    -7.920263028        -1.766011932         6.199553489                
    -556.9321011        -2696.055910         4399.451820                
Si             844                                                      
    -17.51003568        -11.33572395         6.923883205                
     1.029336994         3.476177593         3.873473593                
     923.4480482        -5561.866671        -220.1372660                
Si             845                                                      
    -18.92596866        -10.84578421         16.83463288                
    0.7643366593         1.394957665        -1.662141263                
     10248.39459        -14293.14188        -7446.482809                
Si             846                                                      
    -16.20241930        -11.26960941         15.40646711                
    0.4270906850         2.156072092        0.5006180008                
     17461.60793        -4139.208307        -7025.396189                
Si             847                                                      
    -11.41917846        -6.717313111         15.40600069                
   -0.9913911708        -6.630957542       -0.6948165101                
    -5957.099372        -1356.846178         8303.258321                
Si             848                                                      
    -13.79854228        -7.570384757         17.29298038                
    -2.515279306         4.617703059       -0.5242852964                
    -5448.975312         9691.010610        -7798.360372                
Si             849                                                      
    -14.63270066        -6.749166284         7.002208417                
    -1.805214450         3.847636130        -2.491822290                
    -4431.858144        -14412.95479        -1649.142828                
Si             850                                                      
    -17.76942698        -6.696416139         6.775970888                
   -0.3388508220        0.7614220442       -0.1485437285                
    -79.82363555         5418.842082         3980.491252                
Si             851                                                      
    -18.42751970        -7.891604754         17.31048001                
    -1.708327175         3.135221241        -1.367577902                
     7219.516482        -2005.050975         9133.123314                
Si             852                                                      
    -16.24436391        -6.728307622         15.52178167                
    -4.577367815        0.8026083790        0.2295389221                
     5354.203207         7108.577399         3862.072079                
Si             853                                                      
    -18.42244087        -9.019843005         8.764341734                
     3.226121409        0.9577944076       -0.8394588597                
    -16473.72690        -1787.991401        -19899.23060                
Si             854                                                      
    -16.12727344        -9.586030153         10.68123834                
     3.045649568        0.6951878563         1.909643053                
     4222.202306        -12165.51967        -2781.296880                
Si             855                                                      
    -15.39577091        -8.791287430         13.51323716                
    -1.908131646         4.424393146       -0.4593977356                
     7595.870577        -16343.49311         15281.81692                
Si             856                                                      
    -12.29099684        -8.884495578         13.45634080                
    -4.163845690        0.2113250430         1.066221998                
     4745.837765        -1553.523205        -4790.964258                
Si             857                                                      
    -11.37908299        -9.511017446         10.56339386                
   -0.5857816142         1.456750593        0.3148779993                
     19626.71401        -5941.526117         3468.214858                
Si             858                                                      
    -13.68799714        -9.108878908         8.733419854                
    -1.118688984         1.355006508       -0.7428122216                
    -13385.75882         13312.96386         6776.131085                
Si             859                                                      
    -18.23688659        -13.70414306         8.737030654                
    -3.820039229         2.105538639       -0.2951307324                
     5975.045505         71.19259101        -3023.601215                
Si             860                                                      
    -16.01315668        -12.73538358         10.72846583                
   -0.2386821276        -2.993448169        0.8495664135                
    -31485.29057         5910.702027         10121.11282                
Si             861                                                      
    -15.32149551        -13.56955994         13.57784647                
    -4.921044627        -4.190506465         3.854497559                
    -581.0217817         12766.59676         3714.229058                
Si             862                                                      
    -12.27485058        -13.55488717         13.45321638                
     1.086884208         1.443519619         1.412944736                
     5286.117165         5905.482252         2288.833119                
Si             863                                                      
    -11.33719791        -12.58252957         10.63568847                
     1.634142451         2.564276930        -1.995675939                
     1182.705351        -24350.69306         1170.899861                
Si             864                                                      
    -13.71551952        -13.46807237         8.804781044                
     3.228771978         1.246388789       -0.8927580674                
     7601.365837         979.3472006         15173.26599                
Si             865                                                      
     8.539676665        -18.47907478         15.93114793                
    0.1574272944        -3.227828033         3.299445681                
     5512.571808         2136.841855        -2737.865239                
Si             866                                                      
     6.512783465        -18.13884467         18.16366128                
     2.353569275        -2.805690692        -1.443072646                
    -3618.965186        -3587.821900        -6614.501131                
Si             867                                                      
     5.622273657        -18.42541391         7.363981665                
     2.473808306        -6.041410223       -0.1611171391                
     9382.135967         1414.446086        -19041.48516                
Si             868                                                      
     2.625367391        -18.37543561         7.119587581                
    -3.975806008        0.4557800584         3.223763140                
    -16424.60123        -22743.17358        -5941.213883                
Si             869                                                      
     1.350687810        -19.31834122         15.97517401                
     2.927493297         2.693267258        0.5718417660                
     4579.679501        -11235.25710         10619.96258                
Si             870                                                      
     4.363186063        -18.67436087         15.96619147                
     2.021076838       -0.6680132780         2.548523049                
    -3437.487124        -1446.371637         10280.24832                
Si             871                                                      
     8.413854371        -3.512646685         15.47824910                
    -4.105235027        -1.526591047         2.498116413                
     4107.523629        -24262.09314        -16047.90378                
Si             872                                                      
     6.160146852        -2.682957452         17.39143291                
    -2.270730500        0.6162034032        0.2962457496                
     1396.738615         498.9703566         1761.307492                
Si             873                                                      
     5.415529083        -3.550590827         6.994160086                
     1.004642323        -4.691677207         2.297777627                
    -5445.991573        -16440.51101         8953.986456                
Si             874                                                      
     2.296172487        -3.744682025         6.764704379                
    -1.941653575         4.020349350        -5.196277733                
     9292.072740         18377.57880         7840.159458                
Si             875                                                      
     1.389571760        -2.662755530         17.42780641                
     1.347284853       -0.8358427761        -1.092729870                
    -4220.873615        -2503.952088        -18820.12234                
Si             876                                                      
     3.723163933        -3.425656819         15.56315516                
    -4.190313236        0.8023586614        0.9706031322                
     7692.058327        -6433.095847        -1689.706458                
Si             877                                                      
     1.359664302        -1.344920748         8.597301760                
    -3.405040346        -5.803194767        -6.075815049                
    -7354.053644        -5393.089644        -5549.011788                
Si             878                                                      
     3.530999553       -0.7492952745         10.61293296                
   -0.1732254668         3.007617596         2.460760102                
     5230.502060         942.3409548         7270.804826                
Si             879                                                      
     4.405035123        -1.307306432         13.40110480                
    -1.252472286        -2.483235885        -1.344006527                
     246.7142616         2375.716214         18737.42309                
Si             880                                                      
     7.428929430        -1.405824386         13.53074270                
   -0.7077249427         3.178006963         1.430985547                
    -8346.153829        -11963.92996        -2216.253529                
Si             881                                                      
     8.501455996       -0.6482505895         10.84614840                
    -4.413416890       -0.8163400999         1.261228609                
    -4282.986325         10944.72946        -4571.975163                
Si             882                                                      
     6.092846925        -1.437750606         9.081346589                
     2.395712827        -1.098398555        0.4045125440                
     4000.310372         1990.980019         4408.301588                
Si             883                                                      
     1.497139751        -16.48421643         9.152723565                
    -4.758978194        -1.336921573       -0.3140941279                
    -4222.951272         3985.368762         11695.50436                
Si             884                                                      
     3.979173806        -17.31370742         10.85480956                
     1.384096692        -1.562567752         2.799643781                
    -2019.638871         11389.19996         10987.67034                
Si             885                                                      
     4.909386840        -16.64982048         13.68383424                
    -1.766555344       -0.3352259738        -3.576715265                
    -2189.983572         7663.749627         2723.326866                
Si             886                                                      
     8.024615210        -16.52108982         13.62766059                
     3.684925799        -1.566305360       -0.7815881502                
    -13807.71991        -2353.228488         7065.191975                
Si             887                                                      
     8.909957280        -17.22684118         10.79980344                
     4.136923752        -1.045766104         3.507081598                
    -4743.826283         2326.151070         9542.167775                
Si             888                                                      
     6.472288875        -16.28098755         9.247563250                
     3.135712541        -1.028284805        0.9173791179                
    -3395.604571         6337.568587         9789.389496                
Si             889                                                      
     11.49625600        -8.914286389         10.50878876                
    -4.788853059         2.769209624         1.603961276                
    -1643.982450         2588.229714         17225.06165                
Si             890                                                      
     13.76863778        -9.524982286         8.620883536                
    -3.477891511         2.857126642        -4.027843852                
    -4449.197709        -3938.677331        -9633.781721                
Si             891                                                      
     14.57242431        -8.792614283         18.87618235                
    -4.101469694        -1.502402944        -2.250392645                
     5986.318951        -4023.232510        -7665.498998                
Si             892                                                      
     17.62689966        -8.762567415         19.08251338                
   -0.3062274458        -2.007068744         2.274472628                
     26383.94795        -1404.890910        -19705.15260                
Si             893                                                      
     18.41923862        -9.255029803         8.606024225                
    -3.619475503        -5.160915983         5.014605690                
     3817.671940         4020.060750         1882.149586                
Si             894                                                      
     16.08719253        -8.535675105         10.36303825                
     4.562134043        -5.125885620        -1.321590857                
     10208.99430        -4802.621126         1602.248526                
Si             895                                                      
     11.70688220        -13.31323984         10.45702747                
     4.857325716        -2.316558105        -2.270638905                
    -4208.168937         4428.516495        -5633.325672                
Si             896                                                      
     13.80887850        -12.58099874         8.387870975                
    -1.377839353        -1.930380779        -4.772454199                
    -178.1960726        -10472.56843         5137.848608                
Si             897                                                      
     14.94879506        -13.57636403         18.80257947                
    -1.059201681       -0.8613603252        -7.130472049                
     506.3831567        -13748.33530         9519.384373                
Si             898                                                      
     17.90333648        -13.43641181         19.09389972                
   -0.5444762301       -0.8612075529        -5.207375517                
     18049.56841         13217.03517        -5585.356848                
Si             899                                                      
     18.55297189        -12.31541388         8.735960045                
     3.974671558        0.9545380750        -2.402982619                
    -8217.280255        -12492.70397        -4123.945955                
Si             900                                                      
     16.14959822        -13.35847321         10.34405562                
     5.654409307         1.510809003       -0.1368780552                
    -596.8997122        -7244.363561         4778.687314                
Si             901                                                      
     18.58289037        -11.10491101         17.25702555                
     1.871100159       -0.3185991071         1.946974961                
    -14984.29526        -13990.68509        -5041.159106                
Si             902                                                      
     16.36191634        -10.53260005         15.18883232                
    -3.855283102        0.7011108689        0.9145525365                
    -8199.849684         7511.382220        -4764.312886                
Si             903                                                      
     15.70969535        -10.95667283         12.26022751                
    0.6772301587        -4.271930071         3.107615255                
    -13923.98675         3127.833422        -20607.37771                
Si             904                                                      
     12.55953864        -11.14456644         12.42129475                
     1.814908189         5.226289862        -1.424916068                
    -14787.24831         6842.852718         9525.539782                
Si             905                                                      
     11.66957890        -10.56437346         15.34285969                
   -0.5820399814       -0.2971978569         2.855853930                
     2272.615711        -9772.165714        -3868.795262                
Si             906                                                      
     14.04155534        -11.33820039         17.07654850                
    -2.120552472         1.832731691        -2.275495027                
    -1011.906211         2152.429856        -5433.667639                
Si             907                                                      
     18.73051062        -6.598609826         17.04022677                
     7.927318347        0.5050052315        -1.698247716                
    -8642.618235         1615.220951         9085.198964                
Si             908                                                      
     16.35278614        -7.424033131         15.24294860                
    -2.204866677         8.214235382         2.743016292                
     9261.777619         7107.267385        -2296.915778                
Si             909                                                      
     15.45233093        -6.516688551         12.43547752                
    -9.459774463        0.2881974100        -2.174072211                
     9008.913497         6944.176829         733.3757966                
Si             910                                                      
     12.41540539        -6.604402435         12.22835399                
    -1.121671511       -0.9036493405        -1.064973876                
    -10424.14188        -92.67565384         16952.19441                
Si             911                                                      
     11.53440481        -7.484069912         15.05047053                
    -4.700483831         1.088898666        -4.201745399                
    -9495.826621        -11331.31142        -1615.210598                
Si             912                                                      
     13.89810772        -6.598871886         16.85980955                
    -1.477084924        0.1189752350        -2.398825897                
    -1303.896606         17378.94555        -864.8290326                
Si             913                                                      
     11.46604036        -1.172078627         10.71350901                
    -1.231141956         1.161125576        -6.054804098                
     7416.984868        -7390.965290         7891.335560                
Si             914                                                      
     13.65771428       -0.6860269868         8.692646380                
    -3.926127065        -5.037669334        -1.672605684                
    -1728.361685         12507.60559        -20398.98349                
Si             915                                                      
     14.27865462        -1.436438274         19.08877107                
    0.9203715901         2.760151952         2.453355859                
     1687.780420         7499.353271        -10144.48400                
Si             916                                                      
     17.39289298        -1.487136811         19.01552914                
     1.647784351        0.5343198855       -0.3183914283                
    -4234.568726        -2389.166721        -1658.158252                
Si             917                                                      
     18.39662194       -0.6530726271         8.661413158                
    0.1137353890E-01     2.470437501       -0.5245659262                
    -796.0510624        -1603.166367         14550.97323                
Si             918                                                      
     16.06767092        -1.187468489         10.55672985                
     1.555751032        -2.144283079         1.112474577                
    -2893.184788        -9895.419336        -1525.426561                
Si             919                                                      
     11.82829226        -16.43388165         10.55875708                
    -2.407195047        0.2240537235        -2.169460347                
    -451.0050029         12457.96183         5157.641311                
Si             920                                                      
     14.04478310        -17.26446539         8.644492137                
    -1.615450523        -2.006796781        -1.151667938                
     8816.988944         17057.21790        -8111.459837                
Si             921                                                      
     15.13039075        -16.62582295         19.06038779                
    -7.065562284       -0.9624503671         2.476726315                
     12613.27032        -7264.300999        -5960.428464                
Si             922                                                      
     18.23428951        -16.49714580         19.11292707                
     1.362528830         1.509136685        -2.798608337                
    -887.3159118         19199.67367        -3198.980610                
Si             923                                                      
     18.70563093        -17.16064498         8.906426624                
     3.248972400       -0.1266921350        -7.671088097                
     3070.377698         15143.46989         6121.074787                
Si             924                                                      
     16.27792274        -16.35119934         10.56104324                
    0.8166195934         2.073547343        -6.144133325                
     11297.05456        -2315.937346         18390.36890                
Si             925                                                      
     19.13841028        -18.32822119         16.85746545                
    -5.573065080         3.884354542         2.201611546                
    -3505.331169         8442.586385        -4086.394554                
Si             926                                                      
     16.44777323        -19.24923210         15.53028268                
    -1.104278768         9.610971651         3.990247573                
     5389.512047         6755.421529         6178.386280                
Si             927                                                      
     15.62830866        -18.40934969         12.79054456                
     2.288727712        -1.599298719        0.7843585218                
    -11512.09279        -3338.729303         19156.98461                
Si             928                                                      
     12.53261177        -18.47713310         12.85314339                
    0.1168619626         4.118950114        -2.090216081                
     13959.35886        -9943.024745        -10415.83944                
Si             929                                                      
     11.44813861        -19.22402677         15.53861825                
    0.1230892983       -0.5975130075        0.6448424492                
     1267.424819         13993.90765         9687.562742                
Si             930                                                      
     13.93278550        -18.89790136         17.29884789                
    -1.277968608         3.096912991        -1.886710321                
     4340.829134         6160.900437         13828.39362                
Si             931                                                      
     18.36133955        -3.511049150         16.96966758                
   -0.4798625590         2.221434870       -0.9034482970E-01            
    -8279.756527        -13667.40143        -4740.372333                
Si             932                                                      
     16.10696768        -2.581579555         15.29246953                
     1.198963594       -0.9002516402       -0.5228937957                
    -21654.68379        -320.8881731        -20339.61171                
Si             933                                                      
     15.37608902        -3.394773453         12.40607099                
    -1.296373505         1.193221492       -0.1744130761                
    -2647.927556         6674.252497         965.4324237                
Si             934                                                      
     12.22562937        -3.584940028         12.51741503                
    -1.088949653         3.040676952         1.344806744                
     2728.199328         14539.59991        -7721.520611                
Si             935                                                      
     11.38597322        -2.783275282         15.34434574                
    0.8727883812         1.358580558         2.987013949                
    -21986.94230         13478.31964        -5589.196288                
Si             936                                                      
     13.69616922        -3.623714885         17.02516927                
   -0.8260150835       -0.1377608490E-01     3.851841415                
    -320.2493069         9545.951525         1323.287834                
Si             937                                                      
     8.714950629        -11.09912487         15.12927412                
    -1.787592109        -2.185347103        -2.079903033                
    -6771.540925         4530.736159         4479.080662                
Si             938                                                      
     6.451770245        -10.60678812         17.18286848                
     3.348109305        -1.417459705         3.500975902                
    -15786.51960         2506.728269        -1960.192195                
Si             939                                                      
     5.678725080        -11.22502799         6.692092645                
    -4.942870741        0.3104594881       -0.5686015713                
    -476.7754459        -2826.490243         3343.643277                
Si             940                                                      
     2.626899549        -11.38866450         6.874352506                
    -2.395601246         1.893099829         2.205320557                
    -22431.73636         5691.281739        -7677.608148                
Si             941                                                      
     1.654012722        -10.69045764         17.25583474                
    -1.159613371       -0.1010090154       -0.3642326332                
    -2731.907634         4426.292427         7045.245806                
Si             942                                                      
     3.912136015        -11.39962789         15.43013427                
     4.616735655       -0.7022064777       -0.8928498181                
     14842.48333         21702.16898        -1821.238525                
Si             943                                                      
     8.537750236        -6.706878070         15.43619480                
     1.921624593         2.601562623        -2.485295601                
    -1470.596069         3059.370948        -13167.30407                
Si             944                                                      
     6.311846643        -7.431484072         17.46330231                
    0.3943230696        -1.713240308        -1.132932189                
    -6245.768318        -7872.377795        -11051.93336                
Si             945                                                      
     5.420258809        -6.668607517         6.928934848                
     2.744917685         2.213147084        0.7894633326                
     7046.071261         451.8560346        -1527.446557                
Si             946                                                      
     2.259692047        -6.773199321         6.804752193                
    -3.294859992         4.549593980         1.396434221                
     12835.29964         3384.531403        -1575.716774                
Si             947                                                      
     1.512488267        -7.578594941         17.22260012                
     2.994453574        -6.105902855         2.085227511                
     8287.269409         4453.454698        -2461.282695                
Si             948                                                      
     3.949920397        -6.465283783         15.61856690                
     1.859170299        0.3321250391        0.6478719960                
     1783.934361        -10531.26045         17369.81844                
Si             949                                                      
     1.685957992        -9.087232512         8.679884604                
     3.578449331        0.6585321922E-01    -1.539076344                
    -10354.56405         2331.908800         25108.36574                
Si             950                                                      
     3.844821293        -9.314591450         10.78535705                
    -5.164811549         5.277857431        -2.181715976                
    -2718.738292        -7846.448079         11261.60534                
Si             951                                                      
     4.499113829        -8.863924231         13.70072298                
   -0.5915331063         1.462022837        -1.682009822                
     256.0476108        -5089.719061         11297.71652                
Si             952                                                      
     7.573799220        -8.818786813         13.38703959                
    -1.255114335        -3.564006753         8.610954699                
     2121.434180        -4686.441745         4139.070264                
Si             953                                                      
     8.558906969        -9.273575985         10.52939189                
    0.1443788988         4.940351265         3.353847083                
     3855.463047        -16402.06992         21532.61017                
Si             954                                                      
     6.171188482        -8.982160684         8.784480942                
     5.370660458         2.591930247        0.8111237831                
    -1034.725619         13550.18645         1944.384040                
Si             955                                                      
     1.584952356        -13.39045481         8.904396271                
   -0.3211929816       -0.6688605693         2.540632248                
    -14187.69752        -8736.041284        -3506.985879                
Si             956                                                      
     3.950838814        -12.45317789         10.61259269                
     1.891777242         2.154910828         1.548284750                
    -4142.709608        -15808.56105         5219.899834                
Si             957                                                      
     4.747186042        -13.53866610         13.42101890                
    -1.360419339         1.697477270        -6.125342720                
    -10635.14205         7280.530838         1496.755890                
Si             958                                                      
     7.784285357        -13.49077105         13.37085736                
    0.5502932100         3.094195082       -0.1780448177                
     4436.960591         17995.54601         12494.72622                
Si             959                                                      
     8.727025229        -12.45348112         10.59569411                
   -0.8258360420       -0.1309199072         1.154657820                
     2554.534550         4724.508737         1425.734244                
Si             960                                                      
     6.425686016        -13.29148581         8.701124490                
    0.5910315292        0.4452849638        0.6856468073                
    -2503.931926         18106.94857         2540.186890                
Si             961                                                      
    -11.70954644        0.6965946037         15.44486656                
    -2.517141284         2.439682047       -0.2431757675                
     725.6296797        -1650.585959        -7816.870819                
Si             962                                                      
    -13.77856588        0.1069396462         17.55421528                
   -0.4040236204        -2.964516846         3.763070739                
    -3356.584505         7497.876433        -624.9996573                
Si             963                                                      
    -14.65751580        0.9449152685         7.282128931                
     3.196240168         3.821800602       -0.7604430662                
    -3856.002901        -3641.870720        -6904.145795                
Si             964                                                      
    -17.81478305        0.9480855402         7.083610905                
    -2.376963334        -1.257594318        -2.754229162                
     5016.554767        -12384.73657         6443.448117                
Si             965                                                      
    -18.67556740        0.3013760414E-01     17.17823609                
     5.231762647         2.942527944        -3.639625159                
    -1552.765468         5625.267758         2211.989413                
Si             966                                                      
    -16.08802642        0.7556102748         15.74359790                
    -1.253047507        0.1434961250        -4.549969421                
     11909.16723        -7444.697830        -4565.613783                
Si             967                                                      
    -11.72330570         15.77714230         15.63424610                
    0.5411071325       -0.1365322409E-01     5.616196954                
    -7487.819460        -9314.192970        -16792.36212                
Si             968                                                      
    -14.06137582         16.79860393         17.38003858                
    -2.153400032        0.2112959528         1.616120650                
    -8018.082786         752.5197699         8642.088800                
Si             969                                                      
    -15.09217185         16.23899168         7.163746225                
    0.8419484085       -0.5373614938       -0.5071624004                
     5291.355234        -3242.204185        -3657.596041                
Si             970                                                      
    -18.13723396         15.99674003         7.004981016                
     2.466799755       -0.7277477905       -0.5719480710E-01            
     1287.016159        -6876.784063        -3473.886985                
Si             971                                                      
    -18.98923737         15.96476055         17.78056475                
   -0.6790618789         2.574421301         4.710990189                
    -3646.435147         17449.90108        -1095.771839                
Si             972                                                      
    -16.62758183         15.63839260         15.92763108                
     4.480220042         2.061335543         4.126754049                
     7238.555886        -793.9960715         894.2267270                
Si             973                                                      
    -18.65751094         18.00205018         9.245974573                
     3.406370325        -4.668905040        0.1313876213                
    -31908.06230        -6021.211130        -18817.09344                
Si             974                                                      
    -16.46141563         18.84993627         11.04640744                
     3.830578442       -0.6615539674        -6.579011716                
     5411.042235        -5208.708795         8881.648747                
Si             975                                                      
    -15.79912420         17.70718359         13.76559034                
   -0.7317801087        -1.661624236        -3.924428747                
     10555.22069        -18502.35369         10409.31465                
Si             976                                                      
    -12.69521061         17.62861437         13.35790433                
    -1.128227907         3.629293437        -1.838216652                
     2559.547916         932.6636664         2128.897173                
Si             977                                                      
    -11.72698875         18.58179180         10.57023753                
    -4.353731521         1.628176067         1.132091419                
    -3539.776040        -11326.56901         11513.48975                
Si             978                                                      
    -14.25896759         18.54211911         8.993266757                
    -5.810295849        0.7835190635         5.391232929                
     8855.541361        -6154.043963         7954.038069                
Si             979                                                      
    -18.63357588         3.120790195         9.194991899                
     3.863312197         2.515403858         2.576257948                
    -8136.043506        -15522.76819        -9979.229872                
Si             980                                                      
    -16.30125949         2.203997026         10.93256726                
    -4.577442494        -1.618218612        -4.093050933                
    -5339.850642        -4404.157459         4230.607506                
Si             981                                                      
    -15.53319889         2.993715615         13.80494627                
    -2.376844256        -1.548511657         3.599627170                
     206.1669335        -22463.60706         4378.213800                
Si             982                                                      
    -12.40212352         3.130411528         13.64757683                
    -3.729333543        0.9170122946        0.8499008849                
     95.38430914        -21227.52392         7652.686451                
Si             983                                                      
    -11.59933623         2.288057983         10.74075960                
   -0.8117043228        -3.161538952        -1.556810823                
    -6012.196325         15427.99751        -1061.633330                
Si             984                                                      
    -14.06317112         3.272467801         9.130898579                
     4.511771049        -2.173581831       -0.2177738651                
    -8368.099022        -5919.758903         3456.912408                
Si             985                                                      
    -8.755467202         10.57929487         10.95377796                
    -2.247694282         2.241732521        -2.124696666                
     759.3408649         3716.289609        -850.3691124                
Si             986                                                      
    -6.371411348         10.07429016         9.105702069                
    -4.299195561         8.569314206        -2.112959144                
     6594.793450         15313.73829        -12320.15443                
Si             987                                                      
    -5.770126404         10.81284458         19.49750712                
    0.9003746213        -7.343361993       -0.6425023852                
     13111.93327        -4131.030014         8868.622701                
Si             988                                                      
    -2.712205520         10.94190369         19.39572494                
     3.262092039         4.766271835        0.6555255024                
    -2961.804459        -7987.364821         3769.460240                
Si             989                                                      
    -1.558811489         10.26209268         8.815112542                
    -2.243241129        -3.382066060        -2.222092512                
    -1345.869564         15960.72670        -1819.469520                
Si             990                                                      
    -3.851208728         10.88596197         10.73981028                
     1.012293094         5.813694673        0.4589719334                
    -11631.27938         7559.172987        -2424.649260                
Si             991                                                      
    -8.507626668         6.213468137         10.78303006                
    -4.546407787         4.825719481       -0.2339114770                
    -3163.372381        -6414.612254        -13504.29952                
Si             992                                                      
    -6.267887097         7.019636396         8.805625433                
    -2.630287808        -1.564522799       -0.3428540681                
     6056.316435        -3142.252199        -7733.318193                
Si             993                                                      
    -5.491995616         6.184392667         19.13283839                
    0.6486000382        -2.469013544         2.890279300                
    -3439.581570        -350.6845056        -13721.67871                
Si             994                                                      
    -2.441523596         6.184225805         19.28457732                
    0.4198409368        -2.635992574        0.1029099769                
     9778.282573        -9593.193565        -7713.133604                
Si             995                                                      
    -1.454212533         7.188876473         8.786705502                
     4.180429709       -0.9899416561       -0.6860716436                
     4919.446999        -245.8289518        -1556.964045                
Si             996                                                      
    -3.803651822         6.084619620         10.40979381                
   -0.6038283509        -2.585344862        0.5943262298                
     9241.013510        -2858.247524         1546.419088                
Si             997                                                      
    -1.727511993         8.571838208         17.44354733                
     1.213298351        -2.119362993        -1.853996957                
    -8795.196868        -7070.843077        -5461.803375                
Si             998                                                      
    -3.851416226         9.035299902         15.32050454                
   -0.3260626842         1.511076949         2.195596835                
     6749.405528         4990.504500        -4969.315123                
Si             999                                                      
    -4.466208197         8.376178439         12.40014013                
    -1.129238950        0.4756042338         1.939707928                
    -123.2203156         5814.426801         1694.361901                
Si            1000                                                      
    -7.548007597         8.318337767         12.63134763                
    -3.026621590         3.625583807        -2.138444969                
     4362.728119        -3643.693668         6854.892208                
Si            1001                                                      
    -8.575937395         8.853864103         15.55087712                
     2.680285339        0.9321000657         5.261575067                
     631.7997646         6390.308996        -2835.103097                
Si            1002                                                      
    -6.117756307         8.462532133         17.28291605                
     1.127157637         4.607114390       -0.8769761408                
    -10438.96049         13980.34500         4891.735956                
Si            1003                                                      
    -1.600449108         12.99588588         17.43357160                
    0.6577340417         2.085363776        -4.114619319                
    -17061.32361         16528.39092         3811.789562                
Si            1004                                                      
    -3.737477440         12.06635154         15.50892805                
   -0.5370210157         1.429510136         5.384500943                
    -13775.72644         16341.98528        -16546.69676                
Si            1005                                                      
    -4.722846659         13.03588685         12.75438383                
     3.622607946         1.298835224       -0.1058463463                
     6838.282414         17034.42406         2848.327329                
Si            1006                                                      
    -7.844900079         12.92698651         12.70846449                
    -2.310492482         1.650836209       -0.6880314327                
     3241.958503         18154.29581         17555.61441                
Si            1007                                                      
    -8.790938579         11.97101940         15.49594392                
     5.946655223       -0.7958560744       -0.2466098355                
     13261.09666         116.0531514        -2580.674480                
Si            1008                                                      
    -6.273109343         12.72969781         17.22319248                
     4.756312402        -1.308847789       -0.7652539495E-01            
    -7124.387769         12137.96815         9797.515551                
Si            1009                                                      
    -8.778627416         18.06429311         10.53895338                
     2.062098400         1.065807245       -0.2864185451E-01            
     5834.854693        -5379.303697        -3932.627934                
Si            1010                                                      
    -6.508729742         18.83593110         8.595474893                
    0.7481969430        -1.265982985         2.960436487                
    -20825.26581        -4450.601198         6681.509361                
Si            1011                                                      
    -5.601010613         17.91228600         19.09983832                
     3.372448534        -2.693002746         4.977748212                
    -5898.772862        -9171.748185        -10749.00659                
Si            1012                                                      
    -3.036654122         18.43337832         17.56237472                
     1.930117827        0.3273855855        -1.230018003                
    -9226.888895         2792.823726        -354.5387293                
Si            1013                                                      
    -1.835202668         18.80536055         8.870051059                
     7.446297409       -0.9267991977        -1.219615976                
    -1199.327815        -8182.704558         9801.198526                
Si            1014                                                      
    -4.273185021         18.27605530         10.56855502                
    -1.480934324        0.8503356772        -2.893742046                
    -4578.761363        -210.8105588         15857.04088                
Si            1015                                                      
    -8.654448603         3.149005580         10.59868201                
     2.854099767         1.926865861        -5.615823351                
     12869.22419        -465.6824507         13156.69766                
Si            1016                                                      
    -6.301932677         2.383833914         8.680422451                
     1.428033555         4.297724798        -3.968633097                
     1177.085786        -10124.28772        -3715.325600                
Si            1017                                                      
    -5.484378680         3.185812581         18.93021837                
    0.1700402493        -4.413562450        -2.329382681                
    -24114.08469        -5231.603466        -8634.247043                
Si            1018                                                      
    -2.514042474         3.065497764         19.07167356                
     3.394715341         6.503106316         1.272603029                
     11354.11921         19420.48884        -3640.238058                
Si            1019                                                      
    -1.485108659         2.317671358         8.693727055                
    0.7632261755        -2.945273369         2.210700638                
     5872.876613         1840.907632        -2948.571949                
Si            1020                                                      
    -3.858708691         3.071072504         10.45665663                
     2.808186128         2.703038279        0.9927720857                
     8906.697463         6864.835389         7663.581317                
Si            1021                                                      
    -1.445423156        0.9477806455         17.21944626                
     7.808058502        -1.480071804         3.031071806                
    -9800.459768        -3631.977665         1431.004579                
Si            1022                                                      
    -3.684019715        0.2548711966         15.22260323                
     1.556934559       -0.3812247023        0.6718446728                
    -5974.241805         10789.62713         4047.455830                
Si            1023                                                      
    -4.606612672        0.8413752020         12.48098147                
     5.208274601         3.261329150         2.282307203                
    -8188.016146         8756.832638        -8895.858236                
Si            1024                                                      
    -7.696273210        0.9466840444         12.51338324                
   -0.1270230604        -2.626074593        0.4352751077                
     13970.09765        -2737.601659         8206.068865                
Si            1025                                                      
    -8.671030320        0.2419979945         15.25720217                
   -0.6187826158         1.795073227        -2.857545429                
     3439.848025        -2728.548281         22477.49867                
Si            1026                                                      
    -6.229675129         1.117213336         16.88202350                
   -0.1223906934        -3.728939584        -4.629211872                
    -12776.79697         6175.164262         1957.775309                
Si            1027                                                      
    -1.558408484         16.01082598         17.09861256                
    -1.976664918         3.458947501         3.573778739                
     17606.52738         437.3080948        -13303.92103                
Si            1028                                                      
    -3.829955067         16.68971583         15.31552510                
    0.7404108357         1.421457881       -0.5389380328                
    -3370.903807         2698.601646         16104.73702                
Si            1029                                                      
    -4.882123955         16.08346413         12.53647054                
    -4.400144590         2.984300227        -2.688761161                
     4320.586066        -167.9614041         7349.208704                
Si            1030                                                      
    -7.964943019         15.97685159         12.61005021                
    -1.243955784         1.464775320        -2.793953511                
     7208.591114        -7358.797290        -8841.398066                
Si            1031                                                      
    -8.887944288         16.69868847         15.44441653                
     3.900264554        0.6295640011         4.366239760                
     16742.65978        -9343.089877        -3849.511269                
Si            1032                                                      
    -6.355800895         15.78271992         17.00403100                
    -2.295280461         2.338789945        -4.308049065                
    -234.2507576         4025.752610        -5964.155822                
Si            1033                                                      
    -11.51067417         8.288526454         15.52010437                
    -1.857103188        0.8874816110         2.771524439                
    -5148.992331         19217.03221        -5533.679868                
Si            1034                                                      
    -13.52997864         8.807742998         17.77034630                
   -0.8057357897        -1.359642987         3.570977027                
    -17832.34294         12164.09507         7024.055270                
Si            1035                                                      
    -14.77205629         8.596030015         7.255101010                
     1.279151269         1.692682682        -3.720012741                
     14692.94463        -4396.688563         5823.014516                
Si            1036                                                      
    -17.83533628         8.394065099         7.305197721                
     3.454710716        0.2696001487       -0.5547844323E-01            
     4662.466212         139.5180370        -412.6362587                
Si            1037                                                      
    -18.79846475         8.397572448         17.34471835                
    -3.001840960         3.259674849        -2.131454584                
     1145.584358        -3176.071103         19959.63354                
Si            1038                                                      
    -16.10245425         7.987309357         16.04945573                
    -1.083852919        0.6964668827        -3.786784938                
     26631.02526         1718.165808        -7101.166064                
Si            1039                                                      
    -11.70852869         12.68130391         15.91249534                
    0.9740038700        0.3359268601         3.176980761                
     2851.813856        -19259.68951        -1575.563469                
Si            1040                                                      
    -13.76246315         11.93248408         18.09661869                
    0.8778538831         1.592255490        -1.906949754                
     2935.844623        -3610.614052        -11943.17006                
Si            1041                                                      
    -14.79601945         13.18305719         7.336060470                
     2.124969151         3.841583391        -1.396386112                
    -6263.925767        -3755.266033         9240.068682                
Si            1042                                                      
    -17.87772970         12.96527283         7.146508044                
    0.3734118449        -2.555768884         3.246800624                
     3248.340421        -15201.23024         17521.10195                
Si            1043                                                      
    -18.83771277         11.31473640         16.45029570                
    -4.063775694         3.603796907        -1.910880302                
    -12526.55408        -11244.76362        -7743.772623                
Si            1044                                                      
    -16.12838497         12.62641093         16.17981443                
     1.922672429         2.867366738         1.563598112                
     1929.939944        -15168.41892        -9376.358932                
Si            1045                                                      
    -18.66834808         10.75312909         9.146329313                
     2.753023644         1.007302484       -0.3727675204                
     17545.21766         19472.31844        -3540.119911                
Si            1046                                                      
    -16.55582463         10.11112920         11.18783970                
    -4.989603255         3.592684903         1.714275471                
     14521.18609         12530.54257         1121.036043                
Si            1047                                                      
    -15.61072831         10.36524867         14.06007658                
    -1.284454623         1.610207930       -0.4693446071                
     5256.371408        -14028.46424         1999.933922                
Si            1048                                                      
    -12.59707318         10.61519836         13.70731089                
    -1.910060804         1.824056750        0.3049149222                
     9360.229688        -14759.20674         3440.833921                
Si            1049                                                      
    -11.78279261         10.23371756         10.86010977                
     1.199791764        -5.027846597         2.326745046                
     8252.954080        -8390.337111        -652.6817384                
Si            1050                                                      
    -14.25644353         10.95365801         9.255110223                
    0.8833747631        -1.162753924       -0.7866062651                
     11672.69777        -6937.984958         8823.482829                
Si            1051                                                      
    -18.54352207         6.166541036         9.312545479                
     3.494411563        -1.309978193         2.741014980                
    -4917.261695         498.0459841         3251.273773                
Si            1052                                                      
    -16.34752171         7.079359334         11.14460992                
    -3.338868138         6.637871431         2.434944606                
     27135.80872        -5137.091362         6853.977145                
Si            1053                                                      
    -15.46610331         5.984468355         13.88600474                
    -1.368403895         3.612685788         4.011892330                
    -1310.850684         5714.440977        -2925.994618                
Si            1054                                                      
    -12.37729704         6.053465616         13.75763082                
    -2.314877907         1.860907383         5.119160294                
    -1143.753857        -9905.461231        -4676.860223                
Si            1055                                                      
    -11.50935663         7.066450667         10.93945834                
     3.484699739        -1.889474592        -3.034143348                
    -1075.301505         954.2178528        -5388.501868                
Si            1056                                                      
    -13.87014756         6.284978615         9.171363070                
    -1.711152220         5.138610205        0.9322919517                
    -3697.142665        -2341.131090         13195.14164                
Si            1057                                                      
     8.220968531         1.042952305         15.38710171                
    -3.911798821        -2.084680108         11.50834871                
     3199.126402        -20724.36733         215.0336081                
Si            1058                                                      
     6.183051433        0.5103402682         17.48521522                
    -3.756762160         5.005660829         3.905702808                
    -3667.811532        -8171.328562        -1649.386118                
Si            1059                                                      
     5.426606836        0.9667500778         7.202973417                
   -0.5958910106         2.118442017        -2.340096577                
     3505.862309        -5622.805169        -9216.280891                
Si            1060                                                      
     2.357701840         1.102472391         6.910009875                
    -2.976583245        -2.756218579         1.157540226                
     3608.260721         9164.863124        -4072.687444                
Si            1061                                                      
     1.546632211        0.4871985243         17.31843328                
    0.3643727443        -2.395234247         1.947005095                
     578.7719806        -5957.023078        -1372.245150                
Si            1062                                                      
     3.852812651         1.035693749         15.47370347                
    -2.456013868       -0.2635973204        -1.597970578                
     2947.940408         596.9165384         12433.46363                
Si            1063                                                      
     8.233512199         16.20392795         15.64648366                
   -0.7643944226        0.9883411908         3.693827417                
     13382.21411         6105.340467         3582.297287                
Si            1064                                                      
     6.140816867         16.83626630         17.65465291                
    -1.684931625         2.884835254         1.558948688                
     5206.786755         11890.60150         5541.083148                
Si            1065                                                      
     5.215997213         16.35792963         6.999890301                
     2.174104992         2.252076390        -4.215637878                
    -1572.091232         5352.495339        -11115.51463                
Si            1066                                                      
     2.083792331         16.18830748         6.843856674                
    -2.138961751       -0.6771729257        -1.911805700                
     9829.829622         2520.858583        -21962.24014                
Si            1067                                                      
     1.236298701         17.47979113         16.75625613                
     3.249500419        -3.800430647       -0.7924536104                
    -6328.372725         2903.056819        -1526.973378                
Si            1068                                                      
     3.790605977         16.05217449         15.81694362                
     4.825429083       -0.3138615469         3.053272301                
     9529.027199         13390.96467         4356.890849                
Si            1069                                                      
     1.184495551         18.43357686         8.715293621                
    -1.619679464       -0.9933361311        -4.565103697                
     16547.10902        -1645.103257         15051.27689                
Si            1070                                                      
     3.439784248         18.80852270         10.89124522                
     2.725312546         2.851861549        -1.459709488                
    -34.96869507        -2419.844160        -11124.17798                
Si            1071                                                      
     4.284167370         18.21363755         13.64630437                
    -3.840349289       -0.8038641814         1.685771472                
    -250.1850813        -470.9516214         2018.691643                
Si            1072                                                      
     7.326100823         18.49911969         13.76142166                
   -0.2676466534       -0.8940871750        -2.246956833                
     6958.196570         1399.182638        -334.1918155                
Si            1073                                                      
     8.305764050         19.04362400         10.86584034                
     4.012147126        -1.087829471        -2.169040814                
    -13886.16618        -5465.154452        -8804.076569                
Si            1074                                                      
     5.960841553         18.55309555         8.998931389                
     1.457912777        0.9497416884E-01     1.602597085                
     4543.109113        -4958.003203         11640.82673                
Si            1075                                                      
     1.390533686         3.299934445         8.728488378                
     5.380699372        -1.674637253         5.197258926                
     20726.25990         688.1859615         10176.00061                
Si            1076                                                      
     3.601003677         2.367061732         10.68908513                
    0.5856696330E-01    -1.382272868        -1.853416346                
     3665.060683         4860.534216         15186.04056                
Si            1077                                                      
     4.464814324         3.170031531         13.58994113                
     4.603125792       -0.7486518267        -4.939621682                
    -15182.14123         7535.796807        -14221.08494                
Si            1078                                                      
     7.468893415         3.277743474         13.48178664                
    -3.659488489        -1.719034216       -0.7933294945                
     5861.247717         306.4158361        -2550.382040                
Si            1079                                                      
     8.463353799         2.502965104         10.63143416                
     5.586467780        -2.152198062        -3.550446779                
    -7627.612243        -1541.061366         21232.15241                
Si            1080                                                      
     6.046928597         3.343457045         8.965273816                
     1.003033667        -3.607302262       -0.9693562045                
    -16949.46806        -3373.804634         19168.51915                
Si            1081                                                      
     11.33531006         10.81479016         10.95470687                
     1.383800418         4.109414324         3.250287904                
    -10474.39740        -2687.148483        -3183.064893                
Si            1082                                                      
     13.57326384         10.26586051         8.906520382                
     4.909962803         2.326718427        -3.923377860                
    -11258.35248         17065.87543         6381.275424                
Si            1083                                                      
     14.28162090         10.90783942         19.24277368                
    -2.752639551        0.9093522223        0.1939503508                
     8587.142023         16903.71356        -2398.563162                
Si            1084                                                      
     17.40252078         10.87403658         19.26022311                
    0.6579506304        -1.520447792         4.070794088                
     10069.19781        -9021.728345        -6085.895262                
Si            1085                                                      
     18.37797886         10.32099711         8.699846108                
    -2.223563221        0.6765011639        -1.099332503                
    -9579.692718         3292.765270         4933.810314                
Si            1086                                                      
     16.03177839         11.00942319         10.66639362                
   -0.5742946766        -2.983234645         4.401624663                
     5740.011596        -14614.82918        -2009.835467                
Si            1087                                                      
     11.41933635         6.520501415         10.60982838                
     1.847714998       -0.8657873340       -0.3929595990E-01            
    -22979.48230        -3875.572923         12039.67325                
Si            1088                                                      
     13.68879232         7.216491557         8.762271940                
    -6.579400268        -1.855460220         3.704413698                
    -12785.06346         1743.373475        -17542.95307                
Si            1089                                                      
     14.40632215         6.254472710         19.19570856                
    -1.559676993        -4.755007486        -2.010153636                
     185.4283151         3486.358451         5320.308936                
Si            1090                                                      
     17.39355859         6.158577657         19.54555314                
     1.332156547         2.468819713         2.202270904                
    -99.59915110        -3200.329328         9743.902771                
Si            1091                                                      
     18.39138446         7.276664376         8.827607007                
    -8.056631029        -1.725632935        -1.099230801                
     10779.43021         8857.644066        -6227.833729                
Si            1092                                                      
     16.05079379         6.244024464         10.56381493                
   -0.2530161364        -1.354962237        -7.064147544                
     3855.228726         2781.088724        -9073.459508                
Si            1093                                                      
     18.34387960         8.308923518         17.68792698                
     3.865160173        -2.408869021        -1.301143802                
    -22870.82164         3780.879412         643.1480820                
Si            1094                                                      
     16.20001118         9.018328058         15.54537127                
    -1.794949359        -4.276939631        -2.740585297                
     398.4595389        -3035.218876        -11645.17585                
Si            1095                                                      
     15.42408874         8.566527032         12.52240517                
     1.884250910       -0.4853416515       -0.2178614851                
     13537.88936        -8045.420364        -7177.299356                
Si            1096                                                      
     12.37462722         8.557049836         12.74035343                
   -0.3389247211         1.044870164        -2.664942195                
    -5245.693878        -5882.873173         4440.764011                
Si            1097                                                      
     11.35197299         9.078257102         15.59254218                
    -2.591611663         3.476924686       -0.6225251176                
    -3233.682846         8249.372977        -12309.22655                
Si            1098                                                      
     13.74060994         8.543253892         17.39146946                
    -2.286935430        -2.452958959        -4.675133865                
    -3603.019225         3397.417806        -2512.428955                
Si            1099                                                      
     18.29518504         13.11791449         17.35116656                
    -3.714916471         1.956197570        -3.148779259                
     562.0981386        -15659.13625        -7082.356965                
Si            1100                                                      
     16.06501832         12.19385965         15.44813175                
    -5.807665507         1.165633748       -0.3846753405                
    -3402.406462        -21475.52136         19226.37094                
Si            1101                                                      
     15.41444480         13.13153368         12.64539657                
    -7.077198126        0.9996509462        -4.544070703                
    -17416.58160         10807.25893         24937.30574                
Si            1102                                                      
     12.20135490         13.20777425         12.57160915                
    -1.577075193        0.9198507786       -0.4829194568E-01            
    -1901.180985        -6129.373067         1740.163176                
Si            1103                                                      
     11.14212288         12.29959213         15.41168892                
     2.738934700         1.161507730         5.183265688                
    -6966.910044        -265.5704019        -1138.716662                
Si            1104                                                      
     13.59577475         12.93514068         17.06447621                
     2.086818398       -0.3322161828         3.478115017                
    -4843.486884         7253.488375         11264.35818                
Si            1105                                                      
     11.28484961         18.56708996         10.70531533                
    0.1672503597        -1.613455073        -3.683705184                
     5416.635025         1741.443801        -8941.531655                
Si            1106                                                      
     13.65695424         18.71674416         8.720947097                
    -2.427072731       -0.2871142013        -3.466612441                
     5733.424513         5854.179531         4301.197679                
Si            1107                                                      
     13.59204001         16.87023044         19.97196708                
    -2.280473939        -1.590901690        -3.407532336                
     3285.444838         7451.432907         3826.212473                
Si            1108                                                      
     16.70366054         16.86944831         20.32036048                
   -0.2209860035        0.9506009639        -2.024823614                
    -14258.19804         13215.25769        -9552.484478                
Si            1109                                                      
     18.64241606         18.01945129         8.599147530                
   -0.1272989293         6.487664517         4.741428905                
    -9986.564957        -3571.902007         6720.052809                
Si            1110                                                      
     16.16983105         18.00670977         10.34257083                
   -0.6708973741         3.120767292       -0.7367168771                
    -3945.846237        -3219.656200        -52.36007204                
Si            1111                                                      
     11.39446587         3.367215286         10.72301091                
    -1.440341768        -5.093632457         3.771166127                
    -9763.162064        -1296.737367         650.3731242                
Si            1112                                                      
     13.65111410         2.524967660         8.827679414                
     5.438831359         1.680568677       -0.9490939086                
     1455.943756         5653.396530        -12273.15193                
Si            1113                                                      
     14.26606725         3.204269529         19.27889926                
    -3.057840903       -0.1882335424        -2.326054450                
     7232.899628         3831.934999         5387.600591                
Si            1114                                                      
     17.38069750         3.125501239         19.70109465                
    0.6328251085        -1.151569301        -2.971082419                
    -8425.974817         3645.048490        -3738.340881                
Si            1115                                                      
     18.39045035         2.352614920         8.816746471                
    0.3596816595       -0.8167743926        0.8043293533E-01            
     4873.038383         26415.09005         482.8059789                
Si            1116                                                      
     16.11970753         3.177335684         10.67756400                
     1.370716948        -3.514244761         1.318210604                
    -10691.27575         3816.278938        -5790.782079                
Si            1117                                                      
     18.35166011         1.137085996         17.62739170                
   -0.5294230269        -3.359127886        0.8307575243                
     15087.39907        -1423.954302        -11892.62284                
Si            1118                                                      
     16.21205605        0.4436393787         15.62331915                
    -4.305015201       -0.3503545383         1.856697892                
    -18534.45161         4355.783249        -3741.757838                
Si            1119                                                      
     15.48203051         1.076378818         12.71728287                
     5.347777465         2.118401039         4.109893084                
    -11946.39516        -5954.771177        -8270.567801                
Si            1120                                                      
     12.37625509         1.114288465         12.61362090                
     3.958443790        -5.289219075       -0.4574515579E-01            
    -5597.480786         38817.89292         29341.24096                
Si            1121                                                      
     11.23884608        0.3350282740         15.33474049                
    -2.489100352         4.970128039        0.3593549816                
     7546.131694         3940.569089         708.5379983                
Si            1122                                                      
     13.52239537         1.020070149         17.29726097                
    -1.409450478         1.681803770        -2.314818493                
     10403.27063        -236.8052229        -5385.102245                
Si            1123                                                      
     18.05182148         16.05080721         17.71471691                
    0.4104952033         1.677912105        0.8981758204                
     6107.777456         2956.183197         9875.966715                
Si            1124                                                      
     16.06549267         17.02244986         15.66145069                
     1.206926029         6.983911673        0.1596745741                
    -14178.16890         10385.96968         2924.023339                
Si            1125                                                      
     15.28146732         16.21291627         12.71752613                
     3.789674301        -1.055782906       -0.1748545682                
    -206.6715940         14165.37689         12276.75423                
Si            1126                                                      
     12.22646867         16.25402084         12.54539498                
     1.554188692       -0.5421141882         1.195459137                
    -11706.16865         6846.465997        -3001.064813                
Si            1127                                                      
     11.27807648         16.96984942         15.43932960                
     1.216346070        -3.203472008         5.405502423                
    -1794.106956         4941.593782        -6990.218296                
Si            1128                                                      
     13.52303561         15.92130156         17.17057278                
    -4.222929251         2.720118484        -2.024402823                
    -1879.043700         10559.67196        -5183.072542                
Si            1129                                                      
     8.393192994         8.552455186         15.31239273                
    -1.844003547        -4.219712865         3.892177193                
    -4821.209457        -10378.44066         4328.620894                
Si            1130                                                      
     6.091417412         9.066746099         17.34947795                
    -2.779085312        -2.581760750         2.592487928                
     4841.696364         1207.242982         518.0341452                
Si            1131                                                      
     5.450188480         8.766238993         6.947356721                
     2.299673667        0.8983967047        -4.132566722                
     9877.430347        -1234.410827         265.2074175                
Si            1132                                                      
     2.272780126         8.691098288         6.945538916                
    0.3491511643        -4.321884055         3.296686381                
     11075.02563        -8890.148310        -21943.89736                
Si            1133                                                      
     1.239216494         8.869477322         17.46896257                
     2.133545022         2.697507764       -0.9902212802                
     8507.570158         8670.802882        -9337.365772                
Si            1134                                                      
     3.655752316         8.338484262         15.62558006                
    -3.340268486         5.879991267         3.515085844                
     1224.918938        -7799.073828         10358.44710                
Si            1135                                                      
     8.148142013         13.12081562         15.57893817                
    0.2318230529        -2.601422279        -1.110526023                
     5147.584726         5158.675413        -2047.555196                
Si            1136                                                      
     6.027423066         12.17334600         17.58599019                
     1.864493187         1.136825881        -2.018586384                
    -1361.682136         6726.135826        -8935.675259                
Si            1137                                                      
     5.197756543         13.26893810         7.003304621                
    -5.870064898       -0.5980371324        -2.552515407                
     10303.07330         5407.574155         3666.962697                
Si            1138                                                      
     2.148185423         13.16374298         6.964386844                
   -0.1734105006       -0.5630631329E-01    -2.148352135                
     4644.965891        -14677.76712        -3389.028961                
Si            1139                                                      
     1.298756900         12.12189425         17.58316843                
     3.397330099        -3.637563971         6.874076950                
     11335.61640        -471.7901297        -7617.676067                
Si            1140                                                      
     3.605951903         13.05822836         15.82454502                
    -2.286797862        -4.216007039         4.575537144                
     9668.261804        -4381.558650         3893.939408                
Si            1141                                                      
     1.473880653         10.93155037         8.991094993                
    -3.516640210        -3.271325230       -0.4488316107                
    -8623.403310        -2866.024497        -8040.812720                
Si            1142                                                      
     3.639402583         10.39971752         10.89481948                
    -2.097661988        0.8079243201         2.326617435                
     11048.47339        -9597.225528        -4073.044936                
Si            1143                                                      
     4.333490353         10.75881064         13.85915539                
    -3.190006288         2.977078559        -5.161903507                
    -2480.331669        -286.9095496         2305.305746                
Si            1144                                                      
     7.398317971         10.94954011         13.62483480                
    -2.052583252        -1.061370773        -2.420717204                
    -4927.240904        -3460.863475        -4805.039499                
Si            1145                                                      
     8.259920568         10.35640500         10.73615803                
    -5.517282414         1.938529381        -1.782313438                
     10871.99287        -3569.811510         8987.406404                
Si            1146                                                      
     6.035544603         11.08605749         8.982698333                
    0.8763407973         3.395693932        -2.615600564                
    -14969.84643         8273.838008        -11329.94917                
Si            1147                                                      
     1.459213853         6.377423293         8.667944036                
     2.986381744        -2.508320358        -4.288668388                
     12914.31182        -8898.203800        -5522.827309                
Si            1148                                                      
     3.739813925         7.148719725         10.59053191                
     0.000000000         0.000000000         0.000000000                
     0.000000000         0.000000000         0.000000000                
Si            1149                                                      
     4.366483301         6.324819523         13.40714357                
     0.000000000         0.000000000         0.000000000                
     0.000000000         0.000000000         0.000000000                
Si            1150                                                      
     7.381297370         6.318990040         13.38965513                
     0.000000000         0.000000000         0.000000000                
     0.000000000         0.000000000         0.000000000                
Si            1151                                                      
     8.356764118         7.144833403         10.63619620                
     0.000000000         0.000000000         0.000000000                
     0.000000000         0.000000000         0.000000000                
Si            1152                                                      
     6.088123820         6.316075298         8.850431363                
     0.000000000         0.000000000         0.000000000                
     0.000000000         0.000000000         0.000000000                
O             1153                                                      
    -12.08652762        -18.48062770        -9.617485440                
     4.890447037        -6.406458271        0.2825942597                
    -7820.682770        -5533.864927         13552.31778                
O             1154                                                      
    -13.63079997        -18.54478327        -7.401734869                
     3.594404259        -1.179652938         2.148735512                
     5428.937726         3386.053013        -23775.98308                
O             1155                                                      
    -15.56448428        -18.07356503        -18.90996801                
    -7.451564509        0.9953399978        0.4771464418                
     13322.62068        -5018.917570        -8678.147201                
O             1156                                                      
    -17.45932910        -19.24719266        -7.595776722                
    0.7908100839         1.488854408        -4.860592880                
    -3268.916760         8633.279986         5362.720923                
O             1157                                                      
    -17.13201609        -18.00017139        -9.859977944                
     3.625326928        -7.710855045         1.494389878                
    -8889.586962        -6327.653217         5615.998555                
O             1158                                                      
    -14.60886638        -18.08912499        -9.798553399                
    -2.037394067        -9.879159002       -0.5696265472                
     9816.879296        -7954.902844         7296.376531                
O             1159                                                      
    -12.37028639        -2.999415770        -9.632180019                
    0.7127331752         2.361190587         2.378323231                
    -13935.48801        -14560.57385        -5705.694146                
O             1160                                                      
    -13.93226920        -3.069937571        -7.550255227                
     5.940682827        -7.652962471        -3.978827218                
    -3550.833981        -2689.053860        -245.6530164                
O             1161                                                      
    -16.16027717        -2.729987924        -19.72885168                
     1.196033811        -3.932419712         9.479957367                
     12912.93761        -13051.30584         1799.693820                
O             1162                                                      
    -18.42846560        -3.278047132        -7.561217668                
     1.962443734        -2.559057715         3.987212955                
     515.2776991         3053.477427        -3839.256459                
O             1163                                                      
    -17.42392907        -3.137718924        -9.969934023                
     6.447499021         8.188597048        -5.540013344                
     5379.714080        -610.2037092        -3995.506982                
O             1164                                                      
    -15.01035718        -2.649543780        -9.764635238                
    -3.707896681        -3.053259736         3.901611767                
     15998.75685        -3265.628606        -13705.51896                
O             1165                                                      
    -13.37521470       -0.8680366145        -8.802871372                
    -4.208162287        -1.179600869        -3.366815227                
    -7785.784193        -4336.577436        -5374.726143                
O             1166                                                      
    -18.24180378       -0.9785916462        -8.794748033                
    -7.014065576        -2.184233690         1.101851017                
    -5370.544762        -3131.544330         846.3300163                
O             1167                                                      
    -11.75282474        -16.94590685        -11.57513968                
     1.184432244        -1.787898047         1.537386150                
     5401.962961        -1609.763865        -7929.723167                
O             1168                                                      
    -12.24229393        0.2446104318        -11.72645291                
     4.198413016         2.178518100        0.3542035205                
    -9126.906897         1374.375049        -15161.21244                
O             1169                                                      
    -12.11173373        -2.274223236        -12.03207090                
   -0.2206045414E-01    0.2507874634         4.371745358                
    -892.4915637        -10721.76936         4079.239003                
O             1170                                                      
    -15.68001633        -16.55409420        -11.57673432                
    -3.073485359        -3.407575841         1.171233658                
    -604.2843654        -7637.389429         9146.811377                
O             1171                                                      
    -15.89589114        -19.06613733        -11.78758456                
     2.880886712        -2.351453386         2.940889879                
     1281.118885        -8981.495209        -3204.249192                
O             1172                                                      
    -16.01417367        -2.538394184        -12.13707988                
     2.338104004         1.127925451         3.487288291                
     2514.899911         2665.658786         4604.736915                
O             1173                                                      
    0.1709518176        -18.34898172        -9.781651618                
    0.9177262061       -0.9675007722         5.490862936                
    -2955.387213        -5975.969117        -6001.055649                
O             1174                                                      
   -0.1075837992        -2.599854643        -9.417078843                
   -0.5780167922       -0.7874456701         2.082956279                
    -15247.55319        -7661.421638         4667.076943                
O             1175                                                      
    -17.62873689        -1.073062438        -16.51317879                
     8.213285466         6.097850894        0.9254647275                
    -17176.40471         3703.939173        -1485.641935                
O             1176                                                      
    -16.33177649        -1.059243728        -14.28685915                
     6.084205260         4.727519441        -2.379410341                
    -3349.747047         4462.466958        -1715.619320                
O             1177                                                      
    -14.11061036        -1.032851178        -13.03117991                
    -4.136036841        -2.304630216         3.587698318                
    -7985.811853         2913.406621         973.7356581                
O             1178                                                      
    -11.81317553       -0.8106338740        -14.11876275                
   -0.7866462965       -0.4201176723        -4.786768112                
    -2987.091597         3261.401945         6316.920071                
O             1179                                                      
    -12.58203893        -1.122044991        -16.57818939                
     4.089190625        -1.980809628         2.757969209                
     5384.409784         4466.363494         6711.058557                
O             1180                                                      
    -15.13285593        -1.171587121        -16.51207020                
    0.7144116408E-01    -5.723534951        -1.552946232                
     5009.490315         3446.118831        -555.3574066                
O             1181                                                      
    -17.47024502        -16.42536762        -16.18012090                
    0.4764274781        0.4588344483        -1.453246492                
     7588.359254         3764.618203         15822.91863                
O             1182                                                      
    -15.92645237        -16.62458572        -14.12114862                
     2.260831884       -0.9517292390         7.630014727                
     2333.452372         9489.038588        -3813.452953                
O             1183                                                      
    -13.66031379        -16.05723129        -13.12097224                
     2.371128909       -0.1867860892        -2.048224592                
    -6067.127296        -2922.049289         4535.473041                
O             1184                                                      
    -11.42043426        -16.78501304        -14.15482302                
    -1.557744459        0.9746694262        -2.803507100                
    -3998.893876         7453.120223         3736.752694                
O             1185                                                      
    -12.46022962        -15.81525865        -16.36603280                
     1.739443118        0.3177553377        -4.109423080                
     4011.106868        -3439.310885         6187.023862                
O             1186                                                      
    -14.99129445        -15.95635248        -16.50939037                
     3.780560198        0.5594269878         4.544872041                
     3659.252604        -4489.546247         1061.707279                
O             1187                                                      
    -15.71622617        -18.31974840        -15.96354646                
    -2.564921461       -0.8824395056         1.570203638                
    -1876.403834        -6223.083576        -329.8762145                
O             1188                                                      
    -11.84417199        -18.24493223        -16.23594562                
    -6.237551006       -0.1223144281        -4.558076226                
    -6719.628912        -8340.924275         443.0692052                
O             1189                                                      
    -18.38671669        -2.363886922        -18.53510265                
     1.333177042        0.5822837247        0.6689888887                
    -5105.446355        -17603.66681        -8582.383720                
O             1190                                                      
    -17.70755097        -19.42574913        -18.74077938                
     1.080366718        0.6726507239         7.812947137                
    -8603.486359        -1615.082995         2370.809359                
O             1191                                                      
    -17.76566823        -16.84473534        -18.60882442                
    -5.820150210        0.3848223068       -0.9248741825                
    -3863.375512        -3341.372621        -7269.377606                
O             1192                                                      
    -13.98856335        -2.360215252        -18.40659842                
    -3.504384279         1.295596615       -0.6153675411                
     3068.541203        -12601.40022        -7964.630376                
O             1193                                                      
    -13.89305806        0.1599440613        -18.31088864                
     7.178211949        -4.652739742        -1.406508220                
    -18038.61506         7765.978670        -12463.15908                
O             1194                                                      
    -13.45666965        -16.84948794        -18.47777450                
     3.428920898        -1.406789637        -6.918996258                
    -3268.028074         5275.596031         2149.331916                
O             1195                                                      
    -10.11351087       -0.6998579065        -16.04377762                
     2.049377781         1.255983787         3.538754836                
     10386.39147         3417.613245         946.5420340                
O             1196                                                      
    -9.979246480        -16.51216424        -16.35316129                
   -0.1472477232         5.126838057        -2.538193634                
    -3165.165032        -1847.933448         11945.30032                
O             1197                                                      
    -7.449886158        -8.072696166        -16.57866460                
    -2.499468266         4.068042083        -5.418145412                
    -3291.115519         6549.838870        -6434.537900                
O             1198                                                      
    -6.425396312        -8.098131260        -18.98891898                
     1.093712759         5.131563677         4.143757368                
    -1448.515882         4504.089275        -1580.486868                
O             1199                                                      
    -3.956647089        -8.854376297        -7.105095107                
    -2.804467379         1.946192311         3.865162053                
    -11425.82760         3229.476809        -742.0846391                
O             1200                                                      
    -1.994709427        -8.478369651        -19.16071556                
     6.015381507         2.354866987        -4.608230208                
    -2239.153880         1069.765976         9083.625184                
O             1201                                                      
    -2.458373918        -8.466850712        -16.58876247                
   -0.2619954302         6.008392487        0.5824753970                
    -2086.787077        -1533.300787        -5949.532963                
O             1202                                                      
    -5.048265552        -8.624904311        -16.88324618                
     4.740746494         3.907063773         2.152320521                
     39397.59970         7096.074337         9955.164458                
O             1203                                                      
    -7.514859289        -12.70768197        -17.18017341                
    -2.484671412         5.021448481        0.2318635157E-01            
     9565.506460         2743.405096        -2926.686040                
O             1204                                                      
    -6.041152816        -12.12783401        -19.31064814                
    -7.486800912       -0.3339957361        -1.651972717                
    -7858.354561         3934.735738        -3779.064197                
O             1205                                                      
    -3.818622644        -12.82531955        -7.288583931                
   -0.5466517275         4.251378156         2.477854792                
    -18964.70015        -1739.843191         8863.860938                
O             1206                                                      
    -1.784091647        -12.77512691        -19.24806192                
     3.995583430        0.9008953775        -3.176556519                
    -4311.448215        -2350.508921         664.2913407                
O             1207                                                      
    -2.610246683        -12.86749310        -16.75877365                
    -3.795400950         6.553235839        -1.594236655                
    -9561.858505         6504.185364        -4130.412697                
O             1208                                                      
    -5.051215508        -12.13949512        -17.03032467                
     1.519660276         2.579480933         5.265141280                
     7028.240489         9337.840633         5327.193746                
O             1209                                                      
    -6.799120425        -10.28995733        -17.65272892                
     2.830062556        0.2366549850         5.027530722                
     12164.21091        -2069.422555        -1067.090910                
O             1210                                                      
    -2.015651568        -10.66009531        -17.87188194                
     4.002141001        -4.575268061        0.7159987925                
     4952.392311         16351.89537         7546.946025                
O             1211                                                      
    -8.576444653        -7.208276868        -14.44273438                
     8.888676253         2.460543269        -1.099658242                
    -2993.886275         15464.73641         6719.037683                
O             1212                                                      
    -8.205205384        -9.685682949        -14.76697381                
    -1.007210368        -6.100161581         4.286980780                
    -3563.644753        -15471.10999        -4156.187766                
O             1213                                                      
    -7.906754560        -12.31873362        -14.64453770                
    -3.884708673         1.026356159         1.799978622                
     4185.806731         14103.71205        -1517.718805                
O             1214                                                      
    -3.989840028        -7.304011595        -14.83650222                
    -2.264299155         3.689406374        -1.320116734                
    -5641.286856         9649.349417        -13311.17571                
O             1215                                                      
    -3.857133992        -9.837151515        -14.86791403                
     1.185531716        -7.592152845       -0.5946521214                
     3923.808768         21090.54158        -16681.68718                
O             1216                                                      
    -4.173304784        -12.32719481        -14.69863629                
    -3.764332103         2.259434716         9.136506104                
     3743.047546         1273.684449         4277.728178                
O             1217                                                      
    -20.16090162        -8.114065891        -17.36162280                
     2.474304740         3.077192121         5.820311369                
     17999.59482        -1690.357490        -8326.928991                
O             1218                                                      
    -19.61409697        -12.48299510        -16.59509483                
    0.7813446710        0.3975152088        -1.859920848                
     3461.520829        -7011.878418        -11182.56306                
O             1219                                                      
    -2.713154051        -10.83392030        -10.08722919                
    -3.303549442        -2.636740927         2.518932840                
     19950.99812        -5143.781910         9579.059980                
O             1220                                                      
    -3.818752996        -10.75955850        -12.42581472                
    -3.030737718        -1.980331405        -3.926458802                
    -9318.356471        -16178.64567        -27973.77610                
O             1221                                                      
    -6.040702644        -10.71450025        -13.82610717                
    -2.528825198         2.982785578         1.124832366                
     8332.142506        -1799.788680         1331.064789                
O             1222                                                      
    -8.288273269        -10.79089938        -12.50661539                
     3.092596608        0.7730305407E-01     4.830859375                
     6219.812128        -8010.347561         6613.476702                
O             1223                                                      
    -7.683961267        -10.79127904        -9.893634628                
    -3.960538599         3.984896700       -0.6965655086                
     11767.15039         7165.275223         1380.520347                
O             1224                                                      
    -5.165004192        -10.47916238        -10.23467687                
     2.338751369         1.651506229         6.911050680                
    -19278.60734         2847.885410         5901.542088                
O             1225                                                      
    -2.743467192        -6.395804965        -10.27359197                
     2.448435762        -8.431372785         5.879646710                
     4426.577491        -2720.981652         6044.895258                
O             1226                                                      
    -4.054653072        -6.466807147        -12.47521351                
   -0.2880961326        -2.394974174       -0.5413676636                
    -1199.365509         1979.595795         9365.557234                
O             1227                                                      
    -6.244763627        -6.575069123        -13.79940313                
     6.537709924         5.851979796         9.522592514                
     28233.31058        -1490.385677        -3183.753173                
O             1228                                                      
    -8.039342398        -6.395801736        -12.05946657                
     2.590766087        0.2216560843        0.5438200156                
    -4145.100420         12526.19850         5639.391495                
O             1229                                                      
    -7.735387866        -6.781984697        -9.555612176                
    -4.942526197       -0.7012520371         7.838234012                
    -5943.291885         8599.251654        -3764.008016                
O             1230                                                      
    -5.314156237        -6.914363278        -10.28438926                
     1.834551333         3.171757127         2.882585736                
     6697.433964         5963.693397         5505.752809                
O             1231                                                      
    -3.564312080        -8.618570879        -11.15759869                
    -1.273550698       -0.4682432213        -1.866966562                
    -7452.577861        -1536.948192         9823.342831                
O             1232                                                      
    -8.537950776        -8.657807991        -11.10162543                
   -0.6056715950        0.7512582884         4.656368172                
     4739.663217        -8825.628262         622.0243646                
O             1233                                                      
    -1.555271320        -12.24855472        -8.163290553                
    -1.696583538         1.331720058         1.236151265                
     117.7461361         8266.174476        -1568.850081                
O             1234                                                      
    -1.648429989        -9.568022898        -8.068738098                
     2.000684883         4.641663175         2.812264344                
    -7849.325183        -14656.05937         3585.373710                
O             1235                                                      
    -2.246303590        -7.139993434        -7.888019377                
    -1.976927529         5.498617613        -1.171672614                
     2913.881029         10200.90389         913.0430070                
O             1236                                                      
    -6.037554834        -12.22601713        -8.443453720                
    -3.168543641         2.165333265         6.554858941                
     4894.470210        -11525.62427        -1759.315669                
O             1237                                                      
    -6.159412971        -9.804838122        -7.934920368                
    -8.547920087         4.095785248        -1.337205814                
    -4298.900887         16528.94514        -6178.910142                
O             1238                                                      
    -5.886906486        -7.193221701        -7.798672651                
    0.7343220482         1.657340417        0.8414138673                
     3397.218568        -9713.328428        -5616.284432                
O             1239                                                      
    -10.06410475        -10.65454008        -10.69550248                
    0.4718571760         3.522982045        -1.851303136                
    -23979.87310         5061.337966         2952.239808                
O             1240                                                      
    -10.19322401        -6.766816093        -10.69490759                
    -1.582635420       -0.3685974389        -1.625513798                
     5776.436553        -3195.546387         3904.546412                
O             1241                                                      
    -7.734898093        -1.163476626        -16.98713663                
     1.015866524         2.830838136       -0.7951739388                
    -2896.835215        -4011.250252        -5944.271480                
O             1242                                                      
    -6.510505127       -0.7588620637        -19.34151962                
   -0.5101964397        -1.560429914       -0.2038477900                
    -2786.583436        -4888.398348        -5255.511359                
O             1243                                                      
    -4.089498802       -0.5807347050        -7.236135109                
    0.4821859602       -0.9278877339        -6.848289628                
     1254.205650         2922.897772        -560.7337320                
O             1244                                                      
    -2.120233032        -1.033966367        -19.16310196                
    0.7824287861        -1.539120601        -4.007253959                
    -2652.801037         2077.523093         6552.578251                
O             1245                                                      
    -2.756022344       -0.6240992463        -16.60338019                
     2.888415985        -5.197160791        -9.144518635                
    -3582.153941        -12299.57016        -542.8888819                
O             1246                                                      
    -5.240285848       -0.9968221016        -17.15287670                
    0.7452290624E-01    0.4317442132         2.467356297                
     13506.53706        -100.5873498        -3717.141715                
O             1247                                                      
    -7.626809638        -16.41851520        -17.44288159                
    -2.524332876         3.695218386         3.423782962                
    -12359.64661         8813.937962         11273.44909                
O             1248                                                      
    -6.439925139        -16.46669848        -19.75357300                
     1.620087908        -2.738097005        0.1376849529                
     4453.161900        -5072.339506         15958.54292                
O             1249                                                      
    -3.938720222        -16.69283382        -7.354417803                
    0.1386930912         4.861785027       -0.5041417097E-01            
     5713.278567         5135.246623         9068.531569                
O             1250                                                      
    -1.859264714        -17.24852288        -19.17011912                
    -1.702247501        -6.578073935         4.625374015                
     519.4471480         6579.128087        -15977.17097                
O             1251                                                      
    -2.702199786        -16.20065067        -16.93102701                
    -2.485138938        -5.807299910         4.918903363                
     6842.246389        -9333.727760        -3292.725605                
O             1252                                                      
    -5.096058455        -16.64833901        -17.51440739                
     8.067841350         2.054610952        0.4479428548                
    -14152.59420        -8513.936988        -9293.723434                
O             1253                                                      
    -6.619298192        -18.61243648        -18.31897930                
    -2.967808046        0.7643954754         4.743937726                
     4924.946982         2980.286480        -156.9835435                
O             1254                                                      
    -1.980827071        -18.66564869        -17.11964488                
    0.5242937856         1.774726773        -4.069466412                
     7018.479503         3149.220938         8877.170749                
O             1255                                                      
    -8.502087879        -2.197547783        -14.71048714                
     7.963244138         3.795990993        -1.483959725                
     7915.856575        -12304.55650        -5096.525379                
O             1256                                                      
    -8.290522636        -19.56478630        -15.11997501                
    -1.180941649         2.371817169         3.578105126                
    -7996.838367        -6589.799028        -2325.223723                
O             1257                                                      
    -7.851988292        -17.02243691        -14.99458229                
    -1.059016234         1.018832642         2.038244758                
    -860.1209137        -2664.200804        -167.1133769                
O             1258                                                      
    -4.221576036        -2.421147690        -15.31052122                
    -6.427806821        -3.195252810       -0.6850343473                
     8564.530275         3925.527383         7413.643420                
O             1259                                                      
    -4.684030307        0.1207949480        -14.97214211                
    -3.080768186        -4.067010811         9.032984552                
     14774.92794        -16844.94564        -9039.034617                
O             1260                                                      
    -4.410531523        -16.80404824        -15.07642849                
     4.411832368        -2.869246371        0.1062162993                
    -7587.868240        -5659.808176         1391.220096                
O             1261                                                      
    -20.15177998        -1.087517617        -17.05199060                
   -0.5667163930         3.442892117        -5.249454099                
     4281.793255        -6954.674717         2854.644053                
O             1262                                                      
    -19.80222805        -16.36970821        -17.13288088                
    0.5266412400       -0.9917365536         2.798981158                
    -24168.09499        -9617.220523         6265.056045                
O             1263                                                      
    -2.250380333        -18.30869479        -11.01787662                
    -2.786662260         9.223664437        -3.372168076                
     20663.38918        -8428.582874         8556.480973                
O             1264                                                      
    -4.071968479        -18.07582739        -12.84554086                
    -4.457651873         1.242089104        -9.462460933                
    -2451.486252         94.86422662        -6740.104777                
O             1265                                                      
    -6.086051649        -18.68300708        -14.29544158                
    -4.851999969         7.574167211         1.613247160                
     18547.96324         532.6155079         4494.521117                
O             1266                                                      
    -8.215745652        -18.34035316        -12.89565806                
    -2.666598141       -0.4111525087         1.471917161                
    -1054.326254        -7934.297996         14883.82325                
O             1267                                                      
    -7.167947676        -18.38891202        -10.54019264                
     7.189500902         5.866319932        -4.718317345                
    -13984.29685        -4077.092894        -7655.101599                
O             1268                                                      
    -4.635405873        -18.35375023        -10.33772257                
   -0.6358376980        0.7588764725        -7.635820806                
    -881.4115236        -4878.161977        -8730.534528                
O             1269                                                      
    -2.418876933        -2.982480049        -10.52491777                
     2.641825516         2.364096435         11.46720455                
     2923.774713         5853.691460        -8937.840429                
O             1270                                                      
    -3.755583761        -2.743494576        -12.74303204                
     10.56260263        -3.813524996        -3.851287111                
    -14418.45171        -9723.926322        -17554.89722                
O             1271                                                      
    -6.195567750        -2.883762820        -13.79534933                
     8.799300506        -1.705313195        -12.48934912                
     21949.79486         541.6876244         8722.126418                
O             1272                                                      
    -8.292266048        -2.863291755        -12.30551411                
     1.023775736         1.088855219         3.548777752                
     6932.308393        -2284.929970         7826.238208                
O             1273                                                      
    -7.517547197        -2.999135062        -9.878362452                
    -1.138771856        -3.751271884        0.4636802283                
     9572.120369        -411.7196638         62.38111666                
O             1274                                                      
    -4.940357797        -3.128227163        -10.47477634                
    0.1443540285         3.878205286        -6.555738444                
    -12632.28408        -7518.144348         169.1428730                
O             1275                                                      
    -4.021433393       -0.8328867972        -11.01165918                
     1.136891833         5.429567953        0.5744397507                
     14608.66360        -7800.702653        -1433.580494                
O             1276                                                      
    -8.334673046       -0.7441461858        -10.82711028                
    -8.434224040         1.191739989         2.361798052                
     3438.314972        -6691.485350         10707.57852                
O             1277                                                      
    -1.838390188        -16.99255894        -8.840892322                
    -3.986758989       -0.8825611934        -6.127767789                
    -1468.720318         4769.975668         9178.190366                
O             1278                                                      
    -1.774105805        0.1166843754        -8.126273371                
     2.749563638        0.4870131576       -0.1364653674                
    -8212.650885         3557.975769         5988.634650                
O             1279                                                      
    -2.450692826        -2.303999464        -8.169494293                
     7.424343733       -0.7447916716        -5.318588405                
     15275.59203        -5365.781346         8913.859820                
O             1280                                                      
    -6.092493149        -17.21792084        -8.526880336                
   -0.2567783548       -0.3134186776        -3.200254138                
    -7378.747749         184.0568008        -6934.346903                
O             1281                                                      
    -5.980631584        -19.76426918        -8.726598608                
     1.544795858         2.119666549        0.9997134193                
    -7612.544579        -11122.11807         9213.205086                
O             1282                                                      
    -5.717037857        -2.258703236        -8.206658775                
     8.558015102         1.696331452        0.2672748311                
    -2974.782797        -5162.460191         3882.881913                
O             1283                                                      
    -9.747251470        -18.46199296        -10.83481430                
     1.203788954        -5.806963353         4.330805683                
     4096.863675         4275.678864        -832.7408742                
O             1284                                                      
    -10.03857216        -2.692715314        -10.55835012                
     4.032251661        -5.816029488         2.567224222                
    -1142.162540        -1421.992442         3172.072992                
O             1285                                                      
    -12.64429902        -10.94837063        -10.36709451                
    -5.034416050         1.968910310         5.214482684                
    -3061.843541         8381.770242         4093.818131                
O             1286                                                      
    -13.73412704        -10.98239298        -7.929078689                
     5.328827492       -0.9121863547         1.184717095                
     3652.705123         6481.252116        -20542.43290                
O             1287                                                      
    -16.25162617        -10.38750630        -19.73581891                
    -2.046032251        -4.180488559         7.129624711                
    -3297.449383        -7445.421319         1894.904197                
O             1288                                                      
    -18.42085738        -10.92621012        -7.826913518                
     6.130072998       -0.9304754228        0.1812096757                
     930.1663490        -3318.406534        -14019.34905                
O             1289                                                      
    -17.54953758        -10.95922427        -10.20688422                
     5.537001703        -1.206737084         4.297094688                
    -607.7155562        -3804.061353        -1138.177400                
O             1290                                                      
    -15.08944298        -10.25022798        -9.859199855                
    -7.922269001         1.761774557        -3.502045301                
    -11209.56712        -3998.364201        -16195.14261                
O             1291                                                      
    -12.57932800        -6.320002531        -9.801618737                
    -3.741064436         2.540056608       -0.6330282235                
     768.4968219        -2891.321565         10416.76950                
O             1292                                                      
    -13.88549686        -6.799796846        -7.502097992                
     5.092565654         6.661095481         3.249115643                
     7836.442171         1405.723641         2676.623837                
O             1293                                                      
    -16.08313422        -6.388879670        -19.97237967                
     2.327383343         3.685698730        0.8104174017                
    -31249.82173         3218.328551        -6820.270374                
O             1294                                                      
    -18.41159132        -6.677672286        -7.800184718                
     4.381234512        -4.150795585        -4.746519499                
    -5423.824128         60.04888290        -248.1378528                
O             1295                                                      
    -17.54801915        -6.607251189        -10.13192892                
    -3.610388497        0.3818846937        -3.237205168                
     12853.48498         10409.46745        -13667.61973                
O             1296                                                      
    -14.97551190        -7.005879116        -9.806226547                
   -0.9820324087         2.930203282         3.947274952                
    -18206.82080         693.0866968        -224.2786035                
O             1297                                                      
    -13.19347246        -8.724191285        -9.131127826                
    -1.045636931         3.862554521         2.663637500                
    -2298.816863         3462.514603         3999.536976                
O             1298                                                      
    -18.47439407        -8.795334978        -9.308791145                
   -0.1311484127        -2.345380124        -6.271697313                
    0.2594667811        -5592.246281         13607.81608                
O             1299                                                      
    -11.28897834        -12.09396129        -12.32274682                
    -2.883921966         2.656004471        -4.359425034                
    -2390.623071         13135.24871         1577.942924                
O             1300                                                      
    -11.72389201        -9.548476871        -12.29013796                
    -1.196556775        -6.954945011         1.939654223                
    -10183.11607         7403.741180        -13297.62687                
O             1301                                                      
    -12.28177183        -7.072727911        -12.22389703                
   -0.1041710302       -0.3704121542         4.264390654                
     5385.885197         8547.861435         565.8929157                
O             1302                                                      
    -15.66274098        -12.09397588        -11.60932576                
    -1.134574306         4.780585049        -1.314362613                
    -597.3732624        -5081.720349        -416.5803269                
O             1303                                                      
    -16.26847296        -9.658591807        -12.06838567                
     2.454958068        -6.083985500        -1.628255297                
     6564.952780        -6734.257829        -2305.919535                
O             1304                                                      
    -15.97471767        -7.173914605        -12.17399325                
    0.8669749670        -10.13279665        -5.075661527                
    -3163.283029         12294.85056         12100.55434                
O             1305                                                      
   -0.7362804996E-01    -10.77841634        -9.647513529                
    -6.789857711        -2.260783671        -3.542953262                
    -1451.061663         5430.209205        -1397.565500                
O             1306                                                      
   -0.2534797398        -6.742520519        -9.448621577                
    0.1246144118        0.6003311885       -0.2175866107                
    -425.3248831        -2588.835726        -7098.401990                
O             1307                                                      
    -17.59869523        -8.372549577        -16.71050074                
   -0.8541738600         3.521200895        -7.322136639                
     13891.23089         1153.042630         8966.771355                
O             1308                                                      
    -16.29199063        -8.418204284        -14.41123591                
     6.555588413        -6.992174495       -0.1721437724                
    -2635.154369        -8441.722204         5903.799605                
O             1309                                                      
    -14.10106859        -8.639692175        -13.09362323                
    0.4830369535        -1.969873044         5.246301781                
     7318.314025        -11762.15088        -681.0865732                
O             1310                                                      
    -11.99643021        -8.233159817        -14.56895260                
    -3.971349549        -2.596063778        -4.709460084                
     1544.138138        -13953.56469         4821.373164                
O             1311                                                      
    -12.45617166        -8.509245215        -17.06738012                
     3.291226850        -1.828178694         2.703959749                
     220.9345195         238.2466965        -2700.643989                
O             1312                                                      
    -14.92082793        -8.283098036        -16.52935054                
    -3.383710895        -7.055408007         2.260010621                
    -9867.022891         6432.321812        -4823.530845                
O             1313                                                      
    -17.08997383        -12.71488999        -16.18986758                
    -1.909166060        0.4790596893         2.735821701                
    -3491.730555        -5927.833496        -1524.365243                
O             1314                                                      
    -15.57321851        -12.12233514        -14.15546102                
    -1.202462285         3.203958062        -3.121160963                
    -7111.885271         3933.394694         191.3835843                
O             1315                                                      
    -13.55026745        -12.92790541        -12.83630701                
     1.374531727         4.612482004        -11.15872194                
    -18411.52067         3016.198774         9072.775779                
O             1316                                                      
    -11.91283707        -12.86226026        -14.73144048                
     4.597225514         2.669936003       -0.1580589724                
     8850.361012         3181.758567        -565.4808771                
O             1317                                                      
    -12.24674192        -12.40287894        -17.26526833                
   -0.4400173821         2.697698606        0.1784215247                
     6861.372481        -3308.559320        -4285.262477                
O             1318                                                      
    -14.54480602        -12.44944926        -16.39553242                
     1.377217689         1.221955379         2.722712483                
    -7075.230875        -4348.241754        -7832.477080                
O             1319                                                      
    -16.00976066        -10.39996660        -16.05678552                
    -1.788813546        -2.631635733       -0.1790967383                
    -13994.45903        -13192.94020         1788.436704                
O             1320                                                      
    -11.49903345        -10.55310768        -15.76404077                
    -4.669965186       -0.5415114179        0.9980173249                
    -886.5901406         28598.17956         10666.25676                
O             1321                                                      
    -18.32350044        -6.916250633        -18.75944740                
     4.435742043        -1.685343114         5.372043501                
     3784.275020        -5742.043049        -5975.454050                
O             1322                                                      
    -18.43572239        -9.505474242        -18.74590177                
    0.5229693701        -3.385144568        -1.158157836                
    -13227.65363         11896.63897         2506.702974                
O             1323                                                      
    -17.84423658        -12.02827191        -18.49699440                
    0.5415099950         4.752404054        0.8013275839                
    -5181.562027         1185.085091         8470.087611                
O             1324                                                      
    -14.10682748        -6.878844806        -18.50559746                
    -6.095544292        -5.715360293        0.2343923094                
     8954.480759        -2947.331979         7281.697110                
O             1325                                                      
    -14.16809400        -9.359904202        -18.76173876                
     4.203164999         11.45259207        -4.406785908                
     420.7355504         1285.026730        -4123.779221                
O             1326                                                      
    -14.23013271        -11.84029096        -18.84663138                
    0.8333452117E-01    -4.993219659         6.265132936                
    -10351.18792        -5890.178690        -9820.978315                
O             1327                                                      
    -9.962820115        -8.502980305        -16.18762063                
    0.9977731032       -0.2486909348        -6.748347956                
    -18555.35723        -1445.095766         4627.493908                
O             1328                                                      
    -9.838024997        -12.52349362        -16.21915869                
     4.992334797         2.895949866        -8.325083268                
    -29147.18374         10006.74757        -7159.679408                
O             1329                                                      
    -11.45280143        -4.715548107        -11.37612242                
    -4.245994896        -5.413089522        -2.520272261                
    -4842.255895         18194.39089        -5326.914779                
O             1330                                                      
    -15.79899446        -4.860379278        -11.00442129                
     3.443369879        -3.530994984        0.9932772348                
    -1984.721447         1228.454931         8717.280498                
O             1331                                                      
    -14.29913766        -4.604479031        -19.71658751                
    0.5417487806        -4.177417038        0.3083939680                
    -4444.541017         829.1783986         146.3877845                
O             1332                                                      
    -17.98383887        -4.585396276        -19.81066741                
    -6.345076559        0.2854537143         8.695014738                
     10206.99529        -6328.748114         2321.254391                
O             1333                                                      
    -18.24289648        -14.46544544        -17.73199299                
   -0.3798750094        -1.488019139        -2.761464716                
    -2540.720467         7553.729187         10478.71499                
O             1334                                                      
    -13.79187611        -14.30342866        -17.95467162                
    -3.855465459         4.292929053        -7.737145462                
     1097.046274        -106.8261428        -13030.06812                
O             1335                                                      
    -15.63075864        -14.39489412        -12.93494771                
     1.283027902        -8.689526029        -3.882231858                
     6098.805205         17016.35466         3414.417098                
O             1336                                                      
    -11.66301753        -14.59596968        -12.77809358                
    -2.615967126        -4.978595613         2.913472500                
     2294.037282        -6721.175532        -2601.589364                
O             1337                                                      
    -8.436770347        -14.62182772        -15.69331268                
     3.497633032       -0.2334865040        -6.793329265                
     2673.322312         12362.86642        -2549.498219                
O             1338                                                      
    -4.522019691        -14.48603420        -16.25649247                
     2.491220951         3.038408151        -1.708050268                
     388.8600149        -4771.872710         5498.938137                
O             1339                                                      
    -5.503203957        -14.73272498        -7.746721862                
     5.924483246         1.569062342       -0.8900170759                
    -2956.389016         67.39628784         5699.565929                
O             1340                                                      
    -2.262497581        -14.73938387        -7.766171698                
    0.1961453941        0.7713953703        0.5284713873                
    -613.0661203        -6877.282307         10347.75154                
O             1341                                                      
    -1.655820599        -4.716281510        -8.746336957                
     2.211630110         6.491676477         1.400339133                
     12644.58151         10712.28792         1172.579631                
O             1342                                                      
    -6.045496688        -4.851094409        -8.837654686                
    -5.894662082        -3.663263055         1.276300099                
    -2634.111501         9992.042791        -9832.577109                
O             1343                                                      
    -4.488074069        -4.758999686        -14.27597836                
   -0.5135030574E-01    -3.423709856        0.1098645815                
    -2290.721984        -4338.922797        -345.0889841                
O             1344                                                      
    -7.883887975        -4.713638565        -13.99578882                
    0.4907898872        -1.180864976         5.455220631                
    -7937.046995         9399.862270        -746.8209738                
O             1345                                                      
     7.699803470        -18.31807082        -10.05825488                
     2.852448041        -2.140936780        -2.503056432                
    -1529.750125         2358.691182        -5443.907962                
O             1346                                                      
     6.425955250        -18.21221672        -7.874664406                
    -1.227829585         2.805454439        -2.874065346                
    -17428.13273        -3155.375790         16897.36056                
O             1347                                                      
     3.834853126        -17.23824044        -20.51877996                
     5.118197398       -0.1910210700        0.7174954802                
    -2162.509326        -6864.014131         10401.18245                
O             1348                                                      
     2.197273698        -18.11472833        -8.189957426                
   -0.7220692650        -1.259010051         1.504374867                
    -6636.032270         1038.975158        -20632.91515                
O             1349                                                      
     2.661807130        -18.56342187        -10.74757769                
    -3.365505822        -3.276818333         1.465207673                
    -8300.921775        -6342.517985         18494.43776                
O             1350                                                      
     5.115857387        -18.18647630        -10.05822362                
     1.948215374        0.9683198519         3.409918488                
     904.3784829        -4988.841300        -2833.497429                
O             1351                                                      
     7.274243284        -2.868807459        -9.667799150                
     6.632214459         2.280295557         1.845939605                
     9032.849106        -3418.476986        -7970.606387                
O             1352                                                      
     5.868781743        -3.029977346        -7.551394915                
    -2.499740188        -8.779908666         3.675269543                
     766.2148551         6919.900035        -9896.259658                
O             1353                                                      
     3.736244323        -2.995339491        -19.62765735                
    -1.732163304         4.622577122        -1.105896682                
     6132.948062         12252.38034        -885.1486225                
O             1354                                                      
     1.904784470        -3.054751183        -7.932444415                
    -1.339363517       -0.8735625807E-01     6.830033758                
    -7083.021153        -10892.50856         8970.093241                
O             1355                                                      
     2.290342930        -2.681463936        -10.49145801                
    -4.100546037         4.898268574         2.270191773                
     6912.958120        -11032.95885         5495.023502                
O             1356                                                      
     4.792019800        -3.138761807        -9.971462264                
    0.5421688004       -0.9169619124         6.686056073                
    -7457.800274        -282.6884580         7825.674737                
O             1357                                                      
     5.695768875       -0.9200235328        -9.114528050                
     2.416738143         6.576558763         4.908923886                
    -3791.682725        -2592.545579         7363.646488                
O             1358                                                      
     1.618627966       -0.7589766629        -8.952156710                
    0.1674352769       -0.9764348467        -1.735678699                
    -10512.88991        -10112.07515        -5176.856067                
O             1359                                                      
     8.351571025        -16.70395180        -11.97556943                
     1.612989867        0.1167697319        -12.11403356                
    -8928.866565        -2897.147858        -11335.12754                
O             1360                                                      
     7.996121331        0.3454581653        -12.09926241                
    -7.458608473        -3.087370640         2.946848194                
     8738.573922        -3442.430494        -2351.696537                
O             1361                                                      
     7.532687542        -2.221826764        -12.09870978                
    -3.266619345       -0.1160078567         4.701910085                
     5028.588211        -3312.362929         1907.464253                
O             1362                                                      
     4.186257089        -17.00553612        -12.08473096                
    -5.998110282        -1.898822476         2.359698947                
    -998.7562646        -10567.96295         1796.388644                
O             1363                                                      
     4.607254778        -19.51721794        -12.14709566                
     1.199199364         3.104915161        -1.346222081                
     2855.519979        -10309.59025         2639.682732                
O             1364                                                      
     4.074746873        -2.204116193        -12.25745592                
    -2.475026593        -3.340882723         2.861504801                
     1025.245756         8497.188104         5444.617250                
O             1365                                                      
     20.33165983        -17.56388883        -10.00088282                
     2.241558206        -1.733845124        -6.840813320                
    -15095.71614        -7518.243942         4935.024678                
O             1366                                                      
     19.65747835        -2.829800109        -9.853945870                
    -4.189180109        0.2685826800         2.425104542                
     13381.49011         3251.241678        -4962.462364                
O             1367                                                      
     2.224069113       -0.9014445643        -16.54557568                
    0.9197890835         1.226518732         3.913301770                
    -12388.12373        -46.05072979        -8021.006732                
O             1368                                                      
     3.548878546       -0.7777907011        -14.33699414                
   -0.1611740792        -4.573337844        -4.879256464                
     7012.950436         5847.910682         13836.00182                
O             1369                                                      
     5.857063566       -0.5606795775        -13.07281031
[truncated: 9,453,647 more chars]
